# Supplementary material for: Exploring the phenotypic consequences of tissue specific gene expression variation inferred from GWAS summary statistics
Source: Nat Commun. 2018 May 8;9:1825. doi: 10.1038/s41467-018-03621-1 (PMC5940825; doi:10.1038/s41467-018-03621-1)
Supplement: Supplementary file 4 — Supplementary Data 1 [file 41467_2018_3621_MOESM4_ESM.csv]

clinvar_disease	pheno	gene	pval	tissue
Age-related Macular Degeneration	Age-related Macular Degeneration	CFH	2.8498979797e-300	DGN_WB
Age-related Macular Degeneration	Age-related Macular Degeneration	CFHR3	3.83395254161e-291	Adrenal_Gland
Age-related Macular Degeneration	Age-related Macular Degeneration	CFHR3	4.55553676015e-283	Breast_Mammary_Tissue
Age-related Macular Degeneration	Age-related Macular Degeneration	CFHR1	1.53926073767e-279	Brain_Putamen_basal_ganglia
Age-related Macular Degeneration	Age-related Macular Degeneration	CFHR1	3.14549351779e-277	Adipose_Visceral_Omentum
Age-related Macular Degeneration	Age-related Macular Degeneration	CFHR1	6.40183358166e-266	Adipose_Subcutaneous
Age-related Macular Degeneration	Age-related Macular Degeneration	CFHR3	1.07555046215e-236	Esophagus_Muscularis
Age-related Macular Degeneration	Age-related Macular Degeneration	CFHR3	1.31017400529e-231	Stomach
Age-related Macular Degeneration	Age-related Macular Degeneration	CFHR3	6.46814322729e-230	Esophagus_Mucosa
Age-related Macular Degeneration	Age-related Macular Degeneration	CFHR3	2.61961798152e-207	Spleen
Age-related Macular Degeneration	Age-related Macular Degeneration	CFHR3	4.94539820641e-206	Lung
Age-related Macular Degeneration	Age-related Macular Degeneration	PLEKHA1	6.35288200374e-205	Lung
Age-related Macular Degeneration	Age-related Macular Degeneration	CFHR3	8.42543944965e-205	Artery_Aorta
Age-related Macular Degeneration	Age-related Macular Degeneration	CFH	1.50887832867e-199	Skin_Not_Sun_Exposed_Suprapubic
Age-related Macular Degeneration	Age-related Macular Degeneration	PLEKHA1	3.7838914155e-184	DGN_WB
Age-related Macular Degeneration	Age-related Macular Degeneration	PLEKHA1	2.7765071225e-172	Breast_Mammary_Tissue
Age-related Macular Degeneration	Age-related Macular Degeneration	CFHR3	1.12941628602e-167	Artery_Coronary
Age-related Macular Degeneration	Age-related Macular Degeneration	ARMS2	1.31669620949e-161	Esophagus_Muscularis
Age-related Macular Degeneration	Age-related Macular Degeneration	CFHR3	4.50468535753e-154	Small_Intestine_Terminal_Ileum
Age-related Macular Degeneration	Age-related Macular Degeneration	PLEKHA1	2.3874403352e-141	Artery_Tibial
Age-related Macular Degeneration	Age-related Macular Degeneration	ARMS2	3.93905705911e-133	Artery_Tibial
Age-related Macular Degeneration	Age-related Macular Degeneration	PLEKHA1	6.26450492614e-132	Adipose_Subcutaneous
Age-related Macular Degeneration	Age-related Macular Degeneration	CFHR3	7.69209483506e-131	Artery_Tibial
Age-related Macular Degeneration	Age-related Macular Degeneration	ARMS2	1.13939799842e-127	Colon_Sigmoid
Age-related Macular Degeneration	Age-related Macular Degeneration	CFHR3	1.38044760474e-114	Prostate
Age-related Macular Degeneration	Age-related Macular Degeneration	ARMS2	1.64963738669e-114	Brain_Hypothalamus
Age-related Macular Degeneration	Age-related Macular Degeneration	ARMS2	1.10960184784e-105	Breast_Mammary_Tissue
Age-related Macular Degeneration	Age-related Macular Degeneration	CFH	4.24961363868e-105	Artery_Tibial
Age-related Macular Degeneration	Age-related Macular Degeneration	PLEKHA1	1.51706087776e-96	Vagina
Age-related Macular Degeneration	Age-related Macular Degeneration	PLEKHA1	1.33823402389e-94	Muscle_Skeletal
Age-related Macular Degeneration	Age-related Macular Degeneration	ARMS2	6.97415190993e-91	Esophagus_Gastroesophageal_Junction
Age-related Macular Degeneration	Age-related Macular Degeneration	PLEKHA1	1.10881067464e-74	Thyroid
Age-related Macular Degeneration	Age-related Macular Degeneration	CFHR3	8.67653211235e-68	Adipose_Subcutaneous
Age-related Macular Degeneration	Age-related Macular Degeneration	CFH	1.27829521915e-64	Brain_Anterior_cingulate_cortex_BA24
Age-related Macular Degeneration	Age-related Macular Degeneration	PLEKHA1	1.6697831364e-63	Whole_Blood
Age-related Macular Degeneration	Age-related Macular Degeneration	PLEKHA1	2.27709877487e-61	Pancreas
Age-related Macular Degeneration	Age-related Macular Degeneration	PLEKHA1	1.27638332585e-57	Skin_Sun_Exposed_Lower_leg
Age-related Macular Degeneration	Age-related Macular Degeneration	PLEKHA1	1.31812175117e-54	Cells_EBV-transformed_lymphocytes
Age-related Macular Degeneration	Age-related Macular Degeneration	HTRA1	8.28142983234e-53	Pituitary
Age-related Macular Degeneration	Age-related Macular Degeneration	PLEKHA1	1.4358788575e-50	Colon_Transverse
Age-related Macular Degeneration	Age-related Macular Degeneration	PLEKHA1	4.58066802028e-50	Skin_Not_Sun_Exposed_Suprapubic
Age-related Macular Degeneration	Age-related Macular Degeneration	CFB	7.69769900192e-50	DGN_WB
Age-related Macular Degeneration	Age-related Macular Degeneration	CFH	3.2003686711e-49	Brain_Putamen_basal_ganglia
Age-related Macular Degeneration	Age-related Macular Degeneration	CFB	4.44847155019e-38	Brain_Caudate_basal_ganglia
Age-related Macular Degeneration	Age-related Macular Degeneration	CFHR1	3.63045338541e-37	Esophagus_Gastroesophageal_Junction
Age-related Macular Degeneration	Age-related Macular Degeneration	CFHR1	1.51000000025e-31	Testis
Age-related Macular Degeneration	Age-related Macular Degeneration	ARMS2	1.98424663188e-26	Adipose_Visceral_Omentum
Age-related Macular Degeneration	Age-related Macular Degeneration	ARMS2	2.83671750908e-26	Nerve_Tibial
Age-related Macular Degeneration	Age-related Macular Degeneration	C2	4.66859379555e-26	DGN_WB
Age-related Macular Degeneration	Age-related Macular Degeneration	C3	2.91016081874e-25	Adipose_Subcutaneous
Age-related Macular Degeneration	Age-related Macular Degeneration	HTRA1	7.41397823459e-23	Brain_Anterior_cingulate_cortex_BA24
Age-related Macular Degeneration	Age-related Macular Degeneration	ARMS2	2.61593439138e-22	Pituitary
Age-related Macular Degeneration	Age-related Macular Degeneration	PLEKHA1	1.05331603381e-21	Brain_Cerebellum
Age-related Macular Degeneration	Age-related Macular Degeneration	HTRA1	1.39083410437e-18	Brain_Nucleus_accumbens_basal_ganglia
Age-related Macular Degeneration	Age-related Macular Degeneration	CFB	1.44455544948e-17	Skin_Sun_Exposed_Lower_leg
Age-related Macular Degeneration	Age-related Macular Degeneration	HTRA1	1.54714104128e-17	Brain_Cerebellum
Age-related Macular Degeneration	Age-related Macular Degeneration	PLEKHA1	8.45222574286e-17	Esophagus_Gastroesophageal_Junction
Age-related Macular Degeneration	Age-related Macular Degeneration	PLEKHA1	6.9154737001e-16	Heart_Left_Ventricle
Age-related Macular Degeneration	Age-related Macular Degeneration	CFHR3	1.63802463883e-12	Heart_Atrial_Appendage
Age-related Macular Degeneration	Age-related Macular Degeneration	ARMS2	2.63993944663e-12	Esophagus_Mucosa
Age-related Macular Degeneration	Age-related Macular Degeneration	C2	6.0013360916e-12	Artery_Aorta
Age-related Macular Degeneration	Age-related Macular Degeneration	PLEKHA1	7.76708003136e-12	Brain_Hippocampus
Age-related Macular Degeneration	Age-related Macular Degeneration	C2	1.11294376643e-08	Brain_Hippocampus
Age-related Macular Degeneration	Age-related Macular Degeneration	CFB	2.32256186657e-07	Pituitary
Age-related Macular Degeneration	Age-related Macular Degeneration	CFB	1.30720532872e-06	Artery_Aorta
Age-related Macular Degeneration	Age-related Macular Degeneration	CFH	2.87502282492e-06	Pituitary
Age-related Macular Degeneration	Age-related Macular Degeneration	C2	8.23645447933e-06	Whole_Blood
Age-related Macular Degeneration	Age-related Macular Degeneration	HTRA1	0.000176222031372	Thyroid
Age-related Macular Degeneration	Age-related Macular Degeneration	PLEKHA1	0.000208720651727	Colon_Sigmoid
Age-related Macular Degeneration	Age-related Macular Degeneration	APOE	0.000218466541116	Testis
Age-related Macular Degeneration	Age-related Macular Degeneration	PLEKHA1	0.000262103073903	Brain_Anterior_cingulate_cortex_BA24
Age-related Macular Degeneration	Age-related Macular Degeneration	C2	0.000637943430331	Vagina
Age-related Macular Degeneration	Age-related Macular Degeneration	APOE	0.000662789243655	Skin_Sun_Exposed_Lower_leg
Age-related Macular Degeneration	Age-related Macular Degeneration	CFH	0.00110367352281	Adipose_Visceral_Omentum
Age-related Macular Degeneration	Age-related Macular Degeneration	CFB	0.00209432287624	Adipose_Subcutaneous
Age-related Macular Degeneration	Age-related Macular Degeneration	CX3CR1	0.00304000000005	Thyroid
Age-related Macular Degeneration	Age-related Macular Degeneration	APOE	0.00343426424785	Skin_Not_Sun_Exposed_Suprapubic
Age-related Macular Degeneration	Age-related Macular Degeneration	APOE	0.00592141911324	Prostate
Age-related Macular Degeneration	Age-related Macular Degeneration	C3	0.00759374909626	Nerve_Tibial
Age-related Macular Degeneration	Age-related Macular Degeneration	TLR4	0.0107917663185	Brain_Cerebellum
Age-related Macular Degeneration	Age-related Macular Degeneration	APOE	0.0118338603422	Whole_Blood
Age-related Macular Degeneration	Age-related Macular Degeneration	CX3CR1	0.018900374698	Cells_EBV-transformed_lymphocytes
Age-related Macular Degeneration	Age-related Macular Degeneration	CFHR1	0.0283777260321	Skin_Sun_Exposed_Lower_leg
Age-related Macular Degeneration	Age-related Macular Degeneration	CX3CR1	0.0291803801658	Skin_Not_Sun_Exposed_Suprapubic
Age-related Macular Degeneration	Age-related Macular Degeneration	CX3CR1	0.0360628498588	Testis
Age-related Macular Degeneration	Age-related Macular Degeneration	CX3CR1	0.0363208876123	Artery_Tibial
Age-related Macular Degeneration	Age-related Macular Degeneration	CFB	0.0377335587297	Artery_Tibial
Age-related Macular Degeneration	Age-related Macular Degeneration	ABCA4	0.0489979199243	Spleen
Age-related Macular Degeneration	Age-related Macular Degeneration	C2	0.0541147187757	Brain_Anterior_cingulate_cortex_BA24
Age-related Macular Degeneration	Age-related Macular Degeneration	ABCA4	0.0687000000006	Stomach
Age-related Macular Degeneration	Age-related Macular Degeneration	ABCA4	0.0701285663504	Testis
Age-related Macular Degeneration	Age-related Macular Degeneration	CX3CR1	0.0906202718328	Liver
Age-related Macular Degeneration	Age-related Macular Degeneration	CFHR1	0.0910586496497	Brain_Cortex
Age-related Macular Degeneration	Age-related Macular Degeneration	HTRA1	0.0962262453298	Heart_Left_Ventricle
Age-related Macular Degeneration	Age-related Macular Degeneration	ERCC6	0.100632955679	Adrenal_Gland
Age-related Macular Degeneration	Age-related Macular Degeneration	CX3CR1	0.102911735921	Skin_Sun_Exposed_Lower_leg
Age-related Macular Degeneration	Age-related Macular Degeneration	CFB	0.112350273825	Colon_Transverse
Age-related Macular Degeneration	Age-related Macular Degeneration	CFHR1	0.112677308872	Nerve_Tibial
Age-related Macular Degeneration	Age-related Macular Degeneration	CFH	0.116529763492	Cells_Transformed_fibroblasts
Age-related Macular Degeneration	Age-related Macular Degeneration	C3	0.118131482421	Esophagus_Mucosa
Age-related Macular Degeneration	Age-related Macular Degeneration	C2	0.12140503808	Brain_Nucleus_accumbens_basal_ganglia
Age-related Macular Degeneration	Age-related Macular Degeneration	CFB	0.122064551637	Breast_Mammary_Tissue
Age-related Macular Degeneration	Age-related Macular Degeneration	C2	0.132695787641	Heart_Atrial_Appendage
Age-related Macular Degeneration	Age-related Macular Degeneration	ERCC6	0.133198900923	Adipose_Visceral_Omentum
Age-related Macular Degeneration	Age-related Macular Degeneration	PLEKHA1	0.143717422019	Small_Intestine_Terminal_Ileum
Age-related Macular Degeneration	Age-related Macular Degeneration	FBLN5	0.15356652054	Brain_Frontal_Cortex_BA9
Age-related Macular Degeneration	Age-related Macular Degeneration	FBLN5	0.161052532452	Brain_Nucleus_accumbens_basal_ganglia
Age-related Macular Degeneration	Age-related Macular Degeneration	ABCA4	0.177875557562	Lung
Age-related Macular Degeneration	Age-related Macular Degeneration	ABCA4	0.17792264315	Small_Intestine_Terminal_Ileum
Age-related Macular Degeneration	Age-related Macular Degeneration	C3	0.186813971531	Cells_EBV-transformed_lymphocytes
Age-related Macular Degeneration	Age-related Macular Degeneration	C2	0.195488842787	Pituitary
Age-related Macular Degeneration	Age-related Macular Degeneration	FBLN5	0.209981640502	Pancreas
Age-related Macular Degeneration	Age-related Macular Degeneration	APOE	0.21513188943	Pituitary
Age-related Macular Degeneration	Age-related Macular Degeneration	CX3CR1	0.221830026717	Adipose_Subcutaneous
Age-related Macular Degeneration	Age-related Macular Degeneration	ERCC6	0.231395136295	Heart_Left_Ventricle
Age-related Macular Degeneration	Age-related Macular Degeneration	CX3CR1	0.24023830516	Adipose_Visceral_Omentum
Age-related Macular Degeneration	Age-related Macular Degeneration	ABCA4	0.242955440279	Brain_Cerebellum
Age-related Macular Degeneration	Age-related Macular Degeneration	CST3	0.256000385494	Thyroid
Age-related Macular Degeneration	Age-related Macular Degeneration	C3	0.260151804015	Colon_Transverse
Age-related Macular Degeneration	Age-related Macular Degeneration	CX3CR1	0.266296951723	Muscle_Skeletal
Age-related Macular Degeneration	Age-related Macular Degeneration	TLR4	0.27625244035	Testis
Age-related Macular Degeneration	Age-related Macular Degeneration	ERCC6	0.291298140924	Heart_Atrial_Appendage
Age-related Macular Degeneration	Age-related Macular Degeneration	C2	0.303845045016	Adipose_Subcutaneous
Age-related Macular Degeneration	Age-related Macular Degeneration	CX3CR1	0.309592973228	Stomach
Age-related Macular Degeneration	Age-related Macular Degeneration	C3	0.319978569584	DGN_WB
Age-related Macular Degeneration	Age-related Macular Degeneration	TLR4	0.338091289453	Skin_Not_Sun_Exposed_Suprapubic
Age-related Macular Degeneration	Age-related Macular Degeneration	ERCC6	0.341765560869	Nerve_Tibial
Age-related Macular Degeneration	Age-related Macular Degeneration	CST3	0.363796690091	Muscle_Skeletal
Age-related Macular Degeneration	Age-related Macular Degeneration	APOE	0.371066773351	Brain_Anterior_cingulate_cortex_BA24
Age-related Macular Degeneration	Age-related Macular Degeneration	ERCC6	0.376961850595	Adipose_Subcutaneous
Age-related Macular Degeneration	Age-related Macular Degeneration	HMCN1	0.429029727453	Testis
Age-related Macular Degeneration	Age-related Macular Degeneration	FBLN5	0.435404945657	Brain_Cerebellar_Hemisphere
Age-related Macular Degeneration	Age-related Macular Degeneration	ERCC6	0.436089785965	Brain_Cortex
Age-related Macular Degeneration	Age-related Macular Degeneration	CFI	0.442144725735	Spleen
Age-related Macular Degeneration	Age-related Macular Degeneration	C2	0.446124680629	Uterus
Age-related Macular Degeneration	Age-related Macular Degeneration	ERCC6	0.450612185461	Artery_Aorta
Age-related Macular Degeneration	Age-related Macular Degeneration	TLR4	0.452138999487	Brain_Caudate_basal_ganglia
Age-related Macular Degeneration	Age-related Macular Degeneration	ERCC6	0.458610402527	Brain_Caudate_basal_ganglia
Age-related Macular Degeneration	Age-related Macular Degeneration	CST3	0.459741881724	Colon_Sigmoid
Age-related Macular Degeneration	Age-related Macular Degeneration	CFI	0.473	Brain_Cerebellum
Age-related Macular Degeneration	Age-related Macular Degeneration	ERCC6	0.473464536135	Prostate
Age-related Macular Degeneration	Age-related Macular Degeneration	ARMS2	0.492003113093	Brain_Caudate_basal_ganglia
Age-related Macular Degeneration	Age-related Macular Degeneration	FBLN5	0.493803175511	Testis
Age-related Macular Degeneration	Age-related Macular Degeneration	ERCC6	0.506964653989	DGN_WB
Age-related Macular Degeneration	Age-related Macular Degeneration	TLR4	0.512641663186	Whole_Blood
Age-related Macular Degeneration	Age-related Macular Degeneration	C3	0.516323935765	Prostate
Age-related Macular Degeneration	Age-related Macular Degeneration	HMCN1	0.517039999302	Skin_Sun_Exposed_Lower_leg
Age-related Macular Degeneration	Age-related Macular Degeneration	CX3CR1	0.519656502637	Ovary
Age-related Macular Degeneration	Age-related Macular Degeneration	FBLN5	0.526837499893	Brain_Cortex
Age-related Macular Degeneration	Age-related Macular Degeneration	ERCC6	0.553152815903	Cells_Transformed_fibroblasts
Age-related Macular Degeneration	Age-related Macular Degeneration	C3	0.565494634136	Colon_Sigmoid
Age-related Macular Degeneration	Age-related Macular Degeneration	ERCC6	0.578151387818	Artery_Tibial
Age-related Macular Degeneration	Age-related Macular Degeneration	HMCN1	0.59027189619	Esophagus_Mucosa
Age-related Macular Degeneration	Age-related Macular Degeneration	ERCC6	0.591911150606	Esophagus_Muscularis
Age-related Macular Degeneration	Age-related Macular Degeneration	HMCN1	0.597804479283	Cells_Transformed_fibroblasts
Age-related Macular Degeneration	Age-related Macular Degeneration	CFI	0.598098381051	Cells_Transformed_fibroblasts
Age-related Macular Degeneration	Age-related Macular Degeneration	CST3	0.611871947931	Whole_Blood
Age-related Macular Degeneration	Age-related Macular Degeneration	CX3CR1	0.618063760413	Esophagus_Mucosa
Age-related Macular Degeneration	Age-related Macular Degeneration	CST3	0.624650897693	Esophagus_Mucosa
Age-related Macular Degeneration	Age-related Macular Degeneration	TLR4	0.64035417933	Lung
Age-related Macular Degeneration	Age-related Macular Degeneration	ABCA4	0.649	Esophagus_Muscularis
Age-related Macular Degeneration	Age-related Macular Degeneration	CST3	0.650822778036	Brain_Cerebellum
Age-related Macular Degeneration	Age-related Macular Degeneration	ERCC6	0.664974183784	Brain_Cerebellar_Hemisphere
Age-related Macular Degeneration	Age-related Macular Degeneration	TLR4	0.700203157678	Thyroid
Age-related Macular Degeneration	Age-related Macular Degeneration	CX3CR1	0.700352224215	DGN_WB
Age-related Macular Degeneration	Age-related Macular Degeneration	TLR4	0.709092405939	Vagina
Age-related Macular Degeneration	Age-related Macular Degeneration	ABCA4	0.71225628061	Nerve_Tibial
Age-related Macular Degeneration	Age-related Macular Degeneration	TLR4	0.713479612781	DGN_WB
Age-related Macular Degeneration	Age-related Macular Degeneration	FBLN5	0.723459773795	Colon_Transverse
Age-related Macular Degeneration	Age-related Macular Degeneration	CST3	0.733	Artery_Tibial
Age-related Macular Degeneration	Age-related Macular Degeneration	TLR4	0.733786045821	Ovary
Age-related Macular Degeneration	Age-related Macular Degeneration	CFI	0.736173122711	Colon_Sigmoid
Age-related Macular Degeneration	Age-related Macular Degeneration	ERCC6	0.74864515997	Esophagus_Mucosa
Age-related Macular Degeneration	Age-related Macular Degeneration	TLR4	0.751557355878	Artery_Aorta
Age-related Macular Degeneration	Age-related Macular Degeneration	CFI	0.762911701202	Artery_Tibial
Age-related Macular Degeneration	Age-related Macular Degeneration	HTRA1	0.76583495717	Esophagus_Mucosa
Age-related Macular Degeneration	Age-related Macular Degeneration	CST3	0.77003962008	Adrenal_Gland
Age-related Macular Degeneration	Age-related Macular Degeneration	CST3	0.791108480543	Skin_Sun_Exposed_Lower_leg
Age-related Macular Degeneration	Age-related Macular Degeneration	HMCN1	0.794072083716	Artery_Aorta
Age-related Macular Degeneration	Age-related Macular Degeneration	CST3	0.810232282979	DGN_WB
Age-related Macular Degeneration	Age-related Macular Degeneration	CST3	0.812279341146	Heart_Atrial_Appendage
Age-related Macular Degeneration	Age-related Macular Degeneration	APOE	0.818022648028	Lung
Age-related Macular Degeneration	Age-related Macular Degeneration	CX3CR1	0.827451590016	Nerve_Tibial
Age-related Macular Degeneration	Age-related Macular Degeneration	FBLN5	0.828172938302	Adrenal_Gland
Age-related Macular Degeneration	Age-related Macular Degeneration	ERCC6	0.831153114818	Breast_Mammary_Tissue
Age-related Macular Degeneration	Age-related Macular Degeneration	TLR4	0.834779091131	Pancreas
Age-related Macular Degeneration	Age-related Macular Degeneration	FBLN5	0.835241414525	Whole_Blood
Age-related Macular Degeneration	Age-related Macular Degeneration	CX3CR1	0.836168059505	Brain_Frontal_Cortex_BA9
Age-related Macular Degeneration	Age-related Macular Degeneration	CST3	0.850180915869	Cells_EBV-transformed_lymphocytes
Age-related Macular Degeneration	Age-related Macular Degeneration	FBLN5	0.8545077363	Pituitary
Age-related Macular Degeneration	Age-related Macular Degeneration	CST3	0.855757559633	Nerve_Tibial
Age-related Macular Degeneration	Age-related Macular Degeneration	CFB	0.866670631572	Cells_EBV-transformed_lymphocytes
Age-related Macular Degeneration	Age-related Macular Degeneration	CST3	0.879233228614	Skin_Not_Sun_Exposed_Suprapubic
Age-related Macular Degeneration	Age-related Macular Degeneration	CST3	0.882192758953	Testis
Age-related Macular Degeneration	Age-related Macular Degeneration	CST3	0.903191422498	Lung
Age-related Macular Degeneration	Age-related Macular Degeneration	HMCN1	0.908259255276	Heart_Atrial_Appendage
Age-related Macular Degeneration	Age-related Macular Degeneration	HMCN1	0.941535096735	Artery_Tibial
Age-related Macular Degeneration	Age-related Macular Degeneration	TLR4	0.947750080999	Heart_Left_Ventricle
Age-related Macular Degeneration	Age-related Macular Degeneration	ERCC6	0.965542131729	Skin_Sun_Exposed_Lower_leg
Age-related Macular Degeneration	Age-related Macular Degeneration	FBLN5	0.973107673154	DGN_WB
Age-related Macular Degeneration	Age-related Macular Degeneration	APOE	0.978982835773	Pancreas
Age-related Macular Degeneration	Age-related Macular Degeneration	TLR4	0.986066093068	Esophagus_Gastroesophageal_Junction
Alzheimer	Alzheimer’s Disease	APOE	1.00056092578e-80	Testis
Alzheimer	Alzheimer’s Disease	APOE	1.54982559158e-66	Skin_Sun_Exposed_Lower_leg
Alzheimer	Alzheimer’s Disease	APOE	1.85181652329e-66	Skin_Not_Sun_Exposed_Suprapubic
Alzheimer	Alzheimer’s Disease	APOE	3.06062539885e-27	Prostate
Alzheimer	Alzheimer’s Disease	APOE	2.94010287136e-11	Pancreas
Alzheimer	Alzheimer’s Disease	APOE	4.34519609893e-11	Lung
Alzheimer	Alzheimer’s Disease	BLMH	0.00170365583478	Cells_EBV-transformed_lymphocytes
Alzheimer	Alzheimer’s Disease	ACE	0.00184955730715	Lung
Alzheimer	Alzheimer’s Disease	ADAM10	0.00196279813637	DGN_WB
Alzheimer	Alzheimer’s Disease	ACE	0.00299301394702	Colon_Transverse
Alzheimer	Alzheimer’s Disease	APP	0.00354226399847	Testis
Alzheimer	Alzheimer’s Disease	ACE	0.00387477956586	Adipose_Subcutaneous
Alzheimer	Alzheimer’s Disease	SORL1	0.00409680084502	DGN_WB
Alzheimer	Alzheimer’s Disease	MPO	0.00650622883198	Brain_Cerebellar_Hemisphere
Alzheimer	Alzheimer’s Disease	ADAM10	0.00684369585737	Lung
Alzheimer	Alzheimer’s Disease	ACE	0.00743196700742	Muscle_Skeletal
Alzheimer	Alzheimer’s Disease	ADAM10	0.00772048220948	Esophagus_Mucosa
Alzheimer	Alzheimer’s Disease	MPO	0.00855363792796	DGN_WB
Alzheimer	Alzheimer’s Disease	APBB2	0.00927592959335	Whole_Blood
Alzheimer	Alzheimer’s Disease	BLMH	0.00979371113482	Adrenal_Gland
Alzheimer	Alzheimer’s Disease	ADAM10	0.0111686529467	Vagina
Alzheimer	Alzheimer’s Disease	APBB2	0.0111965970831	DGN_WB
Alzheimer	Alzheimer’s Disease	ACE	0.0112771626081	Brain_Anterior_cingulate_cortex_BA24
Alzheimer	Alzheimer’s Disease	ACE	0.0115354938575	Stomach
Alzheimer	Alzheimer’s Disease	PLD3	0.0117372304489	DGN_WB
Alzheimer	Alzheimer’s Disease	ACE	0.0136438434607	Cells_Transformed_fibroblasts
Alzheimer	Alzheimer’s Disease	PSEN2	0.0162699050605	Artery_Aorta
Alzheimer	Alzheimer’s Disease	ACE	0.0200810853994	DGN_WB
Alzheimer	Alzheimer’s Disease	MPO	0.0208171209733	Nerve_Tibial
Alzheimer	Alzheimer’s Disease	BLMH	0.024294669119	Artery_Tibial
Alzheimer	Alzheimer’s Disease	BLMH	0.0251846273201	Lung
Alzheimer	Alzheimer’s Disease	ADAM10	0.0255326054256	Nerve_Tibial
Alzheimer	Alzheimer’s Disease	BLMH	0.0283120574093	Vagina
Alzheimer	Alzheimer’s Disease	APBB2	0.0370550527499	Thyroid
Alzheimer	Alzheimer’s Disease	HFE	0.0411794077145	Spleen
Alzheimer	Alzheimer’s Disease	HFE	0.0431187372919	Skin_Not_Sun_Exposed_Suprapubic
Alzheimer	Alzheimer’s Disease	APP	0.0434385223436	DGN_WB
Alzheimer	Alzheimer’s Disease	PLD3	0.0448820940991	Muscle_Skeletal
Alzheimer	Alzheimer’s Disease	SORL1	0.0461222508195	Heart_Atrial_Appendage
Alzheimer	Alzheimer’s Disease	PSEN1	0.0520763025777	Small_Intestine_Terminal_Ileum
Alzheimer	Alzheimer’s Disease	NOS3	0.0564207383429	Brain_Hypothalamus
Alzheimer	Alzheimer’s Disease	HFE	0.0578843804584	Adipose_Subcutaneous
Alzheimer	Alzheimer’s Disease	BLMH	0.0623208058697	Spleen
Alzheimer	Alzheimer’s Disease	A2M	0.0713561459246	Skin_Not_Sun_Exposed_Suprapubic
Alzheimer	Alzheimer’s Disease	APBB2	0.0716132783017	Skin_Sun_Exposed_Lower_leg
Alzheimer	Alzheimer’s Disease	ADAM10	0.0730981447649	Whole_Blood
Alzheimer	Alzheimer’s Disease	APBB2	0.0746291847709	Cells_EBV-transformed_lymphocytes
Alzheimer	Alzheimer’s Disease	APBB2	0.0763922862428	Adrenal_Gland
Alzheimer	Alzheimer’s Disease	ADAM10	0.0776979442149	Pituitary
Alzheimer	Alzheimer’s Disease	A2M	0.0798205169793	Esophagus_Gastroesophageal_Junction
Alzheimer	Alzheimer’s Disease	PLAU	0.0928325380576	Lung
Alzheimer	Alzheimer’s Disease	ADAM10	0.0957727597486	Esophagus_Muscularis
Alzheimer	Alzheimer’s Disease	A2M	0.102041487664	Testis
Alzheimer	Alzheimer’s Disease	PSEN1	0.103740274096	Skin_Sun_Exposed_Lower_leg
Alzheimer	Alzheimer’s Disease	PSEN2	0.104499484018	Whole_Blood
Alzheimer	Alzheimer’s Disease	A2M	0.109903675453	Nerve_Tibial
Alzheimer	Alzheimer’s Disease	PSEN1	0.122758123097	Whole_Blood
Alzheimer	Alzheimer’s Disease	PLD3	0.125398088016	Esophagus_Muscularis
Alzheimer	Alzheimer’s Disease	BLMH	0.126834483897	Muscle_Skeletal
Alzheimer	Alzheimer’s Disease	APBB2	0.130219756861	Brain_Cerebellum
Alzheimer	Alzheimer’s Disease	HFE	0.133083504503	Nerve_Tibial
Alzheimer	Alzheimer’s Disease	HFE	0.135422142864	Brain_Hippocampus
Alzheimer	Alzheimer’s Disease	APP	0.138408052906	Lung
Alzheimer	Alzheimer’s Disease	A2M	0.13940543558	Cells_EBV-transformed_lymphocytes
Alzheimer	Alzheimer’s Disease	PSEN1	0.144446079418	Artery_Coronary
Alzheimer	Alzheimer’s Disease	NOS3	0.150801454738	Heart_Left_Ventricle
Alzheimer	Alzheimer’s Disease	HFE	0.155435771221	Lung
Alzheimer	Alzheimer’s Disease	HFE	0.17249014745	Heart_Left_Ventricle
Alzheimer	Alzheimer’s Disease	APBB2	0.178940357172	Brain_Cortex
Alzheimer	Alzheimer’s Disease	APP	0.188599999999	Artery_Coronary
Alzheimer	Alzheimer’s Disease	APBB2	0.188936532891	Skin_Not_Sun_Exposed_Suprapubic
Alzheimer	Alzheimer’s Disease	A2M	0.190576778325	Muscle_Skeletal
Alzheimer	Alzheimer’s Disease	PLAU	0.191970995906	Heart_Left_Ventricle
Alzheimer	Alzheimer’s Disease	PLAU	0.194776778225	Uterus
Alzheimer	Alzheimer’s Disease	PSEN1	0.198788692387	Thyroid
Alzheimer	Alzheimer’s Disease	HFE	0.199811147336	Artery_Tibial
Alzheimer	Alzheimer’s Disease	HFE	0.205740104147	Colon_Transverse
Alzheimer	Alzheimer’s Disease	ACE	0.205904811498	Brain_Frontal_Cortex_BA9
Alzheimer	Alzheimer’s Disease	PLD3	0.208176877907	Brain_Cerebellar_Hemisphere
Alzheimer	Alzheimer’s Disease	APBB2	0.220151376813	Cells_Transformed_fibroblasts
Alzheimer	Alzheimer’s Disease	PLD3	0.229285119466	Artery_Aorta
Alzheimer	Alzheimer’s Disease	PSEN1	0.229403391366	Muscle_Skeletal
Alzheimer	Alzheimer’s Disease	BLMH	0.235983816426	Cells_Transformed_fibroblasts
Alzheimer	Alzheimer’s Disease	PSEN1	0.239469244808	Lung
Alzheimer	Alzheimer’s Disease	A2M	0.239739662129	Esophagus_Mucosa
Alzheimer	Alzheimer’s Disease	A2M	0.242199999998	Pancreas
Alzheimer	Alzheimer’s Disease	BLMH	0.244895467072	Colon_Transverse
Alzheimer	Alzheimer’s Disease	A2M	0.251759325293	Skin_Sun_Exposed_Lower_leg
Alzheimer	Alzheimer’s Disease	ADAM10	0.258706448587	Skin_Sun_Exposed_Lower_leg
Alzheimer	Alzheimer’s Disease	PLAU	0.259984478926	Brain_Cerebellum
Alzheimer	Alzheimer’s Disease	A2M	0.261719325822	Adipose_Visceral_Omentum
Alzheimer	Alzheimer’s Disease	PSEN1	0.276082150015	DGN_WB
Alzheimer	Alzheimer’s Disease	A2M	0.276913831935	Adipose_Subcutaneous
Alzheimer	Alzheimer’s Disease	HFE	0.289247079105	Skin_Sun_Exposed_Lower_leg
Alzheimer	Alzheimer’s Disease	PSEN2	0.290128772118	Ovary
Alzheimer	Alzheimer’s Disease	ADAM10	0.291080716683	Skin_Not_Sun_Exposed_Suprapubic
Alzheimer	Alzheimer’s Disease	PLD3	0.294257310024	Brain_Hippocampus
Alzheimer	Alzheimer’s Disease	PSEN2	0.303585749475	Muscle_Skeletal
Alzheimer	Alzheimer’s Disease	HFE	0.307966699448	Colon_Sigmoid
Alzheimer	Alzheimer’s Disease	PSEN2	0.321054145333	Spleen
Alzheimer	Alzheimer’s Disease	A2M	0.326338487824	Breast_Mammary_Tissue
Alzheimer	Alzheimer’s Disease	PLAU	0.335653044471	Esophagus_Gastroesophageal_Junction
Alzheimer	Alzheimer’s Disease	A2M	0.339486946304	Esophagus_Muscularis
Alzheimer	Alzheimer’s Disease	SORL1	0.343486099086	Colon_Transverse
Alzheimer	Alzheimer’s Disease	PLD3	0.362062332056	Skin_Sun_Exposed_Lower_leg
Alzheimer	Alzheimer’s Disease	PSEN2	0.364412232538	Skin_Not_Sun_Exposed_Suprapubic
Alzheimer	Alzheimer’s Disease	PSEN2	0.371620696938	Pancreas
Alzheimer	Alzheimer’s Disease	BLMH	0.377546469922	Whole_Blood
Alzheimer	Alzheimer’s Disease	APBB2	0.379396933475	Brain_Cerebellar_Hemisphere
Alzheimer	Alzheimer’s Disease	BLMH	0.384621667982	DGN_WB
Alzheimer	Alzheimer’s Disease	APP	0.392475338761	Whole_Blood
Alzheimer	Alzheimer’s Disease	A2M	0.403778674086	Colon_Transverse
Alzheimer	Alzheimer’s Disease	A2M	0.404898027971	DGN_WB
Alzheimer	Alzheimer’s Disease	ADAM10	0.412184615572	Adipose_Subcutaneous
Alzheimer	Alzheimer’s Disease	ADAM10	0.417548158701	Thyroid
Alzheimer	Alzheimer’s Disease	BLMH	0.417714125979	Adipose_Subcutaneous
Alzheimer	Alzheimer’s Disease	APBB2	0.426782950025	Artery_Tibial
Alzheimer	Alzheimer’s Disease	ACE	0.428094162889	Artery_Coronary
Alzheimer	Alzheimer’s Disease	PLAU	0.430960701146	Adipose_Visceral_Omentum
Alzheimer	Alzheimer’s Disease	PLD3	0.446033027222	Cells_EBV-transformed_lymphocytes
Alzheimer	Alzheimer’s Disease	HFE	0.454833587169	Stomach
Alzheimer	Alzheimer’s Disease	ADAM10	0.455797672392	Small_Intestine_Terminal_Ileum
Alzheimer	Alzheimer’s Disease	HFE	0.458027304699	Prostate
Alzheimer	Alzheimer’s Disease	PLD3	0.464799702436	Spleen
Alzheimer	Alzheimer’s Disease	PAXIP1	0.466410822357	Artery_Coronary
Alzheimer	Alzheimer’s Disease	NOS3	0.466637532799	Esophagus_Gastroesophageal_Junction
Alzheimer	Alzheimer’s Disease	PSEN1	0.484367170513	Brain_Caudate_basal_ganglia
Alzheimer	Alzheimer’s Disease	PSEN2	0.516574278958	Lung
Alzheimer	Alzheimer’s Disease	PSEN1	0.517954839224	Cells_Transformed_fibroblasts
Alzheimer	Alzheimer’s Disease	PSEN1	0.526823992469	Artery_Tibial
Alzheimer	Alzheimer’s Disease	ADAM10	0.531667291918	Cells_Transformed_fibroblasts
Alzheimer	Alzheimer’s Disease	ACE	0.53887873784	Esophagus_Muscularis
Alzheimer	Alzheimer’s Disease	MPO	0.545464216233	Pituitary
Alzheimer	Alzheimer’s Disease	PLAU	0.558467125259	Colon_Transverse
Alzheimer	Alzheimer’s Disease	HFE	0.568014030342	DGN_WB
Alzheimer	Alzheimer’s Disease	APBB2	0.575664530557	Breast_Mammary_Tissue
Alzheimer	Alzheimer’s Disease	NOS3	0.576750566436	DGN_WB
Alzheimer	Alzheimer’s Disease	PSEN1	0.577195491435	Pancreas
Alzheimer	Alzheimer’s Disease	PSEN2	0.593391177141	Esophagus_Mucosa
Alzheimer	Alzheimer’s Disease	APP	0.594383605605	Colon_Transverse
Alzheimer	Alzheimer’s Disease	SORL1	0.596433504013	Cells_Transformed_fibroblasts
Alzheimer	Alzheimer’s Disease	PSEN2	0.604485317322	Thyroid
Alzheimer	Alzheimer’s Disease	HFE	0.619002015685	Thyroid
Alzheimer	Alzheimer’s Disease	PAXIP1	0.624925473656	Brain_Hippocampus
Alzheimer	Alzheimer’s Disease	PSEN1	0.629664596736	Heart_Atrial_Appendage
Alzheimer	Alzheimer’s Disease	PSEN2	0.634827875514	Skin_Sun_Exposed_Lower_leg
Alzheimer	Alzheimer’s Disease	SORL1	0.6352266854	Brain_Caudate_basal_ganglia
Alzheimer	Alzheimer’s Disease	PSEN2	0.652176658116	Brain_Cerebellum
Alzheimer	Alzheimer’s Disease	PSEN1	0.654209137628	Brain_Putamen_basal_ganglia
Alzheimer	Alzheimer’s Disease	PLAU	0.672865982957	Esophagus_Mucosa
Alzheimer	Alzheimer’s Disease	PSEN1	0.680965049112	Nerve_Tibial
Alzheimer	Alzheimer’s Disease	PLAU	0.682594731897	Brain_Putamen_basal_ganglia
Alzheimer	Alzheimer’s Disease	MPO	0.695329782544	Brain_Cortex
Alzheimer	Alzheimer’s Disease	PSEN1	0.710605417978	Artery_Aorta
Alzheimer	Alzheimer’s Disease	PLD3	0.719331645936	Liver
Alzheimer	Alzheimer’s Disease	PLAU	0.731986348848	DGN_WB
Alzheimer	Alzheimer’s Disease	PLD3	0.733212099772	Whole_Blood
Alzheimer	Alzheimer’s Disease	NOS3	0.735120134893	Spleen
Alzheimer	Alzheimer’s Disease	SORL1	0.748605797078	Artery_Tibial
Alzheimer	Alzheimer’s Disease	A2M	0.74906406349	Heart_Left_Ventricle
Alzheimer	Alzheimer’s Disease	PAXIP1	0.7492	Whole_Blood
Alzheimer	Alzheimer’s Disease	HFE	0.752082106505	Artery_Aorta
Alzheimer	Alzheimer’s Disease	BLMH	0.7549	Nerve_Tibial
Alzheimer	Alzheimer’s Disease	APP	0.761292277024	Colon_Sigmoid
Alzheimer	Alzheimer’s Disease	PAXIP1	0.76822325904	Spleen
Alzheimer	Alzheimer’s Disease	NOS3	0.772500469209	Cells_Transformed_fibroblasts
Alzheimer	Alzheimer’s Disease	PLD3	0.7817	Adipose_Subcutaneous
Alzheimer	Alzheimer’s Disease	PSEN2	0.783921038061	Adipose_Subcutaneous
Alzheimer	Alzheimer’s Disease	ADAM10	0.793506876498	Artery_Tibial
Alzheimer	Alzheimer’s Disease	ADAM10	0.811562126609	Stomach
Alzheimer	Alzheimer’s Disease	PLD3	0.81920148216	Esophagus_Mucosa
Alzheimer	Alzheimer’s Disease	ACE	0.819881566809	Skin_Not_Sun_Exposed_Suprapubic
Alzheimer	Alzheimer’s Disease	APBB2	0.821456205118	Pancreas
Alzheimer	Alzheimer’s Disease	PSEN1	0.826562096385	Colon_Sigmoid
Alzheimer	Alzheimer’s Disease	PSEN2	0.826966597477	DGN_WB
Alzheimer	Alzheimer’s Disease	PSEN2	0.828715284722	Cells_Transformed_fibroblasts
Alzheimer	Alzheimer’s Disease	PSEN1	0.836016863457	Heart_Left_Ventricle
Alzheimer	Alzheimer’s Disease	A2M	0.837975892291	Cells_Transformed_fibroblasts
Alzheimer	Alzheimer’s Disease	SORL1	0.845853573845	Heart_Left_Ventricle
Alzheimer	Alzheimer’s Disease	PAXIP1	0.851369707474	Testis
Alzheimer	Alzheimer’s Disease	PLD3	0.852603292801	Colon_Sigmoid
Alzheimer	Alzheimer’s Disease	ADAM10	0.85924423795	Heart_Atrial_Appendage
Alzheimer	Alzheimer’s Disease	PSEN2	0.873110818866	Adrenal_Gland
Alzheimer	Alzheimer’s Disease	APOE	0.873610788438	Brain_Anterior_cingulate_cortex_BA24
Alzheimer	Alzheimer’s Disease	PSEN1	0.876860422619	Adipose_Subcutaneous
Alzheimer	Alzheimer’s Disease	APBB2	0.881547570904	Heart_Left_Ventricle
Alzheimer	Alzheimer’s Disease	A2M	0.884888871512	Stomach
Alzheimer	Alzheimer’s Disease	APBB2	0.887416331303	Nerve_Tibial
Alzheimer	Alzheimer’s Disease	PLAU	0.889969284103	Muscle_Skeletal
Alzheimer	Alzheimer’s Disease	SORL1	0.8961	Brain_Hypothalamus
Alzheimer	Alzheimer’s Disease	APBB2	0.899739406018	Muscle_Skeletal
Alzheimer	Alzheimer’s Disease	HFE	0.907971622931	Breast_Mammary_Tissue
Alzheimer	Alzheimer’s Disease	ADAM10	0.918454522575	Adipose_Visceral_Omentum
Alzheimer	Alzheimer’s Disease	APP	0.953600968253	Artery_Aorta
Alzheimer	Alzheimer’s Disease	SORL1	0.958700452591	Esophagus_Gastroesophageal_Junction
Alzheimer	Alzheimer’s Disease	PLAU	0.960542246959	Cells_Transformed_fibroblasts
Alzheimer	Alzheimer’s Disease	A2M	0.962753917856	Artery_Tibial
Alzheimer	Alzheimer’s Disease	HFE	0.981068013824	Brain_Cerebellum
Alzheimer	Alzheimer’s Disease	PLAU	0.991899169218	Heart_Atrial_Appendage
Alzheimer	Alzheimer’s Disease	PLAU	0.993416444283	Nerve_Tibial
Alzheimer	Alzheimer’s Disease	ACE	0.998269017122	Spleen
Alzheimer	Alzheimer’s Disease	PLD3	0.999824509522	Small_Intestine_Terminal_Ileum
Autism	Autism Spectrum Disorder	SLC9A9	0.012994198719	DGN_WB
Autism	Autism Spectrum Disorder	EIF4E	0.023253536919	Esophagus_Mucosa
Autism	Autism Spectrum Disorder	EIF4E	0.0251325768582	Nerve_Tibial
Autism	Autism Spectrum Disorder	PTEN	0.0283140216117	Whole_Blood
Autism	Autism Spectrum Disorder	PTEN	0.0376290965436	Brain_Cerebellum
Autism	Autism Spectrum Disorder	SLC9A9	0.0450377864944	Whole_Blood
Autism	Autism Spectrum Disorder	CHD8	0.117620003412	Adipose_Visceral_Omentum
Autism	Autism Spectrum Disorder	CNTNAP2	0.215226372246	Adipose_Visceral_Omentum
Autism	Autism Spectrum Disorder	EIF4E	0.21750638095	Brain_Cerebellar_Hemisphere
Autism	Autism Spectrum Disorder	EIF4E	0.239652549511	Cells_Transformed_fibroblasts
Autism	Autism Spectrum Disorder	SLC9A9	0.267199597346	Brain_Frontal_Cortex_BA9
Autism	Autism Spectrum Disorder	CNTNAP2	0.281210229876	Whole_Blood
Autism	Autism Spectrum Disorder	CNTNAP2	0.282752844933	DGN_WB
Autism	Autism Spectrum Disorder	CHD8	0.311433204238	Muscle_Skeletal
Autism	Autism Spectrum Disorder	CNTNAP2	0.319393726854	Colon_Transverse
Autism	Autism Spectrum Disorder	EIF4E	0.326792371386	Vagina
Autism	Autism Spectrum Disorder	PTEN	0.330313338561	Pancreas
Autism	Autism Spectrum Disorder	CNTNAP2	0.367554421383	Spleen
Autism	Autism Spectrum Disorder	CNTNAP2	0.368127902684	Pituitary
Autism	Autism Spectrum Disorder	SLC9A9	0.384340966608	Adipose_Visceral_Omentum
Autism	Autism Spectrum Disorder	CNTNAP2	0.4116344249	Heart_Atrial_Appendage
Autism	Autism Spectrum Disorder	PTEN	0.454636088953	Colon_Sigmoid
Autism	Autism Spectrum Disorder	CHD8	0.455385202697	Skin_Not_Sun_Exposed_Suprapubic
Autism	Autism Spectrum Disorder	EIF4E	0.486226914414	Artery_Tibial
Autism	Autism Spectrum Disorder	SHANK2	0.490029456841	Spleen
Autism	Autism Spectrum Disorder	SHANK2	0.5097786048	Adipose_Visceral_Omentum
Autism	Autism Spectrum Disorder	PTEN	0.529625659075	Colon_Transverse
Autism	Autism Spectrum Disorder	PTEN	0.553332874693	Small_Intestine_Terminal_Ileum
Autism	Autism Spectrum Disorder	CNTNAP2	0.56599496396	Thyroid
Autism	Autism Spectrum Disorder	CHD8	0.56617117843	Colon_Sigmoid
Autism	Autism Spectrum Disorder	CNTNAP2	0.609100014739	Esophagus_Mucosa
Autism	Autism Spectrum Disorder	SLC9A9	0.617198733827	Lung
Autism	Autism Spectrum Disorder	SHANK2	0.629338261893	Esophagus_Mucosa
Autism	Autism Spectrum Disorder	SHANK2	0.651407338604	Prostate
Autism	Autism Spectrum Disorder	PTEN	0.652698989956	Esophagus_Muscularis
Autism	Autism Spectrum Disorder	SLC9A9	0.687877323289	Esophagus_Mucosa
Autism	Autism Spectrum Disorder	EIF4E	0.726497152378	Brain_Frontal_Cortex_BA9
Autism	Autism Spectrum Disorder	SHANK2	0.764225847617	Nerve_Tibial
Autism	Autism Spectrum Disorder	EIF4E	0.7667	Adipose_Subcutaneous
Autism	Autism Spectrum Disorder	EIF4E	0.772041951152	Brain_Hypothalamus
Autism	Autism Spectrum Disorder	CHD8	0.795887843488	Adipose_Subcutaneous
Autism	Autism Spectrum Disorder	SHANK2	0.886619036671	Brain_Putamen_basal_ganglia
Autism	Autism Spectrum Disorder	SHANK2	0.896724693319	Adrenal_Gland
Autism	Autism Spectrum Disorder	SHANK2	0.911494449781	Cells_EBV-transformed_lymphocytes
Autism	Autism Spectrum Disorder	CNTNAP2	0.921936931846	Brain_Nucleus_accumbens_basal_ganglia
Autism	Autism Spectrum Disorder	SHANK2	0.939593537558	Brain_Hippocampus
Autism	Autism Spectrum Disorder	EIF4E	0.981353145452	Adipose_Visceral_Omentum
Diabetes	Type 2 Diabetes	TCF7L2	4.97463378131e-22	Artery_Aorta
Diabetes	Type 2 Diabetes	IGF2BP2	2.16870150768e-11	Thyroid
Diabetes	Type 2 Diabetes	WFS1	6.60978930463e-08	Skin_Sun_Exposed_Lower_leg
Diabetes	Type 2 Diabetes	WFS1	8.40802034407e-08	Nerve_Tibial
Diabetes	Type 2 Diabetes	WFS1	1.94444218881e-07	Thyroid
Diabetes	Type 2 Diabetes	WFS1	5.03094237066e-07	Skin_Not_Sun_Exposed_Suprapubic
Diabetes	Type 2 Diabetes	WFS1	8.25000092895e-07	Brain_Cerebellum
Diabetes	Type 2 Diabetes	WFS1	2.79104152431e-06	Brain_Cerebellar_Hemisphere
Diabetes	Type 2 Diabetes	INS	7.92566025488e-06	Nerve_Tibial
Diabetes	Type 2 Diabetes	KCNJ11	9.43008216591e-06	DGN_WB
Diabetes	Type 2 Diabetes	KCNJ11	1.80728782132e-05	Artery_Tibial
Diabetes	Type 2 Diabetes	KCNJ11	1.87164806151e-05	Skin_Sun_Exposed_Lower_leg
Diabetes	Type 2 Diabetes	ABCC8	5.47892354573e-05	Brain_Cortex
Diabetes	Type 2 Diabetes	WFS1	6.85422115947e-05	Heart_Left_Ventricle
Diabetes	Type 2 Diabetes	IRS1	8.79602511584e-05	Adipose_Subcutaneous
Diabetes	Type 2 Diabetes	KCNJ11	9.08437910404e-05	Esophagus_Mucosa
Diabetes	Type 2 Diabetes	TCF7L2	0.00010892259158	Adrenal_Gland
Diabetes	Type 2 Diabetes	WFS1	0.000127011737329	Cells_Transformed_fibroblasts
Diabetes	Type 2 Diabetes	WFS1	0.000141182685182	Muscle_Skeletal
Diabetes	Type 2 Diabetes	MAPK8IP1	0.000560000000004	Brain_Hippocampus
Diabetes	Type 2 Diabetes	WFS1	0.000630489527206	Brain_Caudate_basal_ganglia
Diabetes	Type 2 Diabetes	WFS1	0.00164227782849	Testis
Diabetes	Type 2 Diabetes	KCNJ11	0.00189119088365	Artery_Aorta
Diabetes	Type 2 Diabetes	ABCC8	0.00286212108755	Brain_Frontal_Cortex_BA9
Diabetes	Type 2 Diabetes	WFS1	0.00296830689435	DGN_WB
Diabetes	Type 2 Diabetes	WFS1	0.00394984739127	Whole_Blood
Diabetes	Type 2 Diabetes	PPARG	0.00424180872891	Heart_Left_Ventricle
Diabetes	Type 2 Diabetes	ENPP1	0.00572093114753	Pancreas
Diabetes	Type 2 Diabetes	CDKAL1	0.00642767277224	DGN_WB
Diabetes	Type 2 Diabetes	HMGA1	0.00720000000003	Testis
Diabetes	Type 2 Diabetes	KCNJ11	0.00937817031596	Skin_Not_Sun_Exposed_Suprapubic
Diabetes	Type 2 Diabetes	PON1	0.0124675917164	Skin_Sun_Exposed_Lower_leg
Diabetes	Type 2 Diabetes	MAPK8IP1	0.0130324283303	Brain_Putamen_basal_ganglia
Diabetes	Type 2 Diabetes	IRS1	0.0139999999998	Brain_Caudate_basal_ganglia
Diabetes	Type 2 Diabetes	HNF1A	0.01637555653	DGN_WB
Diabetes	Type 2 Diabetes	PTPN1	0.0185991524048	Esophagus_Mucosa
Diabetes	Type 2 Diabetes	PON1	0.0200227694644	Ovary
Diabetes	Type 2 Diabetes	SLC30A8	0.0204761472769	Esophagus_Gastroesophageal_Junction
Diabetes	Type 2 Diabetes	IRS1	0.0208065965336	DGN_WB
Diabetes	Type 2 Diabetes	CAPN10	0.0212582160077	Pituitary
Diabetes	Type 2 Diabetes	GCK	0.0222738608655	Thyroid
Diabetes	Type 2 Diabetes	HNF1A	0.0249972975416	Pituitary
Diabetes	Type 2 Diabetes	BLK	0.0277516637511	Lung
Diabetes	Type 2 Diabetes	AVP	0.031606975863	Thyroid
Diabetes	Type 2 Diabetes	HNF1B	0.0349999999999	Testis
Diabetes	Type 2 Diabetes	KLF11	0.036257149787	Adipose_Visceral_Omentum
Diabetes	Type 2 Diabetes	WFS1	0.0366666608326	Adrenal_Gland
Diabetes	Type 2 Diabetes	CEL	0.0366686495029	Esophagus_Mucosa
Diabetes	Type 2 Diabetes	KCNJ11	0.0384220568253	Thyroid
Diabetes	Type 2 Diabetes	TCF7L2	0.0413771684082	Brain_Putamen_basal_ganglia
Diabetes	Type 2 Diabetes	GCK	0.044390976063	Testis
Diabetes	Type 2 Diabetes	INSR	0.04583516021	DGN_WB
Diabetes	Type 2 Diabetes	PON1	0.0477155475138	Uterus
Diabetes	Type 2 Diabetes	TBC1D4	0.0492181175331	Heart_Left_Ventricle
Diabetes	Type 2 Diabetes	ENPP1	0.0516420875293	DGN_WB
Diabetes	Type 2 Diabetes	HFE	0.0522241864213	Nerve_Tibial
Diabetes	Type 2 Diabetes	PTPN1	0.0555159053344	Nerve_Tibial
Diabetes	Type 2 Diabetes	PON1	0.0572781777098	Brain_Anterior_cingulate_cortex_BA24
Diabetes	Type 2 Diabetes	ENPP1	0.0601687836988	Thyroid
Diabetes	Type 2 Diabetes	HFE	0.0604604129749	Colon_Transverse
Diabetes	Type 2 Diabetes	GCK	0.0615632198289	Nerve_Tibial
Diabetes	Type 2 Diabetes	PON1	0.0651177466019	Nerve_Tibial
Diabetes	Type 2 Diabetes	AQP2	0.0671181434027	Adrenal_Gland
Diabetes	Type 2 Diabetes	PTPN22	0.0679909553557	Adipose_Subcutaneous
Diabetes	Type 2 Diabetes	SOD2	0.0680785990669	Muscle_Skeletal
Diabetes	Type 2 Diabetes	APPL1	0.069526222095	Muscle_Skeletal
Diabetes	Type 2 Diabetes	IRS1	0.0734422338432	Brain_Hippocampus
Diabetes	Type 2 Diabetes	TBC1D4	0.0739141114195	Lung
Diabetes	Type 2 Diabetes	PLAGL1	0.076532408376	Esophagus_Mucosa
Diabetes	Type 2 Diabetes	TBC1D4	0.0794195101054	Brain_Hypothalamus
Diabetes	Type 2 Diabetes	SUMO4	0.0798772023902	Thyroid
Diabetes	Type 2 Diabetes	TBC1D4	0.0810782985426	Thyroid
Diabetes	Type 2 Diabetes	INSR	0.0875914209412	Pancreas
Diabetes	Type 2 Diabetes	CDKAL1	0.0878652102118	Muscle_Skeletal
Diabetes	Type 2 Diabetes	KCNJ11	0.0888101270533	Esophagus_Gastroesophageal_Junction
Diabetes	Type 2 Diabetes	KLF11	0.0894094434583	DGN_WB
Diabetes	Type 2 Diabetes	PLAGL1	0.09529343256	DGN_WB
Diabetes	Type 2 Diabetes	KCNJ11	0.0967633210795	Brain_Putamen_basal_ganglia
Diabetes	Type 2 Diabetes	ACE	0.0972566404362	Lung
Diabetes	Type 2 Diabetes	MAPK8IP1	0.0975841281016	Whole_Blood
Diabetes	Type 2 Diabetes	TBC1D4	0.0978226620737	Artery_Aorta
Diabetes	Type 2 Diabetes	HFE	0.0984982683074	Thyroid
Diabetes	Type 2 Diabetes	IGF2BP2	0.104862888732	Artery_Aorta
Diabetes	Type 2 Diabetes	PLAGL1	0.104897857121	Whole_Blood
Diabetes	Type 2 Diabetes	HNF1A	0.105010076273	Muscle_Skeletal
Diabetes	Type 2 Diabetes	KLF11	0.109605636182	Spleen
Diabetes	Type 2 Diabetes	APPL1	0.111867053163	Cells_Transformed_fibroblasts
Diabetes	Type 2 Diabetes	CEL	0.112190794723	DGN_WB
Diabetes	Type 2 Diabetes	BLK	0.112505785952	Cells_EBV-transformed_lymphocytes
Diabetes	Type 2 Diabetes	ABCC8	0.113761360168	Colon_Transverse
Diabetes	Type 2 Diabetes	CDKAL1	0.11489243244	Thyroid
Diabetes	Type 2 Diabetes	ENPP1	0.116742576568	Artery_Tibial
Diabetes	Type 2 Diabetes	GPD2	0.117309473338	Artery_Aorta
Diabetes	Type 2 Diabetes	SLC30A8	0.117681834272	Esophagus_Mucosa
Diabetes	Type 2 Diabetes	INSR	0.119291662557	Artery_Tibial
Diabetes	Type 2 Diabetes	PLAGL1	0.120375734392	Skin_Sun_Exposed_Lower_leg
Diabetes	Type 2 Diabetes	CDKAL1	0.122872202698	Brain_Frontal_Cortex_BA9
Diabetes	Type 2 Diabetes	KLF11	0.126945412358	Whole_Blood
Diabetes	Type 2 Diabetes	ITPR3	0.129845452812	Cells_Transformed_fibroblasts
Diabetes	Type 2 Diabetes	TBC1D4	0.130707958701	Skin_Not_Sun_Exposed_Suprapubic
Diabetes	Type 2 Diabetes	TBC1D4	0.132084060746	Esophagus_Mucosa
Diabetes	Type 2 Diabetes	TBC1D4	0.132988927766	Stomach
Diabetes	Type 2 Diabetes	VEGFA	0.134227839182	Esophagus_Mucosa
Diabetes	Type 2 Diabetes	CAPN10	0.134421314382	Cells_EBV-transformed_lymphocytes
Diabetes	Type 2 Diabetes	HNF1A	0.1345062872	Cells_Transformed_fibroblasts
Diabetes	Type 2 Diabetes	PPARG	0.139030255582	Adipose_Visceral_Omentum
Diabetes	Type 2 Diabetes	TBC1D4	0.139619416822	Artery_Tibial
Diabetes	Type 2 Diabetes	ITPR3	0.140814144136	Adipose_Visceral_Omentum
Diabetes	Type 2 Diabetes	RETN	0.142877570843	Muscle_Skeletal
Diabetes	Type 2 Diabetes	TBC1D4	0.147614543217	Artery_Coronary
Diabetes	Type 2 Diabetes	LIPC	0.148618235242	Liver
Diabetes	Type 2 Diabetes	PDX1	0.149515998508	Pancreas
Diabetes	Type 2 Diabetes	PON1	0.150710873689	Pancreas
Diabetes	Type 2 Diabetes	TBC1D4	0.153229167609	Skin_Sun_Exposed_Lower_leg
Diabetes	Type 2 Diabetes	GCGR	0.154755197646	Nerve_Tibial
Diabetes	Type 2 Diabetes	PLAGL1	0.154819956615	Brain_Cerebellum
Diabetes	Type 2 Diabetes	ENPP1	0.155305135297	Cells_Transformed_fibroblasts
Diabetes	Type 2 Diabetes	DNAJC3	0.155490097142	Brain_Hippocampus
Diabetes	Type 2 Diabetes	HNF1A	0.156260455704	Brain_Cortex
Diabetes	Type 2 Diabetes	TBC1D4	0.15707077174	Pancreas
Diabetes	Type 2 Diabetes	ENPP1	0.157486121792	Brain_Cerebellar_Hemisphere
Diabetes	Type 2 Diabetes	DCAF17	0.166061037824	Nerve_Tibial
Diabetes	Type 2 Diabetes	CAPN10	0.167215816856	Stomach
Diabetes	Type 2 Diabetes	INS	0.171447358061	Adrenal_Gland
Diabetes	Type 2 Diabetes	GCK	0.171977435378	Esophagus_Gastroesophageal_Junction
Diabetes	Type 2 Diabetes	MAPK8IP1	0.172677933913	DGN_WB
Diabetes	Type 2 Diabetes	ACE	0.17520105686	Brain_Anterior_cingulate_cortex_BA24
Diabetes	Type 2 Diabetes	IL2RA	0.177630451628	DGN_WB
Diabetes	Type 2 Diabetes	ITPR3	0.179683269541	Artery_Aorta
Diabetes	Type 2 Diabetes	CAPN10	0.179731233243	Skin_Sun_Exposed_Lower_leg
Diabetes	Type 2 Diabetes	RETN	0.179781953165	Brain_Putamen_basal_ganglia
Diabetes	Type 2 Diabetes	CAPN10	0.18126187142	Heart_Atrial_Appendage
Diabetes	Type 2 Diabetes	ITPR3	0.181465331396	Liver
Diabetes	Type 2 Diabetes	PPARG	0.190304040687	Heart_Atrial_Appendage
Diabetes	Type 2 Diabetes	ITPR3	0.191736613853	Brain_Cerebellum
Diabetes	Type 2 Diabetes	KCNJ11	0.194328854328	Esophagus_Muscularis
Diabetes	Type 2 Diabetes	IGF2BP2	0.197301805768	Heart_Atrial_Appendage
Diabetes	Type 2 Diabetes	PTPN1	0.200000000002	Adipose_Subcutaneous
Diabetes	Type 2 Diabetes	CTLA4	0.200000000002	Spleen
Diabetes	Type 2 Diabetes	OAS1	0.205280725186	Esophagus_Mucosa
Diabetes	Type 2 Diabetes	SLC2A2	0.20761753394	Whole_Blood
Diabetes	Type 2 Diabetes	MAPK8IP1	0.20863656837	Spleen
Diabetes	Type 2 Diabetes	ITPR3	0.210874106632	DGN_WB
Diabetes	Type 2 Diabetes	ENPP1	0.21237066408	Brain_Cerebellum
Diabetes	Type 2 Diabetes	HFE	0.214767248835	Spleen
Diabetes	Type 2 Diabetes	TBC1D4	0.215336508927	Adipose_Subcutaneous
Diabetes	Type 2 Diabetes	AQP2	0.216832555032	Prostate
Diabetes	Type 2 Diabetes	PON1	0.219751429053	Colon_Transverse
Diabetes	Type 2 Diabetes	HFE	0.223541579255	Artery_Tibial
Diabetes	Type 2 Diabetes	APPL1	0.2241821472	Brain_Anterior_cingulate_cortex_BA24
Diabetes	Type 2 Diabetes	PPARG	0.22428770294	DGN_WB
Diabetes	Type 2 Diabetes	SLC2A2	0.22714258633	Pancreas
Diabetes	Type 2 Diabetes	SLC19A2	0.228045889799	Cells_Transformed_fibroblasts
Diabetes	Type 2 Diabetes	CTLA4	0.23029291377	Esophagus_Mucosa
Diabetes	Type 2 Diabetes	MAPK8IP1	0.23032929483	Lung
Diabetes	Type 2 Diabetes	SOD2	0.230946735621	Thyroid
Diabetes	Type 2 Diabetes	ABCC8	0.233377590406	Brain_Cerebellar_Hemisphere
Diabetes	Type 2 Diabetes	PON1	0.234460364236	Lung
Diabetes	Type 2 Diabetes	PPARG	0.234638701535	Adipose_Subcutaneous
Diabetes	Type 2 Diabetes	MTNR1B	0.237057147224	Testis
Diabetes	Type 2 Diabetes	INSR	0.239999999998	Whole_Blood
Diabetes	Type 2 Diabetes	ACE	0.242646307941	Colon_Transverse
Diabetes	Type 2 Diabetes	TBC1D4	0.245473518159	Brain_Cortex
Diabetes	Type 2 Diabetes	OAS1	0.246105778807	Adipose_Subcutaneous
Diabetes	Type 2 Diabetes	TBC1D4	0.246805330937	Nerve_Tibial
Diabetes	Type 2 Diabetes	PPARG	0.246951715115	Artery_Aorta
Diabetes	Type 2 Diabetes	AQP2	0.248443077146	Testis
Diabetes	Type 2 Diabetes	GLIS3	0.249999999998	Artery_Aorta
Diabetes	Type 2 Diabetes	IGF2BP2	0.250945538492	Vagina
Diabetes	Type 2 Diabetes	IRS1	0.252618725475	Thyroid
Diabetes	Type 2 Diabetes	HMGA1	0.253068179167	Nerve_Tibial
Diabetes	Type 2 Diabetes	CCR5	0.253232191246	Esophagus_Gastroesophageal_Junction
Diabetes	Type 2 Diabetes	KCNJ11	0.253651261129	Brain_Frontal_Cortex_BA9
Diabetes	Type 2 Diabetes	GCK	0.2567076859	Adipose_Visceral_Omentum
Diabetes	Type 2 Diabetes	OAS1	0.261309436806	DGN_WB
Diabetes	Type 2 Diabetes	TBC1D4	0.265797344084	Whole_Blood
Diabetes	Type 2 Diabetes	HFE	0.269019150298	Colon_Sigmoid
Diabetes	Type 2 Diabetes	PLAGL1	0.269324006054	Pancreas
Diabetes	Type 2 Diabetes	CCR5	0.270997698057	Esophagus_Mucosa
Diabetes	Type 2 Diabetes	CEL	0.272765296946	Cells_Transformed_fibroblasts
Diabetes	Type 2 Diabetes	SLC19A2	0.276693587946	Artery_Aorta
Diabetes	Type 2 Diabetes	INSR	0.284857798751	Thyroid
Diabetes	Type 2 Diabetes	VEGFA	0.2889709683	DGN_WB
Diabetes	Type 2 Diabetes	CDKAL1	0.292882205858	Lung
Diabetes	Type 2 Diabetes	OAS1	0.294304136437	Skin_Sun_Exposed_Lower_leg
Diabetes	Type 2 Diabetes	CAPN10	0.296094176989	Pancreas
Diabetes	Type 2 Diabetes	ITPR3	0.296145970738	Lung
Diabetes	Type 2 Diabetes	MAPK8IP1	0.301757051404	Skin_Sun_Exposed_Lower_leg
Diabetes	Type 2 Diabetes	TBC1D4	0.314528022278	Brain_Cerebellum
Diabetes	Type 2 Diabetes	ITPR3	0.317178647272	Esophagus_Mucosa
Diabetes	Type 2 Diabetes	TCF7L2	0.317856143704	Esophagus_Mucosa
Diabetes	Type 2 Diabetes	IL1RN	0.319473227818	Skin_Sun_Exposed_Lower_leg
Diabetes	Type 2 Diabetes	HFE	0.326120825128	DGN_WB
Diabetes	Type 2 Diabetes	APPL1	0.326663024196	Thyroid
Diabetes	Type 2 Diabetes	GPD2	0.329180695532	Esophagus_Gastroesophageal_Junction
Diabetes	Type 2 Diabetes	PON1	0.33591027964	Prostate
Diabetes	Type 2 Diabetes	LIPC	0.342244977304	Adipose_Subcutaneous
Diabetes	Type 2 Diabetes	GCK	0.342354947452	Artery_Tibial
Diabetes	Type 2 Diabetes	KLF11	0.34253261932	Prostate
Diabetes	Type 2 Diabetes	IRS1	0.346312809923	Stomach
Diabetes	Type 2 Diabetes	CDKAL1	0.348605386494	Cells_Transformed_fibroblasts
Diabetes	Type 2 Diabetes	ENPP1	0.34909201146	Skin_Sun_Exposed_Lower_leg
Diabetes	Type 2 Diabetes	TBC1D4	0.350630118006	Colon_Transverse
Diabetes	Type 2 Diabetes	ABCC8	0.35251959647	Brain_Cerebellum
Diabetes	Type 2 Diabetes	ABCC8	0.35383859505	Heart_Atrial_Appendage
Diabetes	Type 2 Diabetes	DNAJC3	0.354799226547	DGN_WB
Diabetes	Type 2 Diabetes	CDKAL1	0.355696142575	Artery_Aorta
Diabetes	Type 2 Diabetes	ZFP57	0.355822509838	Cells_EBV-transformed_lymphocytes
Diabetes	Type 2 Diabetes	MAPK8IP1	0.357975035893	Prostate
Diabetes	Type 2 Diabetes	ACE	0.359177139003	Artery_Coronary
Diabetes	Type 2 Diabetes	GPD2	0.360755498331	Small_Intestine_Terminal_Ileum
Diabetes	Type 2 Diabetes	LIPC	0.363514810267	DGN_WB
Diabetes	Type 2 Diabetes	IL1RN	0.363734533626	Colon_Transverse
Diabetes	Type 2 Diabetes	IRS2	0.369849784359	Nerve_Tibial
Diabetes	Type 2 Diabetes	SOD2	0.369851665536	Small_Intestine_Terminal_Ileum
Diabetes	Type 2 Diabetes	WFS1	0.371664489781	Artery_Coronary
Diabetes	Type 2 Diabetes	BLK	0.375972340689	Whole_Blood
Diabetes	Type 2 Diabetes	MAPK8IP1	0.377336865178	Skin_Not_Sun_Exposed_Suprapubic
Diabetes	Type 2 Diabetes	ACE	0.37933737861	Adipose_Subcutaneous
Diabetes	Type 2 Diabetes	ABCC8	0.37945690763	Brain_Anterior_cingulate_cortex_BA24
Diabetes	Type 2 Diabetes	ITPR3	0.379727598642	Artery_Tibial
Diabetes	Type 2 Diabetes	PON1	0.381247880205	Adrenal_Gland
Diabetes	Type 2 Diabetes	ENPP1	0.383093566897	Whole_Blood
Diabetes	Type 2 Diabetes	PTPN1	0.383729699231	Brain_Hypothalamus
Diabetes	Type 2 Diabetes	IRS1	0.385877099004	Cells_EBV-transformed_lymphocytes
Diabetes	Type 2 Diabetes	CAPN10	0.395797219641	Nerve_Tibial
Diabetes	Type 2 Diabetes	GCK	0.396814441991	Colon_Sigmoid
Diabetes	Type 2 Diabetes	TBC1D4	0.397903800468	DGN_WB
Diabetes	Type 2 Diabetes	IRS2	0.398383193541	Thyroid
Diabetes	Type 2 Diabetes	GCK	0.402054145512	Artery_Aorta
Diabetes	Type 2 Diabetes	ENPP1	0.402923637005	Brain_Hippocampus
Diabetes	Type 2 Diabetes	PON1	0.403512352168	Testis
Diabetes	Type 2 Diabetes	PON1	0.406335745261	Pituitary
Diabetes	Type 2 Diabetes	AKT2	0.413055548042	Brain_Nucleus_accumbens_basal_ganglia
Diabetes	Type 2 Diabetes	GCGR	0.415266456283	Esophagus_Muscularis
Diabetes	Type 2 Diabetes	ACE	0.415712498186	Skin_Not_Sun_Exposed_Suprapubic
Diabetes	Type 2 Diabetes	MTNR1B	0.416256917689	Brain_Caudate_basal_ganglia
Diabetes	Type 2 Diabetes	ITPR3	0.417280748449	Prostate
Diabetes	Type 2 Diabetes	AKT2	0.41955314822	Breast_Mammary_Tissue
Diabetes	Type 2 Diabetes	SOD2	0.42	Esophagus_Gastroesophageal_Junction
Diabetes	Type 2 Diabetes	ZFP57	0.422720804244	Testis
Diabetes	Type 2 Diabetes	KCNJ11	0.427421050714	Brain_Cerebellar_Hemisphere
Diabetes	Type 2 Diabetes	EPO	0.432578433724	Brain_Cerebellar_Hemisphere
Diabetes	Type 2 Diabetes	ABCC8	0.433138452676	Adipose_Subcutaneous
Diabetes	Type 2 Diabetes	GCK	0.433849193514	DGN_WB
Diabetes	Type 2 Diabetes	GCGR	0.433979111256	Adipose_Subcutaneous
Diabetes	Type 2 Diabetes	VEGFA	0.436583202442	Brain_Hippocampus
Diabetes	Type 2 Diabetes	SLC19A2	0.437126881143	Nerve_Tibial
Diabetes	Type 2 Diabetes	BLK	0.44	Thyroid
Diabetes	Type 2 Diabetes	DNAJC3	0.440768108787	Esophagus_Mucosa
Diabetes	Type 2 Diabetes	GPD2	0.443945618057	Whole_Blood
Diabetes	Type 2 Diabetes	KLF11	0.445107346549	Heart_Atrial_Appendage
Diabetes	Type 2 Diabetes	LIPC	0.446010261588	Esophagus_Mucosa
Diabetes	Type 2 Diabetes	IRS2	0.451446753186	Vagina
Diabetes	Type 2 Diabetes	CAPN10	0.46318800321	Skin_Not_Sun_Exposed_Suprapubic
Diabetes	Type 2 Diabetes	HFE	0.464658454963	Skin_Sun_Exposed_Lower_leg
Diabetes	Type 2 Diabetes	GLIS3	0.464705525474	Cells_Transformed_fibroblasts
Diabetes	Type 2 Diabetes	CCR5	0.466730319191	Nerve_Tibial
Diabetes	Type 2 Diabetes	HFE	0.469525478314	Prostate
Diabetes	Type 2 Diabetes	CCR5	0.470045259659	DGN_WB
Diabetes	Type 2 Diabetes	ITPR3	0.472667061886	Adrenal_Gland
Diabetes	Type 2 Diabetes	PPARG	0.474945597679	Pancreas
Diabetes	Type 2 Diabetes	ZFP57	0.476961763999	Adipose_Visceral_Omentum
Diabetes	Type 2 Diabetes	EPO	0.479212344117	Skin_Sun_Exposed_Lower_leg
Diabetes	Type 2 Diabetes	BLK	0.480195007711	Cells_Transformed_fibroblasts
Diabetes	Type 2 Diabetes	LIPC	0.48201715671	Colon_Transverse
Diabetes	Type 2 Diabetes	KLF11	0.484021580744	Cells_Transformed_fibroblasts
Diabetes	Type 2 Diabetes	EPO	0.487616400925	Testis
Diabetes	Type 2 Diabetes	ITPR3	0.487920119811	Whole_Blood
Diabetes	Type 2 Diabetes	HFE	0.488049873659	Lung
Diabetes	Type 2 Diabetes	IL1RN	0.494315910129	DGN_WB
Diabetes	Type 2 Diabetes	ITPR3	0.494932819402	Artery_Coronary
Diabetes	Type 2 Diabetes	ACE	0.496998556078	DGN_WB
Diabetes	Type 2 Diabetes	DNAJC3	0.497980208663	Esophagus_Muscularis
Diabetes	Type 2 Diabetes	ZFP57	0.50047354224	Stomach
Diabetes	Type 2 Diabetes	ABCC8	0.501952561968	Thyroid
Diabetes	Type 2 Diabetes	BLK	0.502063183979	DGN_WB
Diabetes	Type 2 Diabetes	ABCC8	0.502072264426	Breast_Mammary_Tissue
Diabetes	Type 2 Diabetes	CAPN10	0.504960974952	DGN_WB
Diabetes	Type 2 Diabetes	INSR	0.509491071027	Adipose_Subcutaneous
Diabetes	Type 2 Diabetes	GCK	0.513536108145	Skin_Sun_Exposed_Lower_leg
Diabetes	Type 2 Diabetes	ZFP57	0.514076257534	Cells_Transformed_fibroblasts
Diabetes	Type 2 Diabetes	CTLA4	0.515077527853	Vagina
Diabetes	Type 2 Diabetes	DNAJC3	0.515314476551	Brain_Putamen_basal_ganglia
Diabetes	Type 2 Diabetes	ZFP57	0.518023272101	Thyroid
Diabetes	Type 2 Diabetes	PON1	0.519659841514	Brain_Hippocampus
Diabetes	Type 2 Diabetes	PTPN1	0.52	Pancreas
Diabetes	Type 2 Diabetes	EPO	0.521091899306	Artery_Tibial
Diabetes	Type 2 Diabetes	IL1RN	0.52168188373	Prostate
Diabetes	Type 2 Diabetes	ZFP57	0.524957387626	Lung
Diabetes	Type 2 Diabetes	ITPR3	0.526363108211	Thyroid
Diabetes	Type 2 Diabetes	HFE	0.52684203026	Stomach
Diabetes	Type 2 Diabetes	IL1RN	0.527578167362	Thyroid
Diabetes	Type 2 Diabetes	SLC2A2	0.527638114995	Testis
Diabetes	Type 2 Diabetes	TBC1D4	0.530078942509	Vagina
Diabetes	Type 2 Diabetes	LIPC	0.531909829278	Heart_Left_Ventricle
Diabetes	Type 2 Diabetes	TBC1D4	0.536227384185	Breast_Mammary_Tissue
Diabetes	Type 2 Diabetes	ZFP57	0.538435482396	Esophagus_Gastroesophageal_Junction
Diabetes	Type 2 Diabetes	CAPN10	0.539286442473	Cells_Transformed_fibroblasts
Diabetes	Type 2 Diabetes	IRS2	0.54266597378	Cells_EBV-transformed_lymphocytes
Diabetes	Type 2 Diabetes	OAS1	0.545207413089	Small_Intestine_Terminal_Ileum
Diabetes	Type 2 Diabetes	ZFP57	0.546039572755	Skin_Sun_Exposed_Lower_leg
Diabetes	Type 2 Diabetes	ITPR3	0.548456940571	Skin_Not_Sun_Exposed_Suprapubic
Diabetes	Type 2 Diabetes	MAPK8IP1	0.55	Brain_Anterior_cingulate_cortex_BA24
Diabetes	Type 2 Diabetes	PTPN1	0.551371425894	Testis
Diabetes	Type 2 Diabetes	ZFP57	0.554490694956	Adipose_Subcutaneous
Diabetes	Type 2 Diabetes	VEGFA	0.556117155653	Thyroid
Diabetes	Type 2 Diabetes	SOD2	0.55927664083	DGN_WB
Diabetes	Type 2 Diabetes	ABCC8	0.560484498605	Muscle_Skeletal
Diabetes	Type 2 Diabetes	IL1RN	0.560754430479	Breast_Mammary_Tissue
Diabetes	Type 2 Diabetes	ZFP57	0.560768768256	Artery_Aorta
Diabetes	Type 2 Diabetes	TCF7L2	0.560776372095	DGN_WB
Diabetes	Type 2 Diabetes	CDKAL1	0.560844079938	Nerve_Tibial
Diabetes	Type 2 Diabetes	TBC1D4	0.563046542906	Cells_EBV-transformed_lymphocytes
Diabetes	Type 2 Diabetes	IGF2BP2	0.563303956363	Brain_Hypothalamus
Diabetes	Type 2 Diabetes	GLIS3	0.57084948036	Pituitary
Diabetes	Type 2 Diabetes	LIPC	0.572331082924	Cells_Transformed_fibroblasts
Diabetes	Type 2 Diabetes	ABCC8	0.574933075586	Esophagus_Mucosa
Diabetes	Type 2 Diabetes	GCK	0.57636420905	Adipose_Subcutaneous
Diabetes	Type 2 Diabetes	ZFP57	0.576378343877	Prostate
Diabetes	Type 2 Diabetes	VEGFA	0.576551984413	Brain_Nucleus_accumbens_basal_ganglia
Diabetes	Type 2 Diabetes	ZFP57	0.577581823354	Uterus
Diabetes	Type 2 Diabetes	ZFP57	0.577950088993	Liver
Diabetes	Type 2 Diabetes	GLIS3	0.581420674108	Adrenal_Gland
Diabetes	Type 2 Diabetes	KLF11	0.581780749047	Brain_Cortex
Diabetes	Type 2 Diabetes	ABCC8	0.589185949775	Nerve_Tibial
Diabetes	Type 2 Diabetes	AKT2	0.59	Pancreas
Diabetes	Type 2 Diabetes	VEGFA	0.590204272972	Cells_Transformed_fibroblasts
Diabetes	Type 2 Diabetes	IRS1	0.590952191484	Cells_Transformed_fibroblasts
Diabetes	Type 2 Diabetes	SLC19A2	0.591321714296	Heart_Left_Ventricle
Diabetes	Type 2 Diabetes	ACE	0.592657739901	Brain_Frontal_Cortex_BA9
Diabetes	Type 2 Diabetes	ZFP57	0.595481274556	Esophagus_Mucosa
Diabetes	Type 2 Diabetes	ZFP57	0.597576795936	Muscle_Skeletal
Diabetes	Type 2 Diabetes	ZFP57	0.602704854592	Spleen
Diabetes	Type 2 Diabetes	ACE	0.603581103082	Esophagus_Muscularis
Diabetes	Type 2 Diabetes	INSR	0.604361727191	Artery_Aorta
Diabetes	Type 2 Diabetes	OAS1	0.605532582681	Nerve_Tibial
Diabetes	Type 2 Diabetes	CDKAL1	0.606260278668	Cells_EBV-transformed_lymphocytes
Diabetes	Type 2 Diabetes	ZFP57	0.607291416189	Colon_Transverse
Diabetes	Type 2 Diabetes	OAS1	0.608843635136	Muscle_Skeletal
Diabetes	Type 2 Diabetes	CAPN10	0.61110645748	Muscle_Skeletal
Diabetes	Type 2 Diabetes	PTPN22	0.611268750697	Colon_Transverse
Diabetes	Type 2 Diabetes	GPD2	0.613754584226	Adipose_Visceral_Omentum
Diabetes	Type 2 Diabetes	ZFP57	0.61407606201	Skin_Not_Sun_Exposed_Suprapubic
Diabetes	Type 2 Diabetes	CAPN10	0.615525378339	Adipose_Subcutaneous
Diabetes	Type 2 Diabetes	GLIS3	0.616165047372	Thyroid
Diabetes	Type 2 Diabetes	CAPN10	0.616228445463	Adipose_Visceral_Omentum
Diabetes	Type 2 Diabetes	LIPC	0.618233721006	Whole_Blood
Diabetes	Type 2 Diabetes	HNF1A	0.622407691837	Brain_Anterior_cingulate_cortex_BA24
Diabetes	Type 2 Diabetes	TBC1D4	0.622611436029	Esophagus_Muscularis
Diabetes	Type 2 Diabetes	ZFP57	0.627066572165	Breast_Mammary_Tissue
Diabetes	Type 2 Diabetes	DCAF17	0.630284790987	Thyroid
Diabetes	Type 2 Diabetes	TCF7L2	0.630517790651	Brain_Nucleus_accumbens_basal_ganglia
Diabetes	Type 2 Diabetes	VEGFA	0.63238479295	Adrenal_Gland
Diabetes	Type 2 Diabetes	ZFP57	0.635913098568	Artery_Coronary
Diabetes	Type 2 Diabetes	IGF2BP2	0.638177930461	Esophagus_Mucosa
Diabetes	Type 2 Diabetes	ITPR3	0.639001819095	Pancreas
Diabetes	Type 2 Diabetes	HFE	0.640189968066	Breast_Mammary_Tissue
Diabetes	Type 2 Diabetes	HNF4A	0.640474245872	Brain_Frontal_Cortex_BA9
Diabetes	Type 2 Diabetes	PPARG	0.640791338958	Brain_Cerebellum
Diabetes	Type 2 Diabetes	GPD2	0.642356909612	Heart_Left_Ventricle
Diabetes	Type 2 Diabetes	MAPK8IP1	0.642712364861	Breast_Mammary_Tissue
Diabetes	Type 2 Diabetes	GCK	0.648912291284	Cells_Transformed_fibroblasts
Diabetes	Type 2 Diabetes	VEGFA	0.655582980849	Liver
Diabetes	Type 2 Diabetes	OAS1	0.657004521085	Whole_Blood
Diabetes	Type 2 Diabetes	SLC19A2	0.657938306965	Skin_Not_Sun_Exposed_Suprapubic
Diabetes	Type 2 Diabetes	PLAGL1	0.660470058805	Heart_Atrial_Appendage
Diabetes	Type 2 Diabetes	ZFP57	0.662429189387	Adrenal_Gland
Diabetes	Type 2 Diabetes	DNAJC3	0.662609870042	Spleen
Diabetes	Type 2 Diabetes	CDKAL1	0.664087494327	Brain_Anterior_cingulate_cortex_BA24
Diabetes	Type 2 Diabetes	ZFP57	0.669779138184	Nerve_Tibial
Diabetes	Type 2 Diabetes	RETN	0.67	Colon_Transverse
Diabetes	Type 2 Diabetes	CEL	0.67	Testis
Diabetes	Type 2 Diabetes	OAS1	0.670695093046	Thyroid
Diabetes	Type 2 Diabetes	PTPN22	0.671479155104	Pancreas
Diabetes	Type 2 Diabetes	KLF11	0.671588749641	Brain_Cerebellar_Hemisphere
Diabetes	Type 2 Diabetes	ZFP57	0.675970689919	Whole_Blood
Diabetes	Type 2 Diabetes	KLF11	0.676083157522	Artery_Tibial
Diabetes	Type 2 Diabetes	ZFP57	0.677828206964	Pancreas
Diabetes	Type 2 Diabetes	MAPK8IP1	0.68	Adipose_Subcutaneous
Diabetes	Type 2 Diabetes	ZFP57	0.680736918275	Heart_Left_Ventricle
Diabetes	Type 2 Diabetes	MAPK8IP1	0.680863020722	Vagina
Diabetes	Type 2 Diabetes	EPO	0.684827175512	Esophagus_Mucosa
Diabetes	Type 2 Diabetes	RETN	0.686252699549	Nerve_Tibial
Diabetes	Type 2 Diabetes	CAPN10	0.686507692407	Breast_Mammary_Tissue
Diabetes	Type 2 Diabetes	ZFP57	0.687279847222	Small_Intestine_Terminal_Ileum
Diabetes	Type 2 Diabetes	PON1	0.694040369299	Liver
Diabetes	Type 2 Diabetes	ABCC8	0.695127916026	Artery_Aorta
Diabetes	Type 2 Diabetes	IL2RA	0.695155215962	Adipose_Subcutaneous
Diabetes	Type 2 Diabetes	GCK	0.698882688043	Ovary
Diabetes	Type 2 Diabetes	ZFP57	0.699063974473	Pituitary
Diabetes	Type 2 Diabetes	LIPC	0.699342926841	Adipose_Visceral_Omentum
Diabetes	Type 2 Diabetes	DNAJC3	0.699782907489	Whole_Blood
Diabetes	Type 2 Diabetes	KLF11	0.701304721349	Brain_Cerebellum
Diabetes	Type 2 Diabetes	ZFP57	0.703171404505	Artery_Tibial
Diabetes	Type 2 Diabetes	CTLA4	0.704182540355	Brain_Nucleus_accumbens_basal_ganglia
Diabetes	Type 2 Diabetes	ZFP57	0.705234348421	Colon_Sigmoid
Diabetes	Type 2 Diabetes	CAPN10	0.708752674972	Spleen
Diabetes	Type 2 Diabetes	CAPN10	0.713164554003	Heart_Left_Ventricle
Diabetes	Type 2 Diabetes	CEL	0.715226785891	Esophagus_Gastroesophageal_Junction
Diabetes	Type 2 Diabetes	CEL	0.717036766119	Brain_Anterior_cingulate_cortex_BA24
Diabetes	Type 2 Diabetes	OAS1	0.717197524893	Artery_Tibial
Diabetes	Type 2 Diabetes	AVP	0.720982916432	Artery_Aorta
Diabetes	Type 2 Diabetes	ABCC8	0.725487056795	Heart_Left_Ventricle
Diabetes	Type 2 Diabetes	LIPC	0.726294695714	Lung
Diabetes	Type 2 Diabetes	LIPC	0.727651076288	Esophagus_Muscularis
Diabetes	Type 2 Diabetes	ITPR3	0.729273454264	Nerve_Tibial
Diabetes	Type 2 Diabetes	PON1	0.735283663508	Heart_Left_Ventricle
Diabetes	Type 2 Diabetes	HFE	0.738160027404	Brain_Cerebellum
Diabetes	Type 2 Diabetes	HFE	0.738602009623	Artery_Aorta
Diabetes	Type 2 Diabetes	LIPC	0.739849538758	Heart_Atrial_Appendage
Diabetes	Type 2 Diabetes	LIPC	0.74	Artery_Tibial
Diabetes	Type 2 Diabetes	RETN	0.741859283673	Adipose_Subcutaneous
Diabetes	Type 2 Diabetes	HNF4A	0.744625382046	Brain_Cortex
Diabetes	Type 2 Diabetes	ZFP57	0.749738087925	DGN_WB
Diabetes	Type 2 Diabetes	PPARG	0.750523397128	Brain_Cerebellar_Hemisphere
Diabetes	Type 2 Diabetes	TCF7L2	0.751759381545	Cells_EBV-transformed_lymphocytes
Diabetes	Type 2 Diabetes	DNAJC3	0.751913717226	Skin_Not_Sun_Exposed_Suprapubic
Diabetes	Type 2 Diabetes	TBC1D4	0.755931860097	Heart_Atrial_Appendage
Diabetes	Type 2 Diabetes	DNAJC3	0.757188320616	Artery_Tibial
Diabetes	Type 2 Diabetes	HMGA1	0.757523902329	Brain_Nucleus_accumbens_basal_ganglia
Diabetes	Type 2 Diabetes	SLC19A2	0.761158370341	Stomach
Diabetes	Type 2 Diabetes	RETN	0.763310307704	Artery_Tibial
Diabetes	Type 2 Diabetes	GPD2	0.764157811252	DGN_WB
Diabetes	Type 2 Diabetes	ACE	0.767048071484	Muscle_Skeletal
Diabetes	Type 2 Diabetes	ACE	0.768781692587	Cells_Transformed_fibroblasts
Diabetes	Type 2 Diabetes	PTPN22	0.771440994811	Nerve_Tibial
Diabetes	Type 2 Diabetes	GLIS3	0.774185622646	Brain_Cerebellar_Hemisphere
Diabetes	Type 2 Diabetes	CTLA4	0.774288219834	Testis
Diabetes	Type 2 Diabetes	GCK	0.776448196875	Lung
Diabetes	Type 2 Diabetes	PTPN1	0.779369582635	DGN_WB
Diabetes	Type 2 Diabetes	INS	0.78	Ovary
Diabetes	Type 2 Diabetes	GCK	0.782074305681	Heart_Atrial_Appendage
Diabetes	Type 2 Diabetes	SOD2	0.784688615199	Adrenal_Gland
Diabetes	Type 2 Diabetes	HNF1A	0.787285139067	Esophagus_Gastroesophageal_Junction
Diabetes	Type 2 Diabetes	RETN	0.788291985906	Adipose_Visceral_Omentum
Diabetes	Type 2 Diabetes	WFS1	0.788476389697	Brain_Hippocampus
Diabetes	Type 2 Diabetes	CTLA4	0.789290760774	DGN_WB
Diabetes	Type 2 Diabetes	INSR	0.790652954749	Cells_Transformed_fibroblasts
Diabetes	Type 2 Diabetes	APPL1	0.794266164875	Lung
Diabetes	Type 2 Diabetes	LIPC	0.794401166885	Esophagus_Gastroesophageal_Junction
Diabetes	Type 2 Diabetes	DNAJC3	0.794576727057	Nerve_Tibial
Diabetes	Type 2 Diabetes	TCF7L2	0.796013807808	Colon_Transverse
Diabetes	Type 2 Diabetes	RETN	0.798436332523	Breast_Mammary_Tissue
Diabetes	Type 2 Diabetes	SOD2	0.799607162514	Artery_Aorta
Diabetes	Type 2 Diabetes	ABCC8	0.800800883459	Skin_Sun_Exposed_Lower_leg
Diabetes	Type 2 Diabetes	INS	0.80378589049	Whole_Blood
Diabetes	Type 2 Diabetes	ZFP57	0.804376160667	Heart_Atrial_Appendage
Diabetes	Type 2 Diabetes	WFS1	0.808429327039	Breast_Mammary_Tissue
Diabetes	Type 2 Diabetes	GLIS3	0.809661317614	Nerve_Tibial
Diabetes	Type 2 Diabetes	ITPR3	0.809928587647	Adipose_Subcutaneous
Diabetes	Type 2 Diabetes	RETN	0.810813507634	Esophagus_Muscularis
Diabetes	Type 2 Diabetes	DNAJC3	0.81098284597	Colon_Transverse
Diabetes	Type 2 Diabetes	SLC30A8	0.812924752954	Lung
Diabetes	Type 2 Diabetes	ITPR3	0.813365370133	Colon_Sigmoid
Diabetes	Type 2 Diabetes	CAPN10	0.815850122942	Esophagus_Mucosa
Diabetes	Type 2 Diabetes	IL1RN	0.819564246889	Testis
Diabetes	Type 2 Diabetes	HFE	0.821557782397	Brain_Hippocampus
Diabetes	Type 2 Diabetes	KLF11	0.825555309986	Liver
Diabetes	Type 2 Diabetes	GPD2	0.827286664402	Adipose_Subcutaneous
Diabetes	Type 2 Diabetes	AVP	0.827911312868	Brain_Nucleus_accumbens_basal_ganglia
Diabetes	Type 2 Diabetes	GLIS3	0.828638706383	Liver
Diabetes	Type 2 Diabetes	HNF1A	0.831487844822	Artery_Tibial
Diabetes	Type 2 Diabetes	EPO	0.835459471383	Pancreas
Diabetes	Type 2 Diabetes	SLC30A8	0.83715019407	Thyroid
Diabetes	Type 2 Diabetes	EPO	0.84038740891	Uterus
Diabetes	Type 2 Diabetes	HFE	0.842384272602	Heart_Left_Ventricle
Diabetes	Type 2 Diabetes	HFE	0.848022965767	Adipose_Subcutaneous
Diabetes	Type 2 Diabetes	DNAJC3	0.848998590522	Skin_Sun_Exposed_Lower_leg
Diabetes	Type 2 Diabetes	LIPC	0.851384984302	Uterus
Diabetes	Type 2 Diabetes	IL2RA	0.85190895897	Uterus
Diabetes	Type 2 Diabetes	RETN	0.852086074061	Lung
Diabetes	Type 2 Diabetes	ZFP57	0.854318821046	Vagina
Diabetes	Type 2 Diabetes	CDKAL1	0.854606239374	Brain_Cerebellar_Hemisphere
Diabetes	Type 2 Diabetes	SUMO4	0.855316159801	Prostate
Diabetes	Type 2 Diabetes	TCF7L2	0.855440127395	Cells_Transformed_fibroblasts
Diabetes	Type 2 Diabetes	PTF1A	0.859628768651	Brain_Caudate_basal_ganglia
Diabetes	Type 2 Diabetes	KCNJ11	0.862539266137	Muscle_Skeletal
Diabetes	Type 2 Diabetes	PPARG	0.865105793623	Brain_Nucleus_accumbens_basal_ganglia
Diabetes	Type 2 Diabetes	INSR	0.867290250458	Colon_Sigmoid
Diabetes	Type 2 Diabetes	AKT2	0.868503348789	Skin_Sun_Exposed_Lower_leg
Diabetes	Type 2 Diabetes	SLC19A2	0.870596260049	DGN_WB
Diabetes	Type 2 Diabetes	OAS1	0.870724202036	Ovary
Diabetes	Type 2 Diabetes	ABCC8	0.871273539692	Artery_Tibial
Diabetes	Type 2 Diabetes	INS	0.874636328756	Colon_Sigmoid
Diabetes	Type 2 Diabetes	VEGFA	0.878900285818	Pancreas
Diabetes	Type 2 Diabetes	APPL1	0.881348610142	Nerve_Tibial
Diabetes	Type 2 Diabetes	OAS1	0.885258905693	Artery_Coronary
Diabetes	Type 2 Diabetes	INSR	0.886376829453	Nerve_Tibial
Diabetes	Type 2 Diabetes	DNAJC3	0.887165535461	Brain_Cerebellar_Hemisphere
Diabetes	Type 2 Diabetes	DNAJC3	0.889720165358	Adipose_Visceral_Omentum
Diabetes	Type 2 Diabetes	IL1RN	0.89	Artery_Aorta
Diabetes	Type 2 Diabetes	ITPR3	0.893499936651	Colon_Transverse
Diabetes	Type 2 Diabetes	VEGFA	0.894298578995	Muscle_Skeletal
Diabetes	Type 2 Diabetes	ITPR3	0.895846912347	Stomach
Diabetes	Type 2 Diabetes	EPO	0.89606412466	DGN_WB
Diabetes	Type 2 Diabetes	CAPN10	0.898455277113	Brain_Cortex
Diabetes	Type 2 Diabetes	VEGFA	0.89945672304	Brain_Cortex
Diabetes	Type 2 Diabetes	SLC19A2	0.9	Adrenal_Gland
Diabetes	Type 2 Diabetes	RETN	0.9	Skin_Sun_Exposed_Lower_leg
Diabetes	Type 2 Diabetes	RETN	0.9	Whole_Blood
Diabetes	Type 2 Diabetes	ITPR3	0.903884312744	Testis
Diabetes	Type 2 Diabetes	ENPP1	0.908115343512	Muscle_Skeletal
Diabetes	Type 2 Diabetes	DNAJC3	0.911053468659	Pancreas
Diabetes	Type 2 Diabetes	CAPN10	0.913965360163	Artery_Tibial
Diabetes	Type 2 Diabetes	DNAJC3	0.916116099836	Ovary
Diabetes	Type 2 Diabetes	CAPN10	0.921423621862	Whole_Blood
Diabetes	Type 2 Diabetes	IGF2BP2	0.922048780216	Skin_Not_Sun_Exposed_Suprapubic
Diabetes	Type 2 Diabetes	DNAJC3	0.922223073352	Adipose_Subcutaneous
Diabetes	Type 2 Diabetes	LIPC	0.92257474485	Thyroid
Diabetes	Type 2 Diabetes	GLIS3	0.923558568419	DGN_WB
Diabetes	Type 2 Diabetes	KLF11	0.923743971998	Uterus
Diabetes	Type 2 Diabetes	LIPC	0.924863432975	Spleen
Diabetes	Type 2 Diabetes	HFE	0.925654258446	Skin_Not_Sun_Exposed_Suprapubic
Diabetes	Type 2 Diabetes	IL1RN	0.925855158409	Adipose_Subcutaneous
Diabetes	Type 2 Diabetes	GPD2	0.927149243281	Cells_Transformed_fibroblasts
Diabetes	Type 2 Diabetes	ACE	0.929131291082	Spleen
Diabetes	Type 2 Diabetes	INSR	0.929401360975	Skin_Sun_Exposed_Lower_leg
Diabetes	Type 2 Diabetes	BLK	0.933522960074	Heart_Atrial_Appendage
Diabetes	Type 2 Diabetes	DNAJC3	0.935171123112	Muscle_Skeletal
Diabetes	Type 2 Diabetes	DNAJC3	0.935658598401	Cells_Transformed_fibroblasts
Diabetes	Type 2 Diabetes	ABCC8	0.93568889798	Skin_Not_Sun_Exposed_Suprapubic
Diabetes	Type 2 Diabetes	AVP	0.938010063554	Cells_Transformed_fibroblasts
Diabetes	Type 2 Diabetes	ACE	0.940179100099	Stomach
Diabetes	Type 2 Diabetes	BLK	0.94264187091	Skin_Sun_Exposed_Lower_leg
Diabetes	Type 2 Diabetes	DNAJC3	0.945432683792	Stomach
Diabetes	Type 2 Diabetes	RETN	0.949497248005	Heart_Atrial_Appendage
Diabetes	Type 2 Diabetes	SOD2	0.950475009505	Adipose_Subcutaneous
Diabetes	Type 2 Diabetes	TCF7L2	0.950626848929	Skin_Not_Sun_Exposed_Suprapubic
Diabetes	Type 2 Diabetes	ENPP1	0.95181412476	Brain_Nucleus_accumbens_basal_ganglia
Diabetes	Type 2 Diabetes	SLC30A8	0.955063669008	Testis
Diabetes	Type 2 Diabetes	TCF7L2	0.955856209679	Brain_Cerebellar_Hemisphere
Diabetes	Type 2 Diabetes	BLK	0.955909472948	Esophagus_Mucosa
Diabetes	Type 2 Diabetes	CDKAL1	0.958121349618	Skin_Not_Sun_Exposed_Suprapubic
Diabetes	Type 2 Diabetes	IRS2	0.958736207811	Esophagus_Mucosa
Diabetes	Type 2 Diabetes	IRS2	0.96	Heart_Left_Ventricle
Diabetes	Type 2 Diabetes	LIPC	0.964686427657	Nerve_Tibial
Diabetes	Type 2 Diabetes	LIPC	0.965869655068	Pancreas
Diabetes	Type 2 Diabetes	ABCC8	0.967153754168	Testis
Diabetes	Type 2 Diabetes	INSR	0.969302956483	Breast_Mammary_Tissue
Diabetes	Type 2 Diabetes	DNAJC3	0.97066145187	Breast_Mammary_Tissue
Diabetes	Type 2 Diabetes	AVP	0.972506478712	Adipose_Subcutaneous
Diabetes	Type 2 Diabetes	PTPN22	0.977229796393	Spleen
Diabetes	Type 2 Diabetes	AKT2	0.978794738284	Nerve_Tibial
Diabetes	Type 2 Diabetes	DNAJC3	0.97886283319	Thyroid
Diabetes	Type 2 Diabetes	GPD2	0.98036788483	Nerve_Tibial
Diabetes	Type 2 Diabetes	PPARG	0.982140807087	Artery_Tibial
Diabetes	Type 2 Diabetes	SUMO4	0.985040285704	Spleen
Diabetes	Type 2 Diabetes	ITPR3	0.988992730926	Skin_Sun_Exposed_Lower_leg
Diabetes	Type 2 Diabetes	OAS1	0.992380275511	Stomach
Diabetes	Type 2 Diabetes	EPO	0.994949873909	Colon_Transverse
Diabetes	Type 2 Diabetes	IRS1	0.994995889453	Esophagus_Mucosa
Diabetes	Type 2 Diabetes	PTPN22	0.998608656595	DGN_WB
Diabetes	Type 2 Diabetes	DNAJC3	0.998708145371	Artery_Aorta
Inflammatory Bowel	Crohn’s Disease	ATG16L1	7.41349227605e-37	Skin_Not_Sun_Exposed_Suprapubic
Inflammatory Bowel	Crohn’s Disease	ATG16L1	6.97427799093e-35	Brain_Cerebellum
Inflammatory Bowel	Crohn’s Disease	ATG16L1	5.87544724567e-33	Adipose_Subcutaneous
Inflammatory Bowel	Crohn’s Disease	ATG16L1	1.57515738135e-31	Nerve_Tibial
Inflammatory Bowel	Crohn’s Disease	ATG16L1	7.77180978514e-28	DGN_WB
Inflammatory Bowel	Crohn’s Disease	ATG16L1	2.4859365959e-27	Testis
Inflammatory Bowel	Crohn’s Disease	ATG16L1	6.02898745158e-26	Esophagus_Mucosa
Inflammatory Bowel	Crohn’s Disease	ATG16L1	2.08919875495e-25	Skin_Sun_Exposed_Lower_leg
Inflammatory Bowel	Crohn’s Disease	NOD2	3.99568100355e-25	Esophagus_Mucosa
Inflammatory Bowel	Crohn’s Disease	NOD2	1.69663457719e-23	Skin_Not_Sun_Exposed_Suprapubic
Inflammatory Bowel	Crohn’s Disease	IL23R	1.96357143711e-21	DGN_WB
Inflammatory Bowel	Crohn’s Disease	NOD2	8.30592433623e-20	Skin_Sun_Exposed_Lower_leg
Inflammatory Bowel	Crohn’s Disease	ATG16L1	2.73067425861e-17	Lung
Inflammatory Bowel	Crohn’s Disease	ATG16L1	8.01085372792e-17	Brain_Caudate_basal_ganglia
Inflammatory Bowel	Crohn’s Disease	ATG16L1	1.54959247421e-15	Pituitary
Inflammatory Bowel	Crohn’s Disease	ATG16L1	2.77970283656e-15	Brain_Cerebellar_Hemisphere
Inflammatory Bowel	Crohn’s Disease	IRGM	3.48516772174e-15	Adipose_Visceral_Omentum
Inflammatory Bowel	Crohn’s Disease	IRGM	1.24500615418e-14	Whole_Blood
Inflammatory Bowel	Crohn’s Disease	IRGM	1.90021240873e-14	Adipose_Subcutaneous
Inflammatory Bowel	Crohn’s Disease	ATG16L1	3.49082186918e-12	Heart_Atrial_Appendage
Inflammatory Bowel	Crohn’s Disease	NOD2	9.94137898518e-07	Liver
Inflammatory Bowel	Crohn’s Disease	IRGM	2.5134235693e-06	Breast_Mammary_Tissue
Inflammatory Bowel	Crohn’s Disease	IRGM	7.67275153541e-06	DGN_WB
Inflammatory Bowel	Crohn’s Disease	ATG16L1	2.46728043274e-05	Cells_Transformed_fibroblasts
Inflammatory Bowel	Crohn’s Disease	ATG16L1	3.08277000524e-05	Muscle_Skeletal
Inflammatory Bowel	Crohn’s Disease	NOD2	9.99384313783e-05	DGN_WB
Inflammatory Bowel	Crohn’s Disease	ATG16L1	0.000423064579836	Uterus
Inflammatory Bowel	Crohn’s Disease	IRGM	0.0122148344684	Artery_Coronary
Inflammatory Bowel	Crohn’s Disease	NOD2	0.0167919457212	Nerve_Tibial
Inflammatory Bowel	Crohn’s Disease	NOD2	0.0227368885184	Whole_Blood
Inflammatory Bowel	Crohn’s Disease	IL10RA	0.0262121554265	Cells_EBV-transformed_lymphocytes
Inflammatory Bowel	Crohn’s Disease	IL23R	0.0295892257946	Lung
Inflammatory Bowel	Crohn’s Disease	IRF5	0.055543634192	Artery_Coronary
Inflammatory Bowel	Crohn’s Disease	IL10RB	0.0612414512316	Brain_Cortex
Inflammatory Bowel	Crohn’s Disease	IL10RB	0.0674799999997	Small_Intestine_Terminal_Ileum
Inflammatory Bowel	Crohn’s Disease	IRF5	0.0691935262017	Small_Intestine_Terminal_Ileum
Inflammatory Bowel	Crohn’s Disease	IL10RB	0.071298399424	Brain_Cerebellar_Hemisphere
Inflammatory Bowel	Crohn’s Disease	IL10RB	0.0849676185712	Esophagus_Mucosa
Inflammatory Bowel	Crohn’s Disease	IL10RB	0.0984755361666	DGN_WB
Inflammatory Bowel	Crohn’s Disease	IL10RB	0.0990616139185	Skin_Not_Sun_Exposed_Suprapubic
Inflammatory Bowel	Crohn’s Disease	NOD2	0.101883305475	Brain_Hippocampus
Inflammatory Bowel	Crohn’s Disease	IL10RB	0.105987572943	Lung
Inflammatory Bowel	Crohn’s Disease	IL6	0.106443971534	Heart_Atrial_Appendage
Inflammatory Bowel	Crohn’s Disease	IRF5	0.107153364644	Artery_Aorta
Inflammatory Bowel	Crohn’s Disease	IRF5	0.11115468664	Nerve_Tibial
Inflammatory Bowel	Crohn’s Disease	IL10RA	0.117948495138	Artery_Tibial
Inflammatory Bowel	Crohn’s Disease	IL10RB	0.123929426426	Esophagus_Gastroesophageal_Junction
Inflammatory Bowel	Crohn’s Disease	IL10RB	0.132408208972	Pituitary
Inflammatory Bowel	Crohn’s Disease	IRF5	0.163362094343	Adrenal_Gland
Inflammatory Bowel	Crohn’s Disease	IRF5	0.183123628764	Whole_Blood
Inflammatory Bowel	Crohn’s Disease	IL10RB	0.193559168502	Testis
Inflammatory Bowel	Crohn’s Disease	IRF5	0.194534456754	Pancreas
Inflammatory Bowel	Crohn’s Disease	IRF5	0.195456349218	DGN_WB
Inflammatory Bowel	Crohn’s Disease	IL6	0.208224948192	Brain_Frontal_Cortex_BA9
Inflammatory Bowel	Crohn’s Disease	IRF5	0.216091469912	Adipose_Visceral_Omentum
Inflammatory Bowel	Crohn’s Disease	IL6	0.22313749291	Colon_Sigmoid
Inflammatory Bowel	Crohn’s Disease	ABCB1	0.230380040992	DGN_WB
Inflammatory Bowel	Crohn’s Disease	ABCB1	0.230972143496	Colon_Sigmoid
Inflammatory Bowel	Crohn’s Disease	IL10RB	0.241379045739	Brain_Cerebellum
Inflammatory Bowel	Crohn’s Disease	IRF5	0.245628189153	Skin_Sun_Exposed_Lower_leg
Inflammatory Bowel	Crohn’s Disease	ABCB1	0.254096600356	Esophagus_Mucosa
Inflammatory Bowel	Crohn’s Disease	IL10RB	0.26048932787	Brain_Frontal_Cortex_BA9
Inflammatory Bowel	Crohn’s Disease	IRF5	0.270283090898	Stomach
Inflammatory Bowel	Crohn’s Disease	IL10RB	0.291751569216	Muscle_Skeletal
Inflammatory Bowel	Crohn’s Disease	IRF5	0.307252497891	Esophagus_Gastroesophageal_Junction
Inflammatory Bowel	Crohn’s Disease	IRF5	0.317022832453	Adipose_Subcutaneous
Inflammatory Bowel	Crohn’s Disease	IRF5	0.34149628908	Thyroid
Inflammatory Bowel	Crohn’s Disease	ABCB1	0.354475146245	Adipose_Subcutaneous
Inflammatory Bowel	Crohn’s Disease	IRF5	0.355993265689	Artery_Tibial
Inflammatory Bowel	Crohn’s Disease	IRF5	0.365278053406	Esophagus_Mucosa
Inflammatory Bowel	Crohn’s Disease	IL10RB	0.378600506227	Brain_Caudate_basal_ganglia
Inflammatory Bowel	Crohn’s Disease	IL10RB	0.380207817893	Brain_Nucleus_accumbens_basal_ganglia
Inflammatory Bowel	Crohn’s Disease	IL10RB	0.387546293754	Nerve_Tibial
Inflammatory Bowel	Crohn’s Disease	IL10RB	0.390823931513	Brain_Hippocampus
Inflammatory Bowel	Crohn’s Disease	IL10RB	0.400837498716	Whole_Blood
Inflammatory Bowel	Crohn’s Disease	IL23R	0.445398979119	Spleen
Inflammatory Bowel	Crohn’s Disease	IL10RB	0.450748664226	Breast_Mammary_Tissue
Inflammatory Bowel	Crohn’s Disease	IRF5	0.474781209196	Cells_Transformed_fibroblasts
Inflammatory Bowel	Crohn’s Disease	IRF5	0.477304861763	Spleen
Inflammatory Bowel	Crohn’s Disease	IRF5	0.478318257042	Colon_Transverse
Inflammatory Bowel	Crohn’s Disease	IRF5	0.482611679149	Prostate
Inflammatory Bowel	Crohn’s Disease	IRF5	0.501741062655	Heart_Left_Ventricle
Inflammatory Bowel	Crohn’s Disease	IL10RB	0.515672841384	Artery_Coronary
Inflammatory Bowel	Crohn’s Disease	IL10RB	0.51907323142	Cells_Transformed_fibroblasts
Inflammatory Bowel	Crohn’s Disease	IL10RB	0.53025958282	Artery_Aorta
Inflammatory Bowel	Crohn’s Disease	IL10RA	0.5432	Colon_Transverse
Inflammatory Bowel	Crohn’s Disease	IL10RB	0.589175900774	Pancreas
Inflammatory Bowel	Crohn’s Disease	ATG16L1	0.609257924242	Small_Intestine_Terminal_Ileum
Inflammatory Bowel	Crohn’s Disease	IL10RB	0.62513255384	Brain_Anterior_cingulate_cortex_BA24
Inflammatory Bowel	Crohn’s Disease	IRF5	0.636805879157	Liver
Inflammatory Bowel	Crohn’s Disease	IL10RA	0.657270838203	DGN_WB
Inflammatory Bowel	Crohn’s Disease	IRF5	0.658120597874	Lung
Inflammatory Bowel	Crohn’s Disease	ABCB1	0.663768175574	Liver
Inflammatory Bowel	Crohn’s Disease	IL10RB	0.689274649359	Prostate
Inflammatory Bowel	Crohn’s Disease	ABCB1	0.714764210884	Esophagus_Gastroesophageal_Junction
Inflammatory Bowel	Crohn’s Disease	IL10RB	0.718130138177	Skin_Sun_Exposed_Lower_leg
Inflammatory Bowel	Crohn’s Disease	IRGM	0.725620437181	Cells_EBV-transformed_lymphocytes
Inflammatory Bowel	Crohn’s Disease	IL6	0.728575212796	Colon_Transverse
Inflammatory Bowel	Crohn’s Disease	ABCB1	0.757081356347	Stomach
Inflammatory Bowel	Crohn’s Disease	ABCB1	0.796620657054	Heart_Atrial_Appendage
Inflammatory Bowel	Crohn’s Disease	IRF5	0.799034302749	Skin_Not_Sun_Exposed_Suprapubic
Inflammatory Bowel	Crohn’s Disease	IL10RB	0.827651528367	Adipose_Visceral_Omentum
Inflammatory Bowel	Crohn’s Disease	ABCB1	0.831551038258	Testis
Inflammatory Bowel	Crohn’s Disease	IL10RB	0.868939127275	Artery_Tibial
Inflammatory Bowel	Crohn’s Disease	IL10RB	0.873923642716	Heart_Atrial_Appendage
Inflammatory Bowel	Crohn’s Disease	IL6	0.903924428736	Esophagus_Gastroesophageal_Junction
Inflammatory Bowel	Crohn’s Disease	IL10RB	0.936201174338	Adipose_Subcutaneous
Inflammatory Bowel	Crohn’s Disease	IL10RB	0.98261264908	Colon_Sigmoid
Inflammatory Bowel	Crohn’s Disease	IL10RB	0.983329148153	Thyroid
Inflammatory Bowel	Ulcerative Colitis	IRF5	2.98782561525e-07	DGN_WB
Inflammatory Bowel	Ulcerative Colitis	IRF5	3.32110624336e-07	Artery_Tibial
Inflammatory Bowel	Ulcerative Colitis	IRF5	4.66893824249e-07	Skin_Sun_Exposed_Lower_leg
Inflammatory Bowel	Ulcerative Colitis	IRF5	4.78432069721e-07	Adipose_Subcutaneous
Inflammatory Bowel	Ulcerative Colitis	IRF5	5.37667405001e-07	Whole_Blood
Inflammatory Bowel	Ulcerative Colitis	IRF5	5.67856029001e-07	Pancreas
Inflammatory Bowel	Ulcerative Colitis	IRF5	5.96307102486e-07	Stomach
Inflammatory Bowel	Ulcerative Colitis	IRF5	6.89097072774e-07	Colon_Transverse
Inflammatory Bowel	Ulcerative Colitis	IRF5	7.24269117917e-07	Esophagus_Mucosa
Inflammatory Bowel	Ulcerative Colitis	IRF5	1.17926491661e-06	Nerve_Tibial
Inflammatory Bowel	Ulcerative Colitis	IRF5	3.11148976343e-06	Liver
Inflammatory Bowel	Ulcerative Colitis	IRF5	6.70428155097e-06	Adipose_Visceral_Omentum
Inflammatory Bowel	Ulcerative Colitis	IRF5	7.31924002963e-06	Artery_Aorta
Inflammatory Bowel	Ulcerative Colitis	IRF5	7.56104496021e-06	Spleen
Inflammatory Bowel	Ulcerative Colitis	IRF5	1.0718665902e-05	Cells_Transformed_fibroblasts
Inflammatory Bowel	Ulcerative Colitis	IRF5	1.39248164307e-05	Small_Intestine_Terminal_Ileum
Inflammatory Bowel	Ulcerative Colitis	IRF5	2.71821860188e-05	Thyroid
Inflammatory Bowel	Ulcerative Colitis	IRF5	0.000380120018272	Skin_Not_Sun_Exposed_Suprapubic
Inflammatory Bowel	Ulcerative Colitis	IRF5	0.000600707118423	Heart_Left_Ventricle
Inflammatory Bowel	Ulcerative Colitis	IRF5	0.000965015580167	Adrenal_Gland
Inflammatory Bowel	Ulcerative Colitis	IRF5	0.00106307831022	Lung
Inflammatory Bowel	Ulcerative Colitis	IRGM	0.00240100604165	Adipose_Visceral_Omentum
Inflammatory Bowel	Ulcerative Colitis	IRF5	0.00475660501715	Esophagus_Gastroesophageal_Junction
Inflammatory Bowel	Ulcerative Colitis	ABCB1	0.0074245087012	Colon_Sigmoid
Inflammatory Bowel	Ulcerative Colitis	IRGM	0.00883334449269	DGN_WB
Inflammatory Bowel	Ulcerative Colitis	IRGM	0.0119355823859	Adipose_Subcutaneous
Inflammatory Bowel	Ulcerative Colitis	IRGM	0.0123711221913	Whole_Blood
Inflammatory Bowel	Ulcerative Colitis	IRF5	0.0161620456689	Artery_Coronary
Inflammatory Bowel	Ulcerative Colitis	IL23R	0.0204973014021	Lung
Inflammatory Bowel	Ulcerative Colitis	IL23R	0.0221636696659	DGN_WB
Inflammatory Bowel	Ulcerative Colitis	ATG16L1	0.0339557995203	Pituitary
Inflammatory Bowel	Ulcerative Colitis	IRGM	0.0385145199654	Breast_Mammary_Tissue
Inflammatory Bowel	Ulcerative Colitis	ATG16L1	0.0386664959192	DGN_WB
Inflammatory Bowel	Ulcerative Colitis	ATG16L1	0.0498684801667	Skin_Not_Sun_Exposed_Suprapubic
Inflammatory Bowel	Ulcerative Colitis	IL10RA	0.0506197489152	Artery_Tibial
Inflammatory Bowel	Ulcerative Colitis	IL10RB	0.0766865053997	Artery_Coronary
Inflammatory Bowel	Ulcerative Colitis	ATG16L1	0.0805140377688	Brain_Cerebellar_Hemisphere
Inflammatory Bowel	Ulcerative Colitis	ATG16L1	0.0850790826411	Brain_Caudate_basal_ganglia
Inflammatory Bowel	Ulcerative Colitis	IL6	0.0859406459366	Brain_Frontal_Cortex_BA9
Inflammatory Bowel	Ulcerative Colitis	ATG16L1	0.0872232104426	Nerve_Tibial
Inflammatory Bowel	Ulcerative Colitis	IL10RB	0.089375431762	Skin_Not_Sun_Exposed_Suprapubic
Inflammatory Bowel	Ulcerative Colitis	ATG16L1	0.0925701727688	Adipose_Subcutaneous
Inflammatory Bowel	Ulcerative Colitis	NOD2	0.103857528701	Brain_Hippocampus
Inflammatory Bowel	Ulcerative Colitis	IL10RB	0.104183433612	Skin_Sun_Exposed_Lower_leg
Inflammatory Bowel	Ulcerative Colitis	ATG16L1	0.129342904981	Brain_Cerebellum
Inflammatory Bowel	Ulcerative Colitis	NOD2	0.135888097015	Whole_Blood
Inflammatory Bowel	Ulcerative Colitis	ATG16L1	0.142246173149	Heart_Atrial_Appendage
Inflammatory Bowel	Ulcerative Colitis	IL10RB	0.147389445292	Testis
Inflammatory Bowel	Ulcerative Colitis	NOD2	0.15522684967	Liver
Inflammatory Bowel	Ulcerative Colitis	NOD2	0.172619386665	Skin_Not_Sun_Exposed_Suprapubic
Inflammatory Bowel	Ulcerative Colitis	ATG16L1	0.172729875162	Testis
Inflammatory Bowel	Ulcerative Colitis	NOD2	0.179798029408	Esophagus_Mucosa
Inflammatory Bowel	Ulcerative Colitis	IL10RB	0.186298783815	Whole_Blood
Inflammatory Bowel	Ulcerative Colitis	IRF5	0.202424905771	Prostate
Inflammatory Bowel	Ulcerative Colitis	IL10RB	0.205932101808	Prostate
Inflammatory Bowel	Ulcerative Colitis	IL10RA	0.207600000002	Colon_Transverse
Inflammatory Bowel	Ulcerative Colitis	ATG16L1	0.213307127185	Esophagus_Mucosa
Inflammatory Bowel	Ulcerative Colitis	IL10RB	0.218107264754	Heart_Atrial_Appendage
Inflammatory Bowel	Ulcerative Colitis	ATG16L1	0.222073032555	Skin_Sun_Exposed_Lower_leg
Inflammatory Bowel	Ulcerative Colitis	ABCB1	0.222258035712	Esophagus_Mucosa
Inflammatory Bowel	Ulcerative Colitis	IL6	0.264102135614	Heart_Atrial_Appendage
Inflammatory Bowel	Ulcerative Colitis	IL10RB	0.275746754861	Adipose_Visceral_Omentum
Inflammatory Bowel	Ulcerative Colitis	ATG16L1	0.279620593392	Lung
Inflammatory Bowel	Ulcerative Colitis	NOD2	0.283839276504	DGN_WB
Inflammatory Bowel	Ulcerative Colitis	IL10RA	0.287067417113	DGN_WB
Inflammatory Bowel	Ulcerative Colitis	IL10RB	0.31059637916	Pancreas
Inflammatory Bowel	Ulcerative Colitis	IL6	0.321295626673	Esophagus_Gastroesophageal_Junction
Inflammatory Bowel	Ulcerative Colitis	IL10RB	0.362772437967	Artery_Tibial
Inflammatory Bowel	Ulcerative Colitis	IL10RB	0.378649998158	Colon_Sigmoid
Inflammatory Bowel	Ulcerative Colitis	NOD2	0.385732402518	Skin_Sun_Exposed_Lower_leg
Inflammatory Bowel	Ulcerative Colitis	IL10RB	0.392102318822	Adipose_Subcutaneous
Inflammatory Bowel	Ulcerative Colitis	IL10RB	0.394022634937	Esophagus_Gastroesophageal_Junction
Inflammatory Bowel	Ulcerative Colitis	ABCB1	0.406207529776	Liver
Inflammatory Bowel	Ulcerative Colitis	IL10RB	0.406370940218	Breast_Mammary_Tissue
Inflammatory Bowel	Ulcerative Colitis	IL10RA	0.408546948459	Cells_EBV-transformed_lymphocytes
Inflammatory Bowel	Ulcerative Colitis	IL10RB	0.41105125861	Cells_Transformed_fibroblasts
Inflammatory Bowel	Ulcerative Colitis	ATG16L1	0.411675768229	Muscle_Skeletal
Inflammatory Bowel	Ulcerative Colitis	IL10RB	0.43386587172	Artery_Aorta
Inflammatory Bowel	Ulcerative Colitis	ABCB1	0.554431300944	Testis
Inflammatory Bowel	Ulcerative Colitis	ATG16L1	0.554529861645	Small_Intestine_Terminal_Ileum
Inflammatory Bowel	Ulcerative Colitis	IL10RB	0.622486957611	Lung
Inflammatory Bowel	Ulcerative Colitis	IL10RB	0.63	Small_Intestine_Terminal_Ileum
Inflammatory Bowel	Ulcerative Colitis	IL10RB	0.634641590278	Nerve_Tibial
Inflammatory Bowel	Ulcerative Colitis	ATG16L1	0.643350390948	Uterus
Inflammatory Bowel	Ulcerative Colitis	ABCB1	0.652954770042	Esophagus_Gastroesophageal_Junction
Inflammatory Bowel	Ulcerative Colitis	IL6	0.668118934379	Colon_Transverse
Inflammatory Bowel	Ulcerative Colitis	ATG16L1	0.674226652074	Cells_Transformed_fibroblasts
Inflammatory Bowel	Ulcerative Colitis	IL6	0.694211852956	Colon_Sigmoid
Inflammatory Bowel	Ulcerative Colitis	IL10RB	0.716414875297	Brain_Frontal_Cortex_BA9
Inflammatory Bowel	Ulcerative Colitis	IL10RB	0.735216473731	Brain_Hippocampus
Inflammatory Bowel	Ulcerative Colitis	IL10RB	0.80570665794	Brain_Anterior_cingulate_cortex_BA24
Inflammatory Bowel	Ulcerative Colitis	NOD2	0.810874537226	Nerve_Tibial
Inflammatory Bowel	Ulcerative Colitis	IRGM	0.819799602637	Cells_EBV-transformed_lymphocytes
Inflammatory Bowel	Ulcerative Colitis	IL10RB	0.827799725457	Esophagus_Mucosa
Inflammatory Bowel	Ulcerative Colitis	IL23R	0.830703472019	Spleen
Inflammatory Bowel	Ulcerative Colitis	ABCB1	0.857425263869	Stomach
Inflammatory Bowel	Ulcerative Colitis	ABCB1	0.889467195876	DGN_WB
Inflammatory Bowel	Ulcerative Colitis	IL10RB	0.890742948219	Brain_Cerebellar_Hemisphere
Inflammatory Bowel	Ulcerative Colitis	IL10RB	0.892396701361	Brain_Cerebellum
Inflammatory Bowel	Ulcerative Colitis	IL10RB	0.899412089355	Muscle_Skeletal
Inflammatory Bowel	Ulcerative Colitis	IL10RB	0.907775037755	Thyroid
Inflammatory Bowel	Ulcerative Colitis	IL10RB	0.912553500851	DGN_WB
Inflammatory Bowel	Ulcerative Colitis	ABCB1	0.914057749294	Adipose_Subcutaneous
Inflammatory Bowel	Ulcerative Colitis	IL10RB	0.925996793077	Brain_Nucleus_accumbens_basal_ganglia
Inflammatory Bowel	Ulcerative Colitis	IL10RB	0.934969508394	Brain_Caudate_basal_ganglia
Inflammatory Bowel	Ulcerative Colitis	ABCB1	0.949544429196	Heart_Atrial_Appendage
Inflammatory Bowel	Ulcerative Colitis	IL10RB	0.966210235423	Brain_Cortex
Inflammatory Bowel	Ulcerative Colitis	IL10RB	0.994818088478	Pituitary
Inflammatory Bowel	Ulcerative Colitis	IRGM	0.997171782291	Artery_Coronary
Obesity	Body Mass Index	POMC	3.85564607713e-05	Lung
Obesity	Body Mass Index	POMC	0.000105213318541	Esophagus_Gastroesophageal_Junction
Obesity	Body Mass Index	POMC	0.000108351514005	Muscle_Skeletal
Obesity	Body Mass Index	POMC	0.000258165010402	Adipose_Subcutaneous
Obesity	Body Mass Index	PPARG	0.000279854495072	Heart_Left_Ventricle
Obesity	Body Mass Index	POMC	0.000540996168904	Artery_Aorta
Obesity	Body Mass Index	MC4R	0.000973627134662	Brain_Cerebellum
Obesity	Body Mass Index	POMC	0.00199183261099	Cells_Transformed_fibroblasts
Obesity	Body Mass Index	POMC	0.00281361956867	Nerve_Tibial
Obesity	Body Mass Index	POMC	0.0059586067235	DGN_WB
Obesity	Body Mass Index	SDC3	0.00840996231079	DGN_WB
Obesity	Body Mass Index	LEP	0.0128805684328	Nerve_Tibial
Obesity	Body Mass Index	TUB	0.0157563440813	Cells_Transformed_fibroblasts
Obesity	Body Mass Index	POMC	0.0171068957947	Thyroid
Obesity	Body Mass Index	ADRB2	0.0233789655199	Adipose_Visceral_Omentum
Obesity	Body Mass Index	ENPP1	0.0295749266807	Thyroid
Obesity	Body Mass Index	AGRP	0.0301201764537	Pituitary
Obesity	Body Mass Index	POMC	0.0303091716574	Whole_Blood
Obesity	Body Mass Index	GHRL	0.035870580139	Artery_Aorta
Obesity	Body Mass Index	NR0B2	0.0461615888509	Brain_Cerebellar_Hemisphere
Obesity	Body Mass Index	CEP19	0.0512209587886	Stomach
Obesity	Body Mass Index	CARTPT	0.0537504261284	Testis
Obesity	Body Mass Index	CARTPT	0.0541872154459	Thyroid
Obesity	Body Mass Index	DYRK1B	0.0601694808544	Spleen
Obesity	Body Mass Index	UCP3	0.0688830641728	Brain_Cerebellar_Hemisphere
Obesity	Body Mass Index	TUB	0.0718161089982	DGN_WB
Obesity	Body Mass Index	CARTPT	0.0765442544562	Breast_Mammary_Tissue
Obesity	Body Mass Index	TUB	0.0781324683657	Brain_Caudate_basal_ganglia
Obesity	Body Mass Index	CEP19	0.0822657199886	Thyroid
Obesity	Body Mass Index	GHRL	0.0884500301513	Brain_Cerebellum
Obesity	Body Mass Index	TUB	0.0896460334127	Pancreas
Obesity	Body Mass Index	DYRK1B	0.0928767014504	Cells_EBV-transformed_lymphocytes
Obesity	Body Mass Index	PPARGC1B	0.0932815839945	Pituitary
Obesity	Body Mass Index	TUB	0.121622987167	Muscle_Skeletal
Obesity	Body Mass Index	ADRB2	0.122200000001	Brain_Cerebellar_Hemisphere
Obesity	Body Mass Index	AGRP	0.12747750885	DGN_WB
Obesity	Body Mass Index	GHRL	0.143320647739	Testis
Obesity	Body Mass Index	NTRK2	0.143405479102	Spleen
Obesity	Body Mass Index	CEP19	0.150339113806	Nerve_Tibial
Obesity	Body Mass Index	CEP19	0.1542	Brain_Hypothalamus
Obesity	Body Mass Index	CEP19	0.1542	Prostate
Obesity	Body Mass Index	CEP19	0.157874183289	Pancreas
Obesity	Body Mass Index	CEP19	0.158237248866	Artery_Tibial
Obesity	Body Mass Index	SDC3	0.164875706432	Brain_Anterior_cingulate_cortex_BA24
Obesity	Body Mass Index	PPARG	0.166211460604	Adipose_Subcutaneous
Obesity	Body Mass Index	CEP19	0.167425874452	Colon_Transverse
Obesity	Body Mass Index	CEP19	0.168542512399	Spleen
Obesity	Body Mass Index	SDC3	0.180891737502	Muscle_Skeletal
Obesity	Body Mass Index	UCP3	0.184499999999	Small_Intestine_Terminal_Ileum
Obesity	Body Mass Index	LEP	0.186518098107	DGN_WB
Obesity	Body Mass Index	ADRB2	0.188451155104	Skin_Not_Sun_Exposed_Suprapubic
Obesity	Body Mass Index	POMC	0.190894959551	Artery_Tibial
Obesity	Body Mass Index	CEP19	0.191415713873	Lung
Obesity	Body Mass Index	CEP19	0.196255141779	Brain_Hippocampus
Obesity	Body Mass Index	LEP	0.200928676055	Cells_Transformed_fibroblasts
Obesity	Body Mass Index	CEP19	0.205250458922	Testis
Obesity	Body Mass Index	SDC3	0.206661752142	Brain_Nucleus_accumbens_basal_ganglia
Obesity	Body Mass Index	GHRL	0.211065894316	Nerve_Tibial
Obesity	Body Mass Index	LEP	0.212206743553	Spleen
Obesity	Body Mass Index	UCP3	0.214550324748	DGN_WB
Obesity	Body Mass Index	UCP3	0.214772895374	Cells_Transformed_fibroblasts
Obesity	Body Mass Index	CEP19	0.219094113675	Brain_Nucleus_accumbens_basal_ganglia
Obesity	Body Mass Index	ENPP1	0.229411169815	Pancreas
Obesity	Body Mass Index	CEP19	0.235587309516	Brain_Cerebellum
Obesity	Body Mass Index	NTRK2	0.239859752544	Esophagus_Mucosa
Obesity	Body Mass Index	PPARG	0.246066463779	Brain_Cerebellum
Obesity	Body Mass Index	CEP19	0.25570512089	Artery_Aorta
Obesity	Body Mass Index	SDC3	0.271760831567	Colon_Transverse
Obesity	Body Mass Index	CEP19	0.272019834701	Cells_Transformed_fibroblasts
Obesity	Body Mass Index	ADRB2	0.278099196299	Nerve_Tibial
Obesity	Body Mass Index	AGRP	0.283589779073	Nerve_Tibial
Obesity	Body Mass Index	ADRB2	0.292835521863	Cells_Transformed_fibroblasts
Obesity	Body Mass Index	GHRL	0.294886204201	DGN_WB
Obesity	Body Mass Index	PPARG	0.295024566886	Brain_Cerebellar_Hemisphere
Obesity	Body Mass Index	CEP19	0.306111392985	Artery_Coronary
Obesity	Body Mass Index	CEP19	0.306948155332	Brain_Caudate_basal_ganglia
Obesity	Body Mass Index	ADRB3	0.309199999998	Lung
Obesity	Body Mass Index	SIM1	0.312709280693	Adipose_Subcutaneous
Obesity	Body Mass Index	TUB	0.323192875044	Pituitary
Obesity	Body Mass Index	NR0B2	0.328410265608	Brain_Cerebellum
Obesity	Body Mass Index	CEP19	0.340255248568	Esophagus_Gastroesophageal_Junction
Obesity	Body Mass Index	NTRK2	0.345952027206	Thyroid
Obesity	Body Mass Index	GHRL	0.351080012538	Liver
Obesity	Body Mass Index	CEP19	0.356008732955	Brain_Putamen_basal_ganglia
Obesity	Body Mass Index	PPARG	0.356162865445	Heart_Atrial_Appendage
Obesity	Body Mass Index	CEP19	0.364948310684	Pituitary
Obesity	Body Mass Index	TUB	0.376743313149	Small_Intestine_Terminal_Ileum
Obesity	Body Mass Index	CEP19	0.378991078111	Skin_Not_Sun_Exposed_Suprapubic
Obesity	Body Mass Index	SDC3	0.385982233988	Thyroid
Obesity	Body Mass Index	NTRK2	0.3868	Ovary
Obesity	Body Mass Index	ENPP1	0.38911486134	Brain_Nucleus_accumbens_basal_ganglia
Obesity	Body Mass Index	TUB	0.402030531851	Skin_Sun_Exposed_Lower_leg
Obesity	Body Mass Index	CEP19	0.406951566918	Adipose_Subcutaneous
Obesity	Body Mass Index	AGRP	0.419429510749	Skin_Not_Sun_Exposed_Suprapubic
Obesity	Body Mass Index	CARTPT	0.426157251092	Artery_Tibial
Obesity	Body Mass Index	UCP3	0.427898304304	Skin_Sun_Exposed_Lower_leg
Obesity	Body Mass Index	DYRK1B	0.435001298941	DGN_WB
Obesity	Body Mass Index	ENPP1	0.439820622613	Brain_Cerebellum
Obesity	Body Mass Index	ENPP1	0.443866125427	Brain_Cerebellar_Hemisphere
Obesity	Body Mass Index	PPARG	0.448515124068	Artery_Aorta
Obesity	Body Mass Index	ADRB3	0.452350625693	Esophagus_Mucosa
Obesity	Body Mass Index	GHRL	0.45610645402	Muscle_Skeletal
Obesity	Body Mass Index	SDC3	0.458685788316	Artery_Aorta
Obesity	Body Mass Index	CEP19	0.461605716059	Muscle_Skeletal
Obesity	Body Mass Index	NR0B2	0.503386787416	Heart_Atrial_Appendage
Obesity	Body Mass Index	GHRL	0.508210111397	Thyroid
Obesity	Body Mass Index	TUB	0.512763025775	Thyroid
Obesity	Body Mass Index	DYRK1B	0.527429427326	Brain_Hippocampus
Obesity	Body Mass Index	TUB	0.533669164916	Ovary
Obesity	Body Mass Index	CEP19	0.547746679	Brain_Cortex
Obesity	Body Mass Index	CARTPT	0.551721905917	Colon_Sigmoid
Obesity	Body Mass Index	TUB	0.571832199154	Colon_Sigmoid
Obesity	Body Mass Index	SIM1	0.573476393212	Cells_Transformed_fibroblasts
Obesity	Body Mass Index	CEP19	0.578133348533	Adipose_Visceral_Omentum
Obesity	Body Mass Index	UCP3	0.585799735573	Stomach
Obesity	Body Mass Index	PPARG	0.592247280947	Adipose_Visceral_Omentum
Obesity	Body Mass Index	CEP19	0.596346767898	Colon_Sigmoid
Obesity	Body Mass Index	GHRL	0.596543180753	Heart_Atrial_Appendage
Obesity	Body Mass Index	ENPP1	0.601280064125	Brain_Hippocampus
Obesity	Body Mass Index	TUB	0.605672402626	Stomach
Obesity	Body Mass Index	GHRL	0.609162870671	Breast_Mammary_Tissue
Obesity	Body Mass Index	PPARGC1B	0.612113903156	Uterus
Obesity	Body Mass Index	PPARG	0.614041223646	Brain_Nucleus_accumbens_basal_ganglia
Obesity	Body Mass Index	POMC	0.617671256071	Pituitary
Obesity	Body Mass Index	UCP3	0.620579649393	Pituitary
Obesity	Body Mass Index	CEP19	0.6206751232	Brain_Frontal_Cortex_BA9
Obesity	Body Mass Index	TUB	0.64654466348	Whole_Blood
Obesity	Body Mass Index	POMC	0.647680754363	Testis
Obesity	Body Mass Index	PPARGC1B	0.64897245611	Cells_Transformed_fibroblasts
Obesity	Body Mass Index	CEP19	0.654951464018	Heart_Left_Ventricle
Obesity	Body Mass Index	ENPP1	0.669437645191	Whole_Blood
Obesity	Body Mass Index	SDC3	0.671782306217	Artery_Tibial
Obesity	Body Mass Index	PPARGC1B	0.683938865499	Spleen
Obesity	Body Mass Index	CEP19	0.690260484252	Cells_EBV-transformed_lymphocytes
Obesity	Body Mass Index	ADRB2	0.690998153595	Brain_Hypothalamus
Obesity	Body Mass Index	GHRL	0.702572436007	Esophagus_Mucosa
Obesity	Body Mass Index	MC4R	0.7053754506	Brain_Cerebellar_Hemisphere
Obesity	Body Mass Index	CEP19	0.712767584762	Esophagus_Mucosa
Obesity	Body Mass Index	TUB	0.718470645995	Brain_Cerebellum
Obesity	Body Mass Index	DYRK1B	0.7192	Thyroid
Obesity	Body Mass Index	ADRB3	0.719768161232	Uterus
Obesity	Body Mass Index	SIM1	0.7207	Skin_Not_Sun_Exposed_Suprapubic
Obesity	Body Mass Index	NTRK2	0.725512405548	Adipose_Visceral_Omentum
Obesity	Body Mass Index	ENPP1	0.732431374949	Skin_Sun_Exposed_Lower_leg
Obesity	Body Mass Index	ADRB2	0.736909130092	Brain_Anterior_cingulate_cortex_BA24
Obesity	Body Mass Index	NR0B2	0.740778173735	Adrenal_Gland
Obesity	Body Mass Index	PPARGC1B	0.742306066784	Artery_Tibial
Obesity	Body Mass Index	CEP19	0.754089284344	Whole_Blood
Obesity	Body Mass Index	PPARG	0.760334894242	Pancreas
Obesity	Body Mass Index	NR0B2	0.761379202886	Small_Intestine_Terminal_Ileum
Obesity	Body Mass Index	PPARGC1B	0.770036947773	Brain_Cerebellar_Hemisphere
Obesity	Body Mass Index	CEP19	0.7743150899	Adrenal_Gland
Obesity	Body Mass Index	CEP19	0.775686080692	Liver
Obesity	Body Mass Index	PPARG	0.776988569839	Artery_Tibial
Obesity	Body Mass Index	ENPP1	0.781017130772	Muscle_Skeletal
Obesity	Body Mass Index	CEP19	0.782752987034	Vagina
Obesity	Body Mass Index	PPARGC1B	0.80668112151	Adipose_Visceral_Omentum
Obesity	Body Mass Index	ENPP1	0.827765865226	DGN_WB
Obesity	Body Mass Index	CEP19	0.828285405304	Brain_Cerebellar_Hemisphere
Obesity	Body Mass Index	GHRL	0.828530174099	Cells_Transformed_fibroblasts
Obesity	Body Mass Index	POMC	0.861468872133	Colon_Sigmoid
Obesity	Body Mass Index	PPARGC1B	0.86917263651	Artery_Aorta
Obesity	Body Mass Index	ENPP1	0.874090307094	Cells_Transformed_fibroblasts
Obesity	Body Mass Index	DYRK1B	0.881962719799	Skin_Not_Sun_Exposed_Suprapubic
Obesity	Body Mass Index	PPARGC1B	0.882175162461	Brain_Hypothalamus
Obesity	Body Mass Index	TUB	0.885043388805	Brain_Frontal_Cortex_BA9
Obesity	Body Mass Index	ADRB2	0.903216645491	DGN_WB
Obesity	Body Mass Index	CEP19	0.914413424009	Breast_Mammary_Tissue
Obesity	Body Mass Index	TUB	0.916151716311	Adrenal_Gland
Obesity	Body Mass Index	NR0B2	0.9276	Lung
Obesity	Body Mass Index	CEP19	0.928766524096	Brain_Anterior_cingulate_cortex_BA24
Obesity	Body Mass Index	CEP19	0.934917532054	Heart_Atrial_Appendage
Obesity	Body Mass Index	TUB	0.936843314348	Nerve_Tibial
Obesity	Body Mass Index	ENPP1	0.962644680725	Artery_Tibial
Obesity	Body Mass Index	DYRK1B	0.9653	Pituitary
Obesity	Body Mass Index	DYRK1B	0.967303115228	Adipose_Subcutaneous
Obesity	Body Mass Index	PPARG	0.97397633827	DGN_WB
Obesity	Body Mass Index	SDC3	0.980577345783	Nerve_Tibial
Obesity	Body Mass Index	NR0B2	0.98502498621	Pancreas
Obesity	Body Mass Index	PPARGC1B	0.987702507746	Small_Intestine_Terminal_Ileum
Obesity	Body Mass Index	SDC3	0.99466614758	Esophagus_Muscularis
Rheumatoid	Rheumatoid Arthritis	HLA-DRB1	6.54396164559e-293	DGN_WB
Rheumatoid	Rheumatoid Arthritis	HLA-DRB1	6.00597294964e-58	Brain_Anterior_cingulate_cortex_BA24
Rheumatoid	Rheumatoid Arthritis	PTPN22	1.88572932944e-53	DGN_WB
Rheumatoid	Rheumatoid Arthritis	HLA-DRB1	1.41190170198e-49	Whole_Blood
Rheumatoid	Rheumatoid Arthritis	HLA-DRB1	2.64657081565e-41	Brain_Frontal_Cortex_BA9
Rheumatoid	Rheumatoid Arthritis	HLA-DRB1	1.82843513261e-40	Brain_Cortex
Rheumatoid	Rheumatoid Arthritis	HLA-DRB1	2.06595528694e-37	Spleen
Rheumatoid	Rheumatoid Arthritis	HLA-DRB1	2.5495661389e-37	Brain_Putamen_basal_ganglia
Rheumatoid	Rheumatoid Arthritis	HLA-DRB1	4.17852584234e-37	Uterus
Rheumatoid	Rheumatoid Arthritis	HLA-DRB1	4.97808404655e-36	Brain_Cerebellum
Rheumatoid	Rheumatoid Arthritis	HLA-DRB1	1.92597369117e-35	Pancreas
Rheumatoid	Rheumatoid Arthritis	HLA-DRB1	3.14129080108e-35	Cells_Transformed_fibroblasts
Rheumatoid	Rheumatoid Arthritis	HLA-DRB1	3.61213849627e-34	Testis
Rheumatoid	Rheumatoid Arthritis	HLA-DRB1	3.64253417539e-33	Artery_Tibial
Rheumatoid	Rheumatoid Arthritis	NFKBIL1	9.9289614424e-32	Muscle_Skeletal
Rheumatoid	Rheumatoid Arthritis	HLA-DRB1	6.92693342527e-31	Skin_Sun_Exposed_Lower_leg
Rheumatoid	Rheumatoid Arthritis	HLA-DRB1	3.34530760674e-30	Stomach
Rheumatoid	Rheumatoid Arthritis	HLA-DRB1	8.48523328786e-30	Skin_Not_Sun_Exposed_Suprapubic
Rheumatoid	Rheumatoid Arthritis	HLA-DRB1	1.57419237706e-29	Cells_EBV-transformed_lymphocytes
Rheumatoid	Rheumatoid Arthritis	HLA-DRB1	1.89022875265e-26	Brain_Hippocampus
Rheumatoid	Rheumatoid Arthritis	HLA-DRB1	7.68968423359e-26	Artery_Aorta
Rheumatoid	Rheumatoid Arthritis	HLA-DRB1	8.54943471558e-26	Prostate
Rheumatoid	Rheumatoid Arthritis	HLA-DRB1	9.36033786507e-26	Esophagus_Mucosa
Rheumatoid	Rheumatoid Arthritis	HLA-DRB1	1.50052635533e-25	Adrenal_Gland
Rheumatoid	Rheumatoid Arthritis	HLA-DRB1	1.95386949067e-25	Colon_Transverse
Rheumatoid	Rheumatoid Arthritis	HLA-DRB1	5.10291676311e-25	Thyroid
Rheumatoid	Rheumatoid Arthritis	HLA-DRB1	2.14120009335e-23	Heart_Atrial_Appendage
Rheumatoid	Rheumatoid Arthritis	HLA-DRB1	2.17935215756e-23	Pituitary
Rheumatoid	Rheumatoid Arthritis	HLA-DRB1	4.92681655274e-23	Liver
Rheumatoid	Rheumatoid Arthritis	HLA-DRB1	2.50635196727e-22	Nerve_Tibial
Rheumatoid	Rheumatoid Arthritis	HLA-DRB1	4.41854658228e-21	Muscle_Skeletal
Rheumatoid	Rheumatoid Arthritis	HLA-DRB1	6.12868388386e-21	Brain_Nucleus_accumbens_basal_ganglia
Rheumatoid	Rheumatoid Arthritis	HLA-DRB1	9.71601991545e-21	Brain_Cerebellar_Hemisphere
Rheumatoid	Rheumatoid Arthritis	HLA-DRB1	2.75113774064e-20	Adipose_Visceral_Omentum
Rheumatoid	Rheumatoid Arthritis	HLA-DRB1	1.66110560683e-19	Adipose_Subcutaneous
Rheumatoid	Rheumatoid Arthritis	PTPN22	8.66958971741e-19	Pancreas
Rheumatoid	Rheumatoid Arthritis	PADI4	1.41149909674e-17	Brain_Anterior_cingulate_cortex_BA24
Rheumatoid	Rheumatoid Arthritis	PADI4	3.561919576e-17	Brain_Frontal_Cortex_BA9
Rheumatoid	Rheumatoid Arthritis	PADI4	1.72041625239e-16	Brain_Cortex
Rheumatoid	Rheumatoid Arthritis	PADI4	1.8008309449e-16	Adipose_Subcutaneous
Rheumatoid	Rheumatoid Arthritis	HLA-DRB1	1.15841845939e-15	Vagina
Rheumatoid	Rheumatoid Arthritis	HLA-DRB1	1.20974280492e-15	Brain_Caudate_basal_ganglia
Rheumatoid	Rheumatoid Arthritis	PTPN22	2.13098218964e-15	Colon_Transverse
Rheumatoid	Rheumatoid Arthritis	HLA-DRB1	2.45816918954e-15	Artery_Coronary
Rheumatoid	Rheumatoid Arthritis	HLA-DRB1	2.11441758823e-14	Colon_Sigmoid
Rheumatoid	Rheumatoid Arthritis	PADI4	8.07159805193e-14	Lung
Rheumatoid	Rheumatoid Arthritis	HLA-DRB1	9.3311737967e-14	Breast_Mammary_Tissue
Rheumatoid	Rheumatoid Arthritis	HLA-DRB1	9.30226237441e-13	Lung
Rheumatoid	Rheumatoid Arthritis	NFKBIL1	4.73992133362e-12	Brain_Cerebellum
Rheumatoid	Rheumatoid Arthritis	HLA-DRB1	3.53172812634e-11	Heart_Left_Ventricle
Rheumatoid	Rheumatoid Arthritis	PADI4	2.71821635835e-10	Muscle_Skeletal
Rheumatoid	Rheumatoid Arthritis	NFKBIL1	1.20719716017e-09	DGN_WB
Rheumatoid	Rheumatoid Arthritis	HLA-DRB1	1.02107537664e-08	Brain_Hypothalamus
Rheumatoid	Rheumatoid Arthritis	HLA-DRB1	3.7137354821e-07	Ovary
Rheumatoid	Rheumatoid Arthritis	HLA-DRB1	2.43158269815e-06	Esophagus_Gastroesophageal_Junction
Rheumatoid	Rheumatoid Arthritis	PTPN22	9.15965361187e-06	Spleen
Rheumatoid	Rheumatoid Arthritis	PADI4	7.38811806567e-05	Heart_Left_Ventricle
Rheumatoid	Rheumatoid Arthritis	PTPN22	0.00031140142687	Adipose_Subcutaneous
Rheumatoid	Rheumatoid Arthritis	HLA-DRB1	0.00204538219295	Small_Intestine_Terminal_Ileum
Rheumatoid	Rheumatoid Arthritis	NFKBIL1	0.0021340672245	Stomach
Rheumatoid	Rheumatoid Arthritis	PADI4	0.002674188178	Whole_Blood
Rheumatoid	Rheumatoid Arthritis	NFKBIL1	0.00397535770331	Artery_Aorta
Rheumatoid	Rheumatoid Arthritis	IL10	0.00801960998557	Skin_Not_Sun_Exposed_Suprapubic
Rheumatoid	Rheumatoid Arthritis	PADI4	0.00882654760723	Brain_Cerebellum
Rheumatoid	Rheumatoid Arthritis	PADI4	0.0171679451422	Small_Intestine_Terminal_Ileum
Rheumatoid	Rheumatoid Arthritis	PADI4	0.0298786657483	DGN_WB
Rheumatoid	Rheumatoid Arthritis	CIITA	0.0507433925603	DGN_WB
Rheumatoid	Rheumatoid Arthritis	IL6	0.0578712065646	Heart_Atrial_Appendage
Rheumatoid	Rheumatoid Arthritis	WISP3	0.0613470878645	Stomach
Rheumatoid	Rheumatoid Arthritis	IL6	0.0865084647203	Colon_Transverse
Rheumatoid	Rheumatoid Arthritis	IL6	0.0989907563313	Brain_Frontal_Cortex_BA9
Rheumatoid	Rheumatoid Arthritis	SLC22A4	0.102878367266	Colon_Transverse
Rheumatoid	Rheumatoid Arthritis	IL10	0.131772721009	Whole_Blood
Rheumatoid	Rheumatoid Arthritis	SLC22A4	0.135973681753	Muscle_Skeletal
Rheumatoid	Rheumatoid Arthritis	CIITA	0.143038942311	Esophagus_Mucosa
Rheumatoid	Rheumatoid Arthritis	PTPN22	0.167893581086	Nerve_Tibial
Rheumatoid	Rheumatoid Arthritis	SLC22A4	0.188028882972	Skin_Sun_Exposed_Lower_leg
Rheumatoid	Rheumatoid Arthritis	CD244	0.201883509795	Lung
Rheumatoid	Rheumatoid Arthritis	PADI4	0.209354543472	Breast_Mammary_Tissue
Rheumatoid	Rheumatoid Arthritis	IL6	0.227389998758	Colon_Sigmoid
Rheumatoid	Rheumatoid Arthritis	IL10	0.238434990313	DGN_WB
Rheumatoid	Rheumatoid Arthritis	SLC22A4	0.266849043895	Cells_Transformed_fibroblasts
Rheumatoid	Rheumatoid Arthritis	NFKBIL1	0.301463861029	Prostate
Rheumatoid	Rheumatoid Arthritis	CIITA	0.304005467677	Adipose_Subcutaneous
Rheumatoid	Rheumatoid Arthritis	CIITA	0.329881199775	Esophagus_Muscularis
Rheumatoid	Rheumatoid Arthritis	IL10	0.331752033759	Heart_Atrial_Appendage
Rheumatoid	Rheumatoid Arthritis	WISP3	0.356610787819	Skin_Not_Sun_Exposed_Suprapubic
Rheumatoid	Rheumatoid Arthritis	CD244	0.359520118236	Skin_Sun_Exposed_Lower_leg
Rheumatoid	Rheumatoid Arthritis	CD244	0.390020707118	DGN_WB
Rheumatoid	Rheumatoid Arthritis	IL6	0.422483757963	Esophagus_Gastroesophageal_Junction
Rheumatoid	Rheumatoid Arthritis	CD244	0.433101124978	Cells_EBV-transformed_lymphocytes
Rheumatoid	Rheumatoid Arthritis	CD244	0.454322493699	Stomach
Rheumatoid	Rheumatoid Arthritis	WISP3	0.499161762711	Artery_Coronary
Rheumatoid	Rheumatoid Arthritis	CD244	0.519177039373	Artery_Tibial
Rheumatoid	Rheumatoid Arthritis	WISP3	0.5470021431	Skin_Sun_Exposed_Lower_leg
Rheumatoid	Rheumatoid Arthritis	MIF	0.558977092428	DGN_WB
Rheumatoid	Rheumatoid Arthritis	WISP3	0.562558719289	Prostate
Rheumatoid	Rheumatoid Arthritis	WISP3	0.582425831747	Colon_Sigmoid
Rheumatoid	Rheumatoid Arthritis	CD244	0.649976276207	Skin_Not_Sun_Exposed_Suprapubic
Rheumatoid	Rheumatoid Arthritis	SLC22A4	0.651034635715	Whole_Blood
Rheumatoid	Rheumatoid Arthritis	SLC22A4	0.7	Liver
Rheumatoid	Rheumatoid Arthritis	CD244	0.714273786801	Heart_Atrial_Appendage
Rheumatoid	Rheumatoid Arthritis	WISP3	0.715372822579	Muscle_Skeletal
Rheumatoid	Rheumatoid Arthritis	CD244	0.738123910615	Esophagus_Gastroesophageal_Junction
Rheumatoid	Rheumatoid Arthritis	IL10	0.754593868983	Adipose_Visceral_Omentum
Rheumatoid	Rheumatoid Arthritis	SLC22A4	0.822990473544	DGN_WB
Rheumatoid	Rheumatoid Arthritis	SLC22A4	0.829655848285	Adrenal_Gland
Rheumatoid	Rheumatoid Arthritis	CD244	0.839603763523	Artery_Coronary
Rheumatoid	Rheumatoid Arthritis	CD244	0.868242827123	Esophagus_Muscularis
Rheumatoid	Rheumatoid Arthritis	SLC22A4	0.897039342565	Heart_Atrial_Appendage
Rheumatoid	Rheumatoid Arthritis	IL10	0.94	Cells_EBV-transformed_lymphocytes
Rheumatoid	Rheumatoid Arthritis	CIITA	0.987375937019	Cells_Transformed_fibroblasts
Schizophrenia	Schizophrenia	COMT	0.000138835598876	Brain_Caudate_basal_ganglia
Schizophrenia	Schizophrenia	SHANK3	0.00110840387974	Heart_Atrial_Appendage
Schizophrenia	Schizophrenia	SHANK3	0.00159068807956	Vagina
Schizophrenia	Schizophrenia	MTHFR	0.002305265701	Skin_Sun_Exposed_Lower_leg
Schizophrenia	Schizophrenia	SLC1A1	0.00240912283132	Adrenal_Gland
Schizophrenia	Schizophrenia	MTHFR	0.00553372870655	Nerve_Tibial
Schizophrenia	Schizophrenia	SHANK3	0.00869134595068	Brain_Cerebellum
Schizophrenia	Schizophrenia	MTHFR	0.0088672349481	Cells_Transformed_fibroblasts
Schizophrenia	Schizophrenia	SLC1A1	0.00972985360787	Artery_Coronary
Schizophrenia	Schizophrenia	MTHFR	0.0097836063594	Brain_Caudate_basal_ganglia
Schizophrenia	Schizophrenia	COMT	0.0103804444135	Testis
Schizophrenia	Schizophrenia	MTHFR	0.0104704353649	Esophagus_Muscularis
Schizophrenia	Schizophrenia	COMT	0.0116794696765	Esophagus_Mucosa
Schizophrenia	Schizophrenia	DISC1	0.0137324910169	Esophagus_Muscularis
Schizophrenia	Schizophrenia	MTHFR	0.0160405766628	Skin_Not_Sun_Exposed_Suprapubic
Schizophrenia	Schizophrenia	MTHFR	0.0174470803287	Colon_Transverse
Schizophrenia	Schizophrenia	PRODH	0.021457420459	Breast_Mammary_Tissue
Schizophrenia	Schizophrenia	MTHFR	0.0228814925099	Artery_Aorta
Schizophrenia	Schizophrenia	MTHFR	0.0230365268485	Cells_EBV-transformed_lymphocytes
Schizophrenia	Schizophrenia	MTHFR	0.0232249987609	Brain_Cerebellum
Schizophrenia	Schizophrenia	SHANK3	0.0241936740058	Nerve_Tibial
Schizophrenia	Schizophrenia	MTHFR	0.0251710884407	Brain_Cerebellar_Hemisphere
Schizophrenia	Schizophrenia	MTHFR	0.0259400000002	Vagina
Schizophrenia	Schizophrenia	MTHFR	0.0263871360355	Small_Intestine_Terminal_Ileum
Schizophrenia	Schizophrenia	APOL2	0.0280207350135	Artery_Aorta
Schizophrenia	Schizophrenia	MTHFR	0.0326560561811	Colon_Sigmoid
Schizophrenia	Schizophrenia	MTHFR	0.033718134044	DGN_WB
Schizophrenia	Schizophrenia	MTHFR	0.0342003866825	Muscle_Skeletal
Schizophrenia	Schizophrenia	PRODH	0.0371804981436	Nerve_Tibial
Schizophrenia	Schizophrenia	MTHFR	0.0373147943085	Adipose_Subcutaneous
Schizophrenia	Schizophrenia	MTHFR	0.0378990747763	Artery_Tibial
Schizophrenia	Schizophrenia	SLC1A1	0.0389001822911	Adipose_Subcutaneous
Schizophrenia	Schizophrenia	RTN4R	0.0408431369208	Brain_Nucleus_accumbens_basal_ganglia
Schizophrenia	Schizophrenia	MTHFR	0.0449291405103	Pancreas
Schizophrenia	Schizophrenia	MTHFR	0.0453803690687	Whole_Blood
Schizophrenia	Schizophrenia	CHI3L1	0.0454746079065	Cells_Transformed_fibroblasts
Schizophrenia	Schizophrenia	SLC1A1	0.0497915794819	Cells_Transformed_fibroblasts
Schizophrenia	Schizophrenia	AKT1	0.0515917955084	Esophagus_Muscularis
Schizophrenia	Schizophrenia	MTHFR	0.0546524326339	Brain_Nucleus_accumbens_basal_ganglia
Schizophrenia	Schizophrenia	SLC1A1	0.0560070465176	Artery_Aorta
Schizophrenia	Schizophrenia	PRODH	0.0576393287291	Heart_Left_Ventricle
Schizophrenia	Schizophrenia	MTHFR	0.0576976573036	Adipose_Visceral_Omentum
Schizophrenia	Schizophrenia	SHANK3	0.0611957076676	Thyroid
Schizophrenia	Schizophrenia	HTR2A	0.0659571118571	Adipose_Subcutaneous
Schizophrenia	Schizophrenia	MTHFR	0.0680443037908	Stomach
Schizophrenia	Schizophrenia	NRXN1	0.0699899999999	Artery_Coronary
Schizophrenia	Schizophrenia	APOL4	0.077854974334	Adipose_Visceral_Omentum
Schizophrenia	Schizophrenia	COMT	0.0812016714206	Colon_Sigmoid
Schizophrenia	Schizophrenia	CHI3L1	0.0855420579849	Artery_Tibial
Schizophrenia	Schizophrenia	RTN4R	0.0878333345454	DGN_WB
Schizophrenia	Schizophrenia	SHANK3	0.0878394920488	Skin_Sun_Exposed_Lower_leg
Schizophrenia	Schizophrenia	SLC1A1	0.101647090578	Artery_Tibial
Schizophrenia	Schizophrenia	NRG1	0.1024714793	Thyroid
Schizophrenia	Schizophrenia	PRODH	0.105556149708	Esophagus_Mucosa
Schizophrenia	Schizophrenia	NRXN1	0.112684339825	Testis
Schizophrenia	Schizophrenia	SHANK3	0.115455839753	Colon_Transverse
Schizophrenia	Schizophrenia	DAO	0.115635335286	Brain_Cerebellar_Hemisphere
Schizophrenia	Schizophrenia	SLC1A1	0.118550617476	Vagina
Schizophrenia	Schizophrenia	MTHFR	0.119511142517	Brain_Anterior_cingulate_cortex_BA24
Schizophrenia	Schizophrenia	PRODH	0.119780825655	Artery_Tibial
Schizophrenia	Schizophrenia	SLC1A1	0.126322154637	Whole_Blood
Schizophrenia	Schizophrenia	PRODH	0.130459342544	Cells_Transformed_fibroblasts
Schizophrenia	Schizophrenia	APOL4	0.133423035577	Cells_EBV-transformed_lymphocytes
Schizophrenia	Schizophrenia	MTHFR	0.139878545765	Thyroid
Schizophrenia	Schizophrenia	COMT	0.144754058884	Lung
Schizophrenia	Schizophrenia	MTHFR	0.152541041368	Esophagus_Mucosa
Schizophrenia	Schizophrenia	AKT1	0.156991113541	DGN_WB
Schizophrenia	Schizophrenia	COMT	0.157915514818	Spleen
Schizophrenia	Schizophrenia	MTHFR	0.157970235148	Ovary
Schizophrenia	Schizophrenia	DTNBP1	0.1587	Brain_Cerebellar_Hemisphere
Schizophrenia	Schizophrenia	DISC1	0.161534876847	Artery_Coronary
Schizophrenia	Schizophrenia	SLC1A1	0.166797592627	Heart_Left_Ventricle
Schizophrenia	Schizophrenia	COMT	0.167574887915	Cells_EBV-transformed_lymphocytes
Schizophrenia	Schizophrenia	DTNBP1	0.169061485013	Artery_Aorta
Schizophrenia	Schizophrenia	MTHFR	0.170219970782	Lung
Schizophrenia	Schizophrenia	DISC1	0.170748540429	Skin_Not_Sun_Exposed_Suprapubic
Schizophrenia	Schizophrenia	DISC1	0.171984875261	Adipose_Subcutaneous
Schizophrenia	Schizophrenia	NRG1	0.181509325367	Colon_Sigmoid
Schizophrenia	Schizophrenia	DISC1	0.189180957277	Adrenal_Gland
Schizophrenia	Schizophrenia	DTNBP1	0.194200982293	Brain_Caudate_basal_ganglia
Schizophrenia	Schizophrenia	SLC1A1	0.19952342576	Brain_Cerebellar_Hemisphere
Schizophrenia	Schizophrenia	APOL4	0.200452015017	Prostate
Schizophrenia	Schizophrenia	SLC1A1	0.209855220237	Esophagus_Mucosa
Schizophrenia	Schizophrenia	PRODH	0.213315147963	Adipose_Subcutaneous
Schizophrenia	Schizophrenia	CHI3L1	0.213647783431	Testis
Schizophrenia	Schizophrenia	CHI3L1	0.216630316225	Adipose_Subcutaneous
Schizophrenia	Schizophrenia	MTHFR	0.218463807871	Testis
Schizophrenia	Schizophrenia	APOL4	0.218662218904	Pituitary
Schizophrenia	Schizophrenia	SLC1A1	0.220099628902	Testis
Schizophrenia	Schizophrenia	CHI3L1	0.221016372632	Pancreas
Schizophrenia	Schizophrenia	CHI3L1	0.222547195926	Thyroid
Schizophrenia	Schizophrenia	PRODH	0.224307425923	Cells_EBV-transformed_lymphocytes
Schizophrenia	Schizophrenia	NRXN1	0.243080509436	DGN_WB
Schizophrenia	Schizophrenia	PRODH	0.248160280119	Brain_Frontal_Cortex_BA9
Schizophrenia	Schizophrenia	PRODH	0.249822317486	Spleen
Schizophrenia	Schizophrenia	SLC1A1	0.256584671181	Skin_Sun_Exposed_Lower_leg
Schizophrenia	Schizophrenia	APOL4	0.260676419519	Esophagus_Mucosa
Schizophrenia	Schizophrenia	PRODH	0.260867896154	Adipose_Visceral_Omentum
Schizophrenia	Schizophrenia	APOL2	0.26142955962	DGN_WB
Schizophrenia	Schizophrenia	PRODH	0.262917667411	Brain_Hypothalamus
Schizophrenia	Schizophrenia	COMT	0.267140810114	DGN_WB
Schizophrenia	Schizophrenia	PRODH	0.273254053632	Artery_Aorta
Schizophrenia	Schizophrenia	AKT1	0.27414021999	Ovary
Schizophrenia	Schizophrenia	AKT1	0.277887262633	Whole_Blood
Schizophrenia	Schizophrenia	CHI3L1	0.2782	Nerve_Tibial
Schizophrenia	Schizophrenia	RTN4R	0.284590032692	Muscle_Skeletal
Schizophrenia	Schizophrenia	APOL4	0.285987424479	Brain_Cortex
Schizophrenia	Schizophrenia	MTHFR	0.286612486979	Spleen
Schizophrenia	Schizophrenia	PRODH	0.300665550813	Skin_Not_Sun_Exposed_Suprapubic
Schizophrenia	Schizophrenia	DRD3	0.312060649943	Testis
Schizophrenia	Schizophrenia	CHI3L1	0.315908205287	Lung
Schizophrenia	Schizophrenia	PRODH	0.320261068665	Brain_Hippocampus
Schizophrenia	Schizophrenia	APOL4	0.321711684894	Lung
Schizophrenia	Schizophrenia	AKT1	0.322998808306	Thyroid
Schizophrenia	Schizophrenia	APOL4	0.327308143556	Artery_Aorta
Schizophrenia	Schizophrenia	HTR2A	0.332559599716	Artery_Aorta
Schizophrenia	Schizophrenia	SLC1A1	0.334840983748	Colon_Sigmoid
Schizophrenia	Schizophrenia	HTR2A	0.33585501723	Lung
Schizophrenia	Schizophrenia	PRODH	0.338223431871	Skin_Sun_Exposed_Lower_leg
Schizophrenia	Schizophrenia	NRG1	0.348557186694	Cells_Transformed_fibroblasts
Schizophrenia	Schizophrenia	APOL4	0.351695519171	Cells_Transformed_fibroblasts
Schizophrenia	Schizophrenia	MTHFR	0.356446985066	Prostate
Schizophrenia	Schizophrenia	SHANK3	0.357535010834	Brain_Cerebellar_Hemisphere
Schizophrenia	Schizophrenia	HTR2A	0.359888908973	Skin_Sun_Exposed_Lower_leg
Schizophrenia	Schizophrenia	DISC1	0.366667351633	Esophagus_Mucosa
Schizophrenia	Schizophrenia	APOL4	0.370943974271	Colon_Transverse
Schizophrenia	Schizophrenia	NRG1	0.373527613219	DGN_WB
Schizophrenia	Schizophrenia	DTNBP1	0.383123479453	Muscle_Skeletal
Schizophrenia	Schizophrenia	DTNBP1	0.384593464748	Colon_Transverse
Schizophrenia	Schizophrenia	DTNBP1	0.389056091603	Heart_Left_Ventricle
Schizophrenia	Schizophrenia	CHI3L1	0.390390230621	Esophagus_Muscularis
Schizophrenia	Schizophrenia	SLC1A1	0.390680710044	Lung
Schizophrenia	Schizophrenia	COMT	0.391463027245	Muscle_Skeletal
Schizophrenia	Schizophrenia	DTNBP1	0.393050032485	Adipose_Subcutaneous
Schizophrenia	Schizophrenia	PRODH	0.396692376762	Testis
Schizophrenia	Schizophrenia	MTHFR	0.396865513333	Breast_Mammary_Tissue
Schizophrenia	Schizophrenia	HTR2A	0.397903655388	Esophagus_Mucosa
Schizophrenia	Schizophrenia	APOL4	0.40036463584	DGN_WB
Schizophrenia	Schizophrenia	APOL4	0.403238521864	Esophagus_Gastroesophageal_Junction
Schizophrenia	Schizophrenia	APOL4	0.418868220177	Thyroid
Schizophrenia	Schizophrenia	HTR2A	0.420816637842	Esophagus_Muscularis
Schizophrenia	Schizophrenia	NRG1	0.422296214311	Liver
Schizophrenia	Schizophrenia	PRODH	0.423046929268	Uterus
Schizophrenia	Schizophrenia	APOL4	0.429032204498	Whole_Blood
Schizophrenia	Schizophrenia	APOL4	0.441590989859	Adipose_Subcutaneous
Schizophrenia	Schizophrenia	APOL4	0.442622031924	Muscle_Skeletal
Schizophrenia	Schizophrenia	APOL4	0.443211299824	Nerve_Tibial
Schizophrenia	Schizophrenia	PRODH	0.443431391519	Ovary
Schizophrenia	Schizophrenia	COMT	0.444782309904	Cells_Transformed_fibroblasts
Schizophrenia	Schizophrenia	PRODH	0.445178399182	Esophagus_Gastroesophageal_Junction
Schizophrenia	Schizophrenia	DISC1	0.451382371268	Skin_Sun_Exposed_Lower_leg
Schizophrenia	Schizophrenia	APOL2	0.458547853975	Brain_Cerebellum
Schizophrenia	Schizophrenia	APOL4	0.459626706016	Colon_Sigmoid
Schizophrenia	Schizophrenia	CHI3L1	0.468418118845	Small_Intestine_Terminal_Ileum
Schizophrenia	Schizophrenia	CHI3L1	0.47180504093	DGN_WB
Schizophrenia	Schizophrenia	COMT	0.479278896118	Adipose_Visceral_Omentum
Schizophrenia	Schizophrenia	COMT	0.479505183977	Nerve_Tibial
Schizophrenia	Schizophrenia	DISC1	0.481796883318	Artery_Tibial
Schizophrenia	Schizophrenia	NRG1	0.485087300598	Lung
Schizophrenia	Schizophrenia	DISC1	0.488250416551	Heart_Atrial_Appendage
Schizophrenia	Schizophrenia	PRODH	0.488968490612	Lung
Schizophrenia	Schizophrenia	APOL4	0.498825851262	Skin_Not_Sun_Exposed_Suprapubic
Schizophrenia	Schizophrenia	MTHFR	0.502386895065	Brain_Cortex
Schizophrenia	Schizophrenia	APOL4	0.507749112734	Pancreas
Schizophrenia	Schizophrenia	APOL4	0.531436249188	Breast_Mammary_Tissue
Schizophrenia	Schizophrenia	COMT	0.533756285613	Heart_Atrial_Appendage
Schizophrenia	Schizophrenia	SLC1A1	0.53753471885	Prostate
Schizophrenia	Schizophrenia	SLC1A1	0.540664273917	Skin_Not_Sun_Exposed_Suprapubic
Schizophrenia	Schizophrenia	APOL4	0.543592136832	Heart_Atrial_Appendage
Schizophrenia	Schizophrenia	COMT	0.547778130602	Artery_Aorta
Schizophrenia	Schizophrenia	DISC1	0.555397933019	Spleen
Schizophrenia	Schizophrenia	NRG1	0.565938257026	Brain_Putamen_basal_ganglia
Schizophrenia	Schizophrenia	SHANK3	0.576107163177	Cells_Transformed_fibroblasts
Schizophrenia	Schizophrenia	HTR2A	0.578304965924	Cells_Transformed_fibroblasts
Schizophrenia	Schizophrenia	COMT	0.585940237024	Thyroid
Schizophrenia	Schizophrenia	DTNBP1	0.596194636117	Skin_Sun_Exposed_Lower_leg
Schizophrenia	Schizophrenia	DISC1	0.601582277062	Breast_Mammary_Tissue
Schizophrenia	Schizophrenia	APOL4	0.604117742501	Brain_Nucleus_accumbens_basal_ganglia
Schizophrenia	Schizophrenia	DTNBP1	0.617186012857	Skin_Not_Sun_Exposed_Suprapubic
Schizophrenia	Schizophrenia	HTR2A	0.618026078683	Artery_Tibial
Schizophrenia	Schizophrenia	RTN4R	0.627775451044	Brain_Cerebellar_Hemisphere
Schizophrenia	Schizophrenia	AKT1	0.631557802098	Pancreas
Schizophrenia	Schizophrenia	APOL4	0.653547490859	Skin_Sun_Exposed_Lower_leg
Schizophrenia	Schizophrenia	DISC1	0.65656470201	Muscle_Skeletal
Schizophrenia	Schizophrenia	CHI3L1	0.6587	Brain_Cerebellar_Hemisphere
Schizophrenia	Schizophrenia	APOL4	0.66158398791	Testis
Schizophrenia	Schizophrenia	SHANK3	0.662546147728	Artery_Aorta
Schizophrenia	Schizophrenia	COMT	0.662870253395	Pancreas
Schizophrenia	Schizophrenia	APOL4	0.663475727293	Adrenal_Gland
Schizophrenia	Schizophrenia	APOL4	0.673774864614	Artery_Tibial
Schizophrenia	Schizophrenia	DTNBP1	0.687763959634	Brain_Putamen_basal_ganglia
Schizophrenia	Schizophrenia	APOL2	0.6914	Adrenal_Gland
Schizophrenia	Schizophrenia	DISC1	0.71181153775	Artery_Aorta
Schizophrenia	Schizophrenia	COMT	0.711890782962	Skin_Sun_Exposed_Lower_leg
Schizophrenia	Schizophrenia	APOL4	0.727945939043	Heart_Left_Ventricle
Schizophrenia	Schizophrenia	CHI3L1	0.751436275797	Uterus
Schizophrenia	Schizophrenia	SLC1A1	0.755456636443	Muscle_Skeletal
Schizophrenia	Schizophrenia	PRODH	0.762699074422	DGN_WB
Schizophrenia	Schizophrenia	DISC1	0.772352014197	Cells_Transformed_fibroblasts
Schizophrenia	Schizophrenia	RTN4R	0.775724687503	Small_Intestine_Terminal_Ileum
Schizophrenia	Schizophrenia	HTR2A	0.788838738427	Brain_Hypothalamus
Schizophrenia	Schizophrenia	HTR2A	0.798175271891	Testis
Schizophrenia	Schizophrenia	PRODH	0.809651221485	Thyroid
Schizophrenia	Schizophrenia	RTN4R	0.813144334329	Heart_Atrial_Appendage
Schizophrenia	Schizophrenia	COMT	0.832505547241	Heart_Left_Ventricle
Schizophrenia	Schizophrenia	AKT1	0.834874649321	Adipose_Subcutaneous
Schizophrenia	Schizophrenia	DTNBP1	0.83734819772	Whole_Blood
Schizophrenia	Schizophrenia	DTNBP1	0.844766905203	Stomach
Schizophrenia	Schizophrenia	SHANK3	0.849669660638	Adipose_Visceral_Omentum
Schizophrenia	Schizophrenia	DTNBP1	0.853741352701	Thyroid
Schizophrenia	Schizophrenia	RTN4R	0.854762634107	Esophagus_Mucosa
Schizophrenia	Schizophrenia	AKT1	0.862353494196	Spleen
Schizophrenia	Schizophrenia	DTNBP1	0.863234147266	Cells_Transformed_fibroblasts
Schizophrenia	Schizophrenia	COMT	0.863735398485	Adrenal_Gland
Schizophrenia	Schizophrenia	PRODH	0.864505132853	Stomach
Schizophrenia	Schizophrenia	DRD3	0.881769083788	Brain_Hypothalamus
Schizophrenia	Schizophrenia	MTHFR	0.882530929399	Esophagus_Gastroesophageal_Junction
Schizophrenia	Schizophrenia	CHI3L1	0.884984310031	Prostate
Schizophrenia	Schizophrenia	APOL4	0.886078150894	Artery_Coronary
Schizophrenia	Schizophrenia	APOL2	0.89284129177	Spleen
Schizophrenia	Schizophrenia	NRXN1	0.905452047367	Nerve_Tibial
Schizophrenia	Schizophrenia	DTNBP1	0.916054468063	Artery_Tibial
Schizophrenia	Schizophrenia	DISC1	0.921696308444	Nerve_Tibial
Schizophrenia	Schizophrenia	APOL4	0.928199448134	Spleen
Schizophrenia	Schizophrenia	NRXN1	0.9332	Prostate
Schizophrenia	Schizophrenia	HTR2A	0.939763510323	Thyroid
Schizophrenia	Schizophrenia	NRG1	0.942931413274	Whole_Blood
Schizophrenia	Schizophrenia	SHANK3	0.947067732444	Spleen
Schizophrenia	Schizophrenia	NRG1	0.948190448134	Brain_Caudate_basal_ganglia
Schizophrenia	Schizophrenia	NRXN1	0.950951559703	Artery_Aorta
Schizophrenia	Schizophrenia	DISC1	0.951190343709	DGN_WB
Schizophrenia	Schizophrenia	DISC1	0.951466336622	Whole_Blood
Schizophrenia	Schizophrenia	DAO	0.955504859368	Testis
Schizophrenia	Schizophrenia	PRODH	0.957588710817	Muscle_Skeletal
Schizophrenia	Schizophrenia	DTNBP1	0.964675935724	Esophagus_Mucosa
Schizophrenia	Schizophrenia	DISC1	0.967683272423	Thyroid
Schizophrenia	Schizophrenia	SHANK3	0.977681021473	Brain_Nucleus_accumbens_basal_ganglia
Schizophrenia	Schizophrenia	DTNBP1	0.985806883423	Nerve_Tibial
Schizophrenia	Schizophrenia	CHI3L1	0.986978192009	Whole_Blood
Schizophrenia	Schizophrenia	NRXN1	0.989674654463	Vagina
Schizophrenia	Schizophrenia	PRODH	0.990776727136	Brain_Nucleus_accumbens_basal_ganglia
Schizophrenia	Schizophrenia	DTNBP1	0.992027878979	DGN_WB
