# Supplementary material for: Exploring the phenotypic consequences of tissue specific gene expression variation inferred from GWAS summary statistics
Source: Nat Commun. 2018 May 8;9:1825. doi: 10.1038/s41467-018-03621-1 (PMC5940825; doi:10.1038/s41467-018-03621-1)
Supplement: Supplementary file 5 — Supplementary Data 2 [file 41467_2018_3621_MOESM5_ESM.csv]

consortium	study	identifier	pubmed_paper_link	sample_size	population	significant_gene_tissue_pairs	significant_unique_genes	significant_unique_genes_pf	significant_unique_genes_pf_exclude_p3	significant_unique_genes_pf_keep_p4
ADIPOGen	Adiponectin	ADIPOGen_Adiponectin	http://www.ncbi.nlm.nih.gov/pubmed/22479202	39883	EUR	60	21	11	NA	NA
AMD	Age-related Macular Degeneration	AdvancedAMD_2015	http://www.ncbi.nlm.nih.gov/pubmed/26691988	34009	EUR:EAS:SAS:AFR	754	152	78	NA	NA
ANGST	Anxiety Disorder (Case-Control)	ANGST_ANXIETY_CC	https://www.ncbi.nlm.nih.gov/pubmed/26754954	18186	EUR	2	1	1	1	0
Baranzini	Multiple Sclerosis	dbGAP_Baranzini_MultipleSclerosis	https://www.ncbi.nlm.nih.gov/pubmed/19010793	1861	EUR	1	1	1	NA	NA
CARDIoGRAM_C4D	Coronary Artery Disease (additive model)	CARDIoGRAM_C4D_CAD_ADDITIVE	http://www.ncbi.nlm.nih.gov/pubmed/26343387	184305	EUR:SAS:EAS:AFR:AMR	136	57	35	29	28
CARDIoGRAM_C4D	Myocardial Infarction	CARDIoGRAM_C4D_MI_ADDITIVE	http://www.ncbi.nlm.nih.gov/pubmed/26343387	184305	EUR:SAS:EAS:AFR:AMR	80	32	21	19	19
CIAC	Clozapine-Induced Agranulocytosis	CIAC	http://www.ncbi.nlm.nih.gov/pubmed/25187353	1352	EUR	0	0	0	NA	NA
CKDGen	Chronic Kidney Disease	CKDGen_Chronic_Kidney_Disease	http://www.ncbi.nlm.nih.gov/pubmed/24029420	70484	EUR	60	20	11	5	4
CKDGen	Creatinine (Overall) AFR	CKDGen_eGFRcrea_Overall_AFR	http://www.ncbi.nlm.nih.gov/pubmed/24029420	63153	AFR	0	0	0	NA	NA
CKDGen	Estimated Glomerular Filtration Rate based on Serum Creatinine (Overall)	CKDGen_eGFRcrea_Overall	http://www.ncbi.nlm.nih.gov/pubmed/24029420	74354	EUR	439	126	68	46	39
CKDGen	Estimated Glomerular Filtration Rate based on Serum Creatinine (Overall) (with Diabetes Mellitus)	CKDGen_eGFRcrea_DM	http://www.ncbi.nlm.nih.gov/pubmed/24029420	74354	EUR	0	0	0	NA	NA
CKDGen	Estimated Glomerular Filtration Rate based on Serum Creatinine (Overall) (without Diabetes Mellitus)	CKDGen_eGFRcrea_nonDM	http://www.ncbi.nlm.nih.gov/pubmed/24029420	74354	EUR	422	125	67	43	36
CKDGen	Microalbuminuria	CKDGen_MA	http://www.ncbi.nlm.nih.gov/pubmed/24029420	63153	EUR	0	0	0	NA	NA
CKDGen	Urinary Albumin-To-Creatinine Ratio (Overall)	CKDGen_UACR_Overall	http://www.ncbi.nlm.nih.gov/pubmed/24029420	63153	EUR	0	0	0	NA	NA
CKDGen	Urinary Albumin-To-Creatinine Ratio (with Diabetes Mellitus)	CKDGen_UACR_DM	http://www.ncbi.nlm.nih.gov/pubmed/24029420	63153	EUR	0	0	0	NA	NA
CKDGen	Urinary Albumin-To-Creatinine Ratio (without Diabetes Mellitus)	CKDGen_UACR_nonDM	http://www.ncbi.nlm.nih.gov/pubmed/24029420	63153	EUR	0	0	0	NA	NA
COG	Neuroblastoma	dbGAP_COG_Neuroblastoma	https://www.ncbi.nlm.nih.gov/pubmed/21124317	4881	EUR	8	3	3	3	2
CONVERGE	Major Depressive Disorder	CONVERGE_MDD	http://www.ncbi.nlm.nih.gov/pubmed/26176920	11670	EAS	0	0	0	NA	NA
DIAGRAM	Type 2 Diabetes	DIAGRAM_T2D_TRANS_ETHNIC	http://www.ncbi.nlm.nih.gov/pubmed/22885922	149461	EUR:EAS:SAS	33	19	12	8	7
Duerr	Inflammatory Bowel Disease	dbGAP_Duerr_InflammatoryBowelDisease	https://www.ncbi.nlm.nih.gov/pubmed/17068223	1963	EUR-Jewish	8	6	6	4	2
EAGLE	Eczema	EAGLE_Eczema	NA	40835	EUR	71	38	17	11	7
EGG	Birth Length	EGG_BL	http://www.ncbi.nlm.nih.gov/pubmed/25281659	28459	EUR	7	2	1	1	1
EGG	Birth Weight	EGG_BW3_TransEthnic	https://www.ncbi.nlm.nih.gov/pubmed/27680694	153781	EUR:AFR:EAS:SAS	194	61	33	17	17
EGG	Body Mass Index Standard Deviation Score	EGG_BMI_HapMapImputed	http://www.ncbi.nlm.nih.gov/pubmed/26604143	35668	NA	42	21	10	5	4
EGG	Childhood Obesity	EGG_Obesity	http://www.ncbi.nlm.nih.gov/pubmed/22484627	13848	EUR	13	6	4	4	4
EGG	Head Circumference	EGG_HC	http://www.ncbi.nlm.nih.gov/pubmed/22504419	10678	EUR	0	0	0	NA	NA
EGG	Height Standard Deviation Score (Males	12 years old)	EGG_Pubertal_growth_12M	http://www.ncbi.nlm.nih.gov/pubmed/23449627	6986	EUR	1	1	1	1	1
Gabriel	Asthma	GABRIEL_Asthma	http://www.ncbi.nlm.nih.gov/pubmed/17611496	26475	EUR	80	25	16	NA	NA
GERA	Abdominopelvic Hernia	GERA_HERNIA_ABDOMINOPELVIC	NA	61091	EUR	3	2	1	1	1
GERA	Allergic Rhinitis	GERA_ALLERGIC_RHINITIS	NA	61091	EUR	21	2	2	2	2
GERA	Anemia (Iron Deficiency)	GERA_IRON_DEFICIENCY	NA	61091	EUR	0	0	0	NA	NA
GERA	Asthma	GERA_ASTHMA	NA	61091	EUR	164	13	5	4	4
GERA	Cancer	GERA_CANCER	NA	61091	EUR	123	41	23	11	6
GERA	Cardiac diseases	GERA_CARD	NA	61091	EUR	0	0	0	NA	NA
GERA	Depressive Disorder	GERA_DEPRESS	NA	61091	EUR	0	0	0	NA	NA
GERA	Dermatophytosis	GERA_DERMATOPHYTOSIS	NA	61091	EUR	0	0	0	NA	NA
GERA	Dyslipidemias	GERA_DYSLIPID	NA	61091	EUR	142	71	34	22	13
GERA	Hemorrhoids	GERA_HEMORRHOIDS	NA	61091	EUR	0	0	0	NA	NA
GERA	Hypertension	GERA_HYPER	NA	61091	EUR	3	3	2	2	2
GERA	Irritable Bowel Syndrome	GERA_IRRITABLE_BOWEL	NA	61091	EUR	0	0	0	NA	NA
GERA	Macular Degeneration	GERA_MACDEGEN	NA	61091	EUR	132	29	22	10	5
GERA	Osteoarthtitis	GERA_OSTIOA	NA	61091	EUR	0	0	0	NA	NA
GERA	Osteoporosis	GERA_OSTIOP	NA	61091	EUR	1	1	1	1	1
GERA	Peptic Ulcer	GERA_PEPTIC_ULCERS	NA	61091	EUR	0	0	0	NA	NA
GERA	Peripheral Vascular Diseases	GERA_PVD	NA	61091	EUR	0	0	0	NA	NA
GERA	Psychiatric Diseases	GERA_PSYCHIATRIC	NA	61091	EUR	0	0	0	NA	NA
GERA	Sleep Disorders	GERA_INSOMNIA	NA	61091	EUR	0	0	0	NA	NA
GERA	Stress Disorders	GERA_STRESS	NA	61091	EUR	0	0	0	NA	NA
GERA	Type II Diabetes	GERA_DIA2	NA	61091	EUR	14	7	6	3	3
GERA	Varicose Veins	GERA_VARICOSE_VEINS	NA	61091	EUR	0	0	0	NA	NA
GIANT	Body Mass Index	GIANT_BMI_All_Ancestries	http://www.ncbi.nlm.nih.gov/pubmed/25673413	339224	EUR:AFR:EAS	508	129	73	46	42
GIANT	Height	GIANT_HEIGHT	http://www.ncbi.nlm.nih.gov/pubmed/25282103	253288	EUR	5840	1686	739	264	215
GIANT	Hip Circumference	GIANT_HIP_Combined_All_Ancestries	http://www.ncbi.nlm.nih.gov/pubmed/25673412	224459	EUR:AFR:EAS	373	83	57	32	32
GIANT	Waist Circumference	GIANT_WC_Combined_All_Ancestries	http://www.ncbi.nlm.nih.gov/pubmed/25673412	224459	EUR:AFR:EAS	303	66	42	24	24
GIANT	Waist-to-Hip Ratio	GIANT_WHR_Combined_All_Ancestries	http://www.ncbi.nlm.nih.gov/pubmed/25673412	224459	EUR:AFR:EAS	19	17	7	5	5
GLGC	High-density Lipoprotein Cholesterol	GLGC_Mc_HDL	http://www.ncbi.nlm.nih.gov/pubmed/24097068	188578	EUR	821	263	129	62	49
GLGC	Low-density Lipoprotein Cholesterol	GLGC_Mc_LDL	http://www.ncbi.nlm.nih.gov/pubmed/24097068	188578	EUR	825	296	117	60	35
GLGC	Triglycerids	GLGC_Mc_TG	http://www.ncbi.nlm.nih.gov/pubmed/24097068	188578	EUR	709	245	117	47	32
GPC	Five Factor Model Conscientiousness	GPC-NEO-CONSCIENTIOUSNESS	http://www.ncbi.nlm.nih.gov/pubmed/21173776	17375	EUR	0	0	0	NA	NA
GUGC	Gout	GUGC_Gout	http://www.ncbi.nlm.nih.gov/pubmed/23263486	69374	EUR	16	5	2	NA	NA
GUGC	Serum Urate	GUGC_UA	http://www.ncbi.nlm.nih.gov/pubmed/23263486	110347	EUR	339	138	56	NA	NA
Hom	Systemic Lupus Erythematosus	dbGAP_Hom_SystemicLupusErythematosus	https://www.ncbi.nlm.nih.gov/pubmed/18204098	3094	EUR	92	47	26	20	0
HRGene	Heart Rate	HRGene_HeartRate	https://www.ncbi.nlm.nih.gov/pubmed/23583979	85787	EUR	97	38	23	17	12
Hunter	Breast Cancer	dbGAP_Hunter_BreastCancer	https://www.ncbi.nlm.nih.gov/pubmed/17529973	2287	EUR	0	0	0	NA	NA
IBD	Crohn's Disease	IBD.EUR.Crohns_Disease	http://www.ncbi.nlm.nih.gov/pubmed/26192919	34652	EUR	607	164	90	46	45
IBD	Inflammatory Bowel Disease	IBD.EUR.Inflammatory_Bowel_Disease	http://www.ncbi.nlm.nih.gov/pubmed/26192919	20833	EUR	1052	230	118	44	39
IBD	Ulcerative Colitis	IBD.EUR.Ulcerative_Colitis	http://www.ncbi.nlm.nih.gov/pubmed/26192919	27432	EUR	565	123	74	29	23
IGAP	Alzheimer	IGAP	http://www.ncbi.nlm.nih.gov/pubmed/24162737	54162	EUR	124	55	21	8	3
IHGC	Any Migraine	IHGC_Any_Migraine	http://www.ncbi.nlm.nih.gov/pubmed/27322543	375752	EUR	3085	1165	533	446	108
IHGC	Migraine with aura	IHGC_Migraine_with_Aura	http://www.ncbi.nlm.nih.gov/pubmed/27322543	151215	EUR	281	167	91	82	19
IHGC	Migraine without aura	IHGC_Migraine_without_Aura	http://www.ncbi.nlm.nih.gov/pubmed/27322543	147970	EUR	406	222	111	88	18
ILAE	All epilepsies	ILAE_All_epilepsies	http://thelancet.com/journals/laneur/article/PIIS1474-4422(14)70171-1/fulltext	34853	Mixed	0	0	0	NA	NA
ILAE	Focal Epilepsy	ILAE_Focal_epilepsy	http://thelancet.com/journals/laneur/article/PIIS1474-4422(14)70171-1/fulltext	28763	Mixed	0	0	0	NA	NA
ILAE	Genetic Generalised Epilepsy	ILAE_Genetic_generalised_epilepsy	http://thelancet.com/journals/laneur/article/PIIS1474-4422(14)70171-1/fulltext	31467	Mixed	0	0	0	NA	NA
IM_IGROWTH	Intrinsic Growth	IGROWTH	NA	325	EUR	5	3	3	NA	NA
IMMUNOBASE	Celiac Disease	IMMUNOBASE_Celiac_disease_hg19	http://www.ncbi.nlm.nih.gov/pubmed/20190752	15283	EUR	18	16	10	6	4
IMMUNOBASE	Multiple Sclerosis	IMMUNOBASE_Multiple_sclerosis_hg19	http://www.ncbi.nlm.nih.gov/pubmed/21833088	27148	EUR	773	170	108	35	14
IMMUNOBASE	Systemic Lupus Erythematosus	IMMUNOBASE_Systemic_lupus_erythematosus_hg19	http://www.ncbi.nlm.nih.gov/pubmed/26502338	23210	EUR	1220	233	116	36	17
ISGS	Ischemic Stroke	dbGAP_ISGS_IschemicStroke	https://www.ncbi.nlm.nih.gov/pubmed/17434096	517	NA	1	1	1	1	0
Jones	Chronotype	Jones_Chronotype	https://www.ncbi.nlm.nih.gov/pubmed/27494321	128266	EUR	58	22	14	13	13
Jones	Sleep Duration	Jones_SleepDuration	https://www.ncbi.nlm.nih.gov/pubmed/27494321	128266	EUR	5	3	2	2	1
Kilpelainen	Leptin BMI-Adjusted	Kilpelainen_Leptin_Adjusted_for_BMI	https://www.ncbi.nlm.nih.gov/pubmed/26833098	32161	EUR	2	2	2	2	2
Kilpelainen	Leptin Unadjusted for BMI	Kilpelainen_Leptin_Not_Adjusted_for_BMI	https://www.ncbi.nlm.nih.gov/pubmed/26833098	32161	EUR	0	0	0	NA	NA
Li H	Alzheimer's Disease	dbGAP_LiH_Alzheimer	https://www.ncbi.nlm.nih.gov/pubmed/17998437	1489	EUR	0	0	0	NA	NA
Lu Y	Body Fat	LuY_BodyFat	https://www.ncbi.nlm.nih.gov/pubmed/26833246	100716	Mixed	4	3	2	2	2
MAGIC	Fasting Glucose	MAGIC_Scott_et_al_FG	http://www.ncbi.nlm.nih.gov/pubmed/22885924	133010	EUR	542	262	119	78	23
MAGIC	Fasting Glucose and BMI interaction	MAGIC_Manning_et_al_FastingGlucose_Interaction	http://www.ncbi.nlm.nih.gov/pubmed/22581228	58074	EUR	10	2	1	1	0
MAGIC	Fasting Insulin /Adjusted for BMI)	MAGIC_Scott_et_al_FI_adjBMI	http://www.ncbi.nlm.nih.gov/pubmed/22885924	108557	EUR	102	72	42	33	13
MAGIC	Fasting Proinsulin	MAGIC_LN_FastingProinsulin	http://www.ncbi.nlm.nih.gov/pubmed/21873549	10701	EUR	187	43	22	9	2
MAGIC	Glycated Hemogoblin	MAGIC_HbA1C	http://www.ncbi.nlm.nih.gov/pubmed/20858683	46368	EUR	69	21	7	5	3
MAGIC	Homeostatic Model Assessment	Beta Cell	MAGIC_ln_HOMA-B	http://www.ncbi.nlm.nih.gov/pubmed/20081858	36466	EUR	7	7	1	0	0
MAGIC	Homeostatic Model Assessment	Insulin Resistance	MAGIC_ln_HOMA-IR	http://www.ncbi.nlm.nih.gov/pubmed/20081858	37037	EUR	0	0	0	NA	NA
PGC	Attention Deficit/Hyperactivity Disorder	pgc.adhd	http://www.ncbi.nlm.nih.gov/pubmed/20732625	5415	EUR	0	0	0	NA	NA
PGC	Autism Spectrum Disorder	pgc.aut.euro	Missing	NA	NA	0	0	0	NA	NA
PGC	Bipolar Disorder	pgc.bip.full.2012-04	http://www.ncbi.nlm.nih.gov/pubmed/21926972	16731	EUR	13	8	7	7	6
PGC	Major Depressive Disorder	pgc.mdd.full.2012-04	http://www.ncbi.nlm.nih.gov/pubmed/22472876	18759	EUR	1	1	1	1	1
PGC	Schizophrenia	pgc.scz2	http://www.ncbi.nlm.nih.gov/pubmed/25056061	150064	EUR:EAS	1122	305	150	58	49
RA_OKADA	Rheumatoid Arthritis	RA_OKADA_TRANS_ETHNIC	http://www.ncbi.nlm.nih.gov/pubmed/24390342	80799	EUR:EAS	1580	245	153	27	22
ReproGen	Age of Menarche	ReproGen_Menarche	http://www.ncbi.nlm.nih.gov/pubmed/25231870	182416	EUR	261	92	52	NA	NA
ReproGen	Age of Menopause	ReproGen_Menopause	http://www.ncbi.nlm.nih.gov/pubmed/26414677	69360	EUR	560	181	94	49	43
SSGAC	College Completion	SSGAC_College	http://www.ncbi.nlm.nih.gov/pubmed/23722424	101069	EUR	5	3	3	3	3
SSGAC	Education Years	SSGAC_Education_Years	http://www.ncbi.nlm.nih.gov/pubmed/23722424	95427	EUR	20	10	7	6	6
TAG	Tobacco Cigarettes per Day	tag.cpd.tbl	http://www.ncbi.nlm.nih.gov/pubmed/20418890	38181	EUR	23	13	6	2	1
Wood	Body Mass Index	Wood_BMI	https://www.ncbi.nlm.nih.gov/pubmed/26961502	120286	EUR	1	1	1	1	0
Wood	Type 2 Diabetes	Wood_T2D	https://www.ncbi.nlm.nih.gov/pubmed/26961502	120286	EUR	0	0	0	NA	NA
