# Supplementary material for: Exploring the phenotypic consequences of tissue specific gene expression variation inferred from GWAS summary statistics
Source: Nat Commun. 2018 May 8;9:1825. doi: 10.1038/s41467-018-03621-1 (PMC5940825; doi:10.1038/s41467-018-03621-1)
Supplement: Supplementary file 6 — Supplementary Data 3 [file 41467_2018_3621_MOESM6_ESM.csv]

consortium	key	study	gene_name	tissue	zscore	pval	p_h0_h1_h2	p_h3	p_h4	pred_perf_r2	pred_perf_pval
AMD	AdvancedAMD_2015	Age-related Macular Degeneration	ABCA7	Whole_Blood	-6.02520502573	1.68895384301e-09	NA	NA	NA	0.382997808881	4.1017558203e-37
AMD	AdvancedAMD_2015	Age-related Macular Degeneration	ABCA7	DGN_WB	-5.53341993215	3.14046376205e-08	NA	NA	NA	0.640278568409	1.82382618804e-206
AMD	AdvancedAMD_2015	Age-related Macular Degeneration	ABCF1	Brain_Anterior_cingulate_cortex_BA24	5.90559273703	3.51381053503e-09	NA	NA	NA	0.0906811234395	0.0101568441465
AMD	AdvancedAMD_2015	Age-related Macular Degeneration	ABCF1	Skin_Not_Sun_Exposed_Suprapubic	5.16775882218	2.36917753654e-07	NA	NA	NA	0.0658505170339	0.000282767612766
AMD	AdvancedAMD_2015	Age-related Macular Degeneration	ABHD16A	Brain_Nucleus_accumbens_basal_ganglia	-10.8739829345	1.53356535395e-27	NA	NA	NA	0.168168798298	4.45951785415e-05
AMD	AdvancedAMD_2015	Age-related Macular Degeneration	ABHD16A	DGN_WB	-7.04851063584	1.80842930207e-12	NA	NA	NA	0.00791468548058	0.00687052498169
AMD	AdvancedAMD_2015	Age-related Macular Degeneration	ABHD16A	Adrenal_Gland	6.57333109746	4.92018804967e-11	NA	NA	NA	0.056786963842	0.0072079824865
AMD	AdvancedAMD_2015	Age-related Macular Degeneration	ABHD16A	Artery_Aorta	-6.49168717687	8.48803664053e-11	NA	NA	NA	0.028006674043	0.0187456903597
AMD	AdvancedAMD_2015	Age-related Macular Degeneration	ABHD16A	Brain_Frontal_Cortex_BA9	-6.10719170115	1.01399422347e-09	NA	NA	NA	0.052165949709	0.0285386047891
AMD	AdvancedAMD_2015	Age-related Macular Degeneration	ACADSB	Muscle_Skeletal	7.06627016207	1.59153426992e-12	NA	NA	NA	0.0226141449208	0.00418840415289
AMD	AdvancedAMD_2015	Age-related Macular Degeneration	AGER	Artery_Tibial	-9.1031124729	8.77794455188e-20	NA	NA	NA	0.00901408655713	0.109735011649
AMD	AdvancedAMD_2015	Age-related Macular Degeneration	AGPAT1	Nerve_Tibial	10.7368155272	6.83618433062e-27	NA	NA	NA	0.0928464499311	6.69013945185e-07
AMD	AdvancedAMD_2015	Age-related Macular Degeneration	AGPAT1	Skin_Sun_Exposed_Lower_leg	-7.01977409533	2.22227255831e-12	NA	NA	NA	0.0158583885488	0.0286642089103
AMD	AdvancedAMD_2015	Age-related Macular Degeneration	AGPAT1	Adrenal_Gland	5.96480427628	2.4492745e-09	NA	NA	NA	0.0351704300116	0.0354813496616
AMD	AdvancedAMD_2015	Age-related Macular Degeneration	AGPAT1	DGN_WB	5.58317786028	2.36163005416e-08	NA	NA	NA	0.00550573449474	0.0242521017024
AMD	AdvancedAMD_2015	Age-related Macular Degeneration	AIF1	DGN_WB	6.16486851666	7.05417302655e-10	NA	NA	NA	0.0426524621791	2.43773723698e-10
AMD	AdvancedAMD_2015	Age-related Macular Degeneration	APOC1	Adrenal_Gland	6.39505377415	1.60490864727e-10	NA	NA	NA	0.0600036126007	0.00570148828113
AMD	AdvancedAMD_2015	Age-related Macular Degeneration	APOM	Testis	-10.9051343619	1.0893222192e-27	NA	NA	NA	0.125392214719	5.36956456837e-06
AMD	AdvancedAMD_2015	Age-related Macular Degeneration	APOM	DGN_WB	-9.27513338396	1.77396942719e-20	NA	NA	NA	0.066806304665	1.54240238667e-15
AMD	AdvancedAMD_2015	Age-related Macular Degeneration	APOM	Muscle_Skeletal	-8.73866877167	2.35873325514e-18	NA	NA	NA	0.0402486711598	0.000124211604801
AMD	AdvancedAMD_2015	Age-related Macular Degeneration	APOM	Adipose_Visceral_Omentum	-7.57911300897	3.4792535864e-14	NA	NA	NA	0.0894177628553	3.55483255153e-05
AMD	AdvancedAMD_2015	Age-related Macular Degeneration	APOM	Colon_Transverse	-6.59254500227	4.32350067025e-11	NA	NA	NA	0.0403668877859	0.00881165600707
AMD	AdvancedAMD_2015	Age-related Macular Degeneration	APOM	Prostate	-6.4139325118	1.41813006648e-10	NA	NA	NA	0.123848195318	0.000829887943762
AMD	AdvancedAMD_2015	Age-related Macular Degeneration	APOM	Pancreas	-6.38209930362	1.74676625643e-10	NA	NA	NA	0.0235971343661	0.0614257402856
AMD	AdvancedAMD_2015	Age-related Macular Degeneration	APOM	Cells_Transformed_fibroblasts	-5.53132419518	3.17822298461e-08	NA	NA	NA	0.0126049780557	0.0644638800521
AMD	AdvancedAMD_2015	Age-related Macular Degeneration	ARMS2	Esophagus_Muscularis	-27.0892888338	1.31669834874e-161	NA	NA	NA	0.175562602295	1.1171773721e-10
AMD	AdvancedAMD_2015	Age-related Macular Degeneration	ARMS2	Artery_Tibial	-24.5538008877	3.9390456634e-133	NA	NA	NA	0.149259551335	1.40180466779e-11
AMD	AdvancedAMD_2015	Age-related Macular Degeneration	ARMS2	Colon_Sigmoid	-24.0370835191	1.13940054813e-127	NA	NA	NA	0.261273340141	1.31048353856e-09
AMD	AdvancedAMD_2015	Age-related Macular Degeneration	ARMS2	Brain_Hypothalamus	-22.7438842399	1.64963472902e-114	NA	NA	NA	0.183085947381	6.76165096129e-05
AMD	AdvancedAMD_2015	Age-related Macular Degeneration	ARMS2	Breast_Mammary_Tissue	-21.833740641	1.10958369964e-105	NA	NA	NA	0.019291711652	0.0607712683493
AMD	AdvancedAMD_2015	Age-related Macular Degeneration	ARMS2	Esophagus_Gastroesophageal_Junction	-20.2167403854	6.97416994629e-91	NA	NA	NA	0.322161269218	3.44393682484e-12
AMD	AdvancedAMD_2015	Age-related Macular Degeneration	ARMS2	Adipose_Visceral_Omentum	-10.6379604894	1.98425044878e-26	NA	NA	NA	0.0314333909195	0.0157662904231
AMD	AdvancedAMD_2015	Age-related Macular Degeneration	ARMS2	Nerve_Tibial	-10.6046012513	2.83671446494e-26	NA	NA	NA	0.0606761811252	6.79164483543e-05
AMD	AdvancedAMD_2015	Age-related Macular Degeneration	ARMS2	Pituitary	-9.71447514006	2.6159324077e-22	NA	NA	NA	0.361689720379	7.28159928426e-10
AMD	AdvancedAMD_2015	Age-related Macular Degeneration	ARMS2	Esophagus_Mucosa	-6.99567013001	2.63994013185e-12	NA	NA	NA	0.0267476980601	0.0109942930721
AMD	AdvancedAMD_2015	Age-related Macular Degeneration	ASPM	Whole_Blood	5.79106732663	6.99405317028e-09	NA	NA	NA	0.00835362353972	0.0934207471554
AMD	AdvancedAMD_2015	Age-related Macular Degeneration	ATAT1	Cells_Transformed_fibroblasts	6.45347783998	1.09311993021e-10	NA	NA	NA	0.0144133095992	0.0479234651456
AMD	AdvancedAMD_2015	Age-related Macular Degeneration	ATAT1	DGN_WB	6.2467366353	4.19116861087e-10	NA	NA	NA	0.0162907329138	0.000101817772823
AMD	AdvancedAMD_2015	Age-related Macular Degeneration	ATE1	Brain_Cortex	-5.9474675846	2.72322672817e-09	NA	NA	NA	0.0589590210694	0.0171388576297
AMD	AdvancedAMD_2015	Age-related Macular Degeneration	ATF6B	DGN_WB	6.61153038101	3.80367033948e-11	NA	NA	NA	0.0296561673121	1.43030732227e-07
AMD	AdvancedAMD_2015	Age-related Macular Degeneration	ATF6B	Spleen	5.84752827242	4.98931056949e-09	NA	NA	NA	0.0484586440331	0.0381838472861
AMD	AdvancedAMD_2015	Age-related Macular Degeneration	BAG6	Muscle_Skeletal	-7.15650542862	8.27596045239e-13	NA	NA	NA	0.129964079786	1.60838734108e-12
AMD	AdvancedAMD_2015	Age-related Macular Degeneration	BAG6	Skin_Not_Sun_Exposed_Suprapubic	-6.0650799929	1.31887993464e-09	NA	NA	NA	0.0502051666093	0.00159354515288
AMD	AdvancedAMD_2015	Age-related Macular Degeneration	BCAR1	Whole_Blood	-6.0222144936	1.72046681722e-09	NA	NA	NA	0.0669016185052	1.43602913258e-06
AMD	AdvancedAMD_2015	Age-related Macular Degeneration	BCAR1	DGN_WB	-5.83596937228	5.34787198316e-09	NA	NA	NA	0.474065239207	1.62237372322e-130
AMD	AdvancedAMD_2015	Age-related Macular Degeneration	BLOC1S1	DGN_WB	6.17910375	6.44665220602e-10	NA	NA	NA	0.0506804930412	4.66443107876e-12
AMD	AdvancedAMD_2015	Age-related Macular Degeneration	BRD2	Colon_Transverse	-5.53532002915	3.10660583202e-08	NA	NA	NA	0.0328875679346	0.0182924935238
AMD	AdvancedAMD_2015	Age-related Macular Degeneration	BTBD16	Prostate	9.13702356754	6.41947892705e-20	NA	NA	NA	0.480066062735	1.04195330646e-13
AMD	AdvancedAMD_2015	Age-related Macular Degeneration	BTBD16	Stomach	8.68945861712	3.64170715069e-18	NA	NA	NA	0.403803265648	1.30192436127e-20
AMD	AdvancedAMD_2015	Age-related Macular Degeneration	BTBD16	Pituitary	8.28647036996	1.16658740216e-16	NA	NA	NA	0.346573480547	2.00889845453e-09
AMD	AdvancedAMD_2015	Age-related Macular Degeneration	BTBD16	Esophagus_Mucosa	8.12838460959	4.3504898033e-16	NA	NA	NA	0.229253637092	3.25228711029e-15
AMD	AdvancedAMD_2015	Age-related Macular Degeneration	BTBD16	Vagina	7.94256000012	1.98050499084e-15	NA	NA	NA	0.148777493913	0.000447148558684
AMD	AdvancedAMD_2015	Age-related Macular Degeneration	BTBD16	Adipose_Visceral_Omentum	7.74601669377	9.48200504129e-15	NA	NA	NA	0.137687141161	1.99697041988e-07
AMD	AdvancedAMD_2015	Age-related Macular Degeneration	BTBD16	Colon_Transverse	7.60159892765	2.92494045558e-14	NA	NA	NA	0.28480616509	7.95809247573e-14
AMD	AdvancedAMD_2015	Age-related Macular Degeneration	BTBD16	Esophagus_Muscularis	7.34286833145	2.09064177776e-13	NA	NA	NA	0.456008974089	2.2196578867e-30
AMD	AdvancedAMD_2015	Age-related Macular Degeneration	BTBD16	Artery_Tibial	7.09896433792	1.25695236007e-12	NA	NA	NA	0.447695912462	2.32559942613e-38
AMD	AdvancedAMD_2015	Age-related Macular Degeneration	BTBD16	Adipose_Subcutaneous	6.69331530581	2.1817034445e-11	NA	NA	NA	0.305607475913	3.00358449357e-25
AMD	AdvancedAMD_2015	Age-related Macular Degeneration	BTBD16	Artery_Aorta	6.53101123987	6.53270955827e-11	NA	NA	NA	0.510044058869	4.90658792096e-32
AMD	AdvancedAMD_2015	Age-related Macular Degeneration	BTBD16	Colon_Sigmoid	5.62752441398	1.82814294997e-08	NA	NA	NA	0.652413161084	8.9872105292e-30
AMD	AdvancedAMD_2015	Age-related Macular Degeneration	BTBD16	Lung	5.50400890972	3.71250773671e-08	NA	NA	NA	0.477878636154	7.80197954104e-41
AMD	AdvancedAMD_2015	Age-related Macular Degeneration	BTBD16	Artery_Coronary	5.19578645348	2.03856164013e-07	NA	NA	NA	0.31771009697	3.02259303378e-11
AMD	AdvancedAMD_2015	Age-related Macular Degeneration	BTNL2	Nerve_Tibial	-6.56721927174	5.12635325974e-11	NA	NA	NA	0.0594958660614	8.03651209157e-05
AMD	AdvancedAMD_2015	Age-related Macular Degeneration	C10orf88	Spleen	-6.30630901138	2.85768221672e-10	NA	NA	NA	0.253623847093	4.88817774324e-07
AMD	AdvancedAMD_2015	Age-related Macular Degeneration	C17orf70	Esophagus_Muscularis	5.8699221611	4.35999790855e-09	NA	NA	NA	0.0178528797356	0.0488041608863
AMD	AdvancedAMD_2015	Age-related Macular Degeneration	C1orf53	Nerve_Tibial	-12.0112356797	3.10175369558e-33	NA	NA	NA	0.029146083073	0.00617539874352
AMD	AdvancedAMD_2015	Age-related Macular Degeneration	C1orf53	Adipose_Subcutaneous	-6.83292579651	8.31999981576e-12	NA	NA	NA	0.00805744997076	0.122064681206
AMD	AdvancedAMD_2015	Age-related Macular Degeneration	C2	DGN_WB	10.5579266173	4.66859750185e-26	NA	NA	NA	0.0848111518948	1.76071943905e-19
AMD	AdvancedAMD_2015	Age-related Macular Degeneration	C2	Artery_Aorta	6.87961796883	6.00132826652e-12	NA	NA	NA	0.0196705743661	0.0493300592726
AMD	AdvancedAMD_2015	Age-related Macular Degeneration	C2	Brain_Hippocampus	5.71255209047	1.11294333127e-08	NA	NA	NA	0.0569392375124	0.0319297505066
AMD	AdvancedAMD_2015	Age-related Macular Degeneration	C3	Adipose_Subcutaneous	-10.3847217474	2.91016670558e-25	NA	NA	NA	0.0373742052356	0.000793734571675
AMD	AdvancedAMD_2015	Age-related Macular Degeneration	C4A	Brain_Hippocampus	-12.2721477597	1.27817223749e-34	NA	NA	NA	0.124861188308	0.00121281755267
AMD	AdvancedAMD_2015	Age-related Macular Degeneration	C4A	Thyroid	-8.91971795886	4.67477191235e-19	NA	NA	NA	0.2764640766	3.64560175718e-21
AMD	AdvancedAMD_2015	Age-related Macular Degeneration	C4A	Whole_Blood	-8.58021764604	9.46937968376e-18	NA	NA	NA	0.204595935716	1.89186487954e-18
AMD	AdvancedAMD_2015	Age-related Macular Degeneration	C4A	Brain_Cerebellum	-8.51079870985	1.72739286617e-17	NA	NA	NA	0.231059648455	2.76284665007e-07
AMD	AdvancedAMD_2015	Age-related Macular Degeneration	C4A	Nerve_Tibial	-7.80654574717	5.877664156e-15	NA	NA	NA	0.327219925334	1.19712919898e-23
AMD	AdvancedAMD_2015	Age-related Macular Degeneration	C4A	Brain_Cerebellar_Hemisphere	-6.70246191086	2.04937005275e-11	NA	NA	NA	0.166188440941	7.3333798007e-05
AMD	AdvancedAMD_2015	Age-related Macular Degeneration	C4A	Heart_Left_Ventricle	-6.70222612865	2.05268052342e-11	NA	NA	NA	0.260183120096	5.5981845233e-14
AMD	AdvancedAMD_2015	Age-related Macular Degeneration	C4A	Brain_Caudate_basal_ganglia	-6.52541658216	6.78127910527e-11	NA	NA	NA	0.12592957633	0.000291556477302
AMD	AdvancedAMD_2015	Age-related Macular Degeneration	C4A	Liver	-6.41987862507	1.3638304046e-10	NA	NA	NA	0.379537520396	1.85889747233e-11
AMD	AdvancedAMD_2015	Age-related Macular Degeneration	C4A	Adipose_Visceral_Omentum	-6.39741202806	1.58032472548e-10	NA	NA	NA	0.219249188992	1.80528477055e-11
AMD	AdvancedAMD_2015	Age-related Macular Degeneration	C4A	Brain_Cortex	-6.16029537136	7.2609384453e-10	NA	NA	NA	0.0989145969426	0.00180388610638
AMD	AdvancedAMD_2015	Age-related Macular Degeneration	C4A	Brain_Putamen_basal_ganglia	-6.16016759673	7.26679959838e-10	NA	NA	NA	0.188466262955	4.60519628446e-05
AMD	AdvancedAMD_2015	Age-related Macular Degeneration	C4A	Artery_Aorta	-6.09376130643	1.10288072273e-09	NA	NA	NA	0.233839149412	6.11160626584e-13
AMD	AdvancedAMD_2015	Age-related Macular Degeneration	C4A	Cells_EBV-transformed_lymphocytes	-6.08143682672	1.19110295435e-09	NA	NA	NA	0.228890841063	7.29492386181e-08
AMD	AdvancedAMD_2015	Age-related Macular Degeneration	C4A	Pituitary	-6.07742640278	1.22126701467e-09	NA	NA	NA	0.144881007114	0.000275983477789
AMD	AdvancedAMD_2015	Age-related Macular Degeneration	C4A	Brain_Frontal_Cortex_BA9	-6.00012376494	1.97167188585e-09	NA	NA	NA	0.17624596112	3.10180823832e-05
AMD	AdvancedAMD_2015	Age-related Macular Degeneration	C4A	Colon_Sigmoid	-5.81778058137	5.96341091542e-09	NA	NA	NA	0.164636553902	2.935943671e-06
AMD	AdvancedAMD_2015	Age-related Macular Degeneration	C4A	Colon_Transverse	-5.79748009699	6.73187672186e-09	NA	NA	NA	0.202277444869	8.55029435576e-10
AMD	AdvancedAMD_2015	Age-related Macular Degeneration	C4A	Brain_Hypothalamus	-5.74687188628	9.09095558717e-09	NA	NA	NA	0.094463539145	0.00525377812808
AMD	AdvancedAMD_2015	Age-related Macular Degeneration	C4A	Prostate	-5.71898372714	1.07163056237e-08	NA	NA	NA	0.214638963637	6.22097213767e-06
AMD	AdvancedAMD_2015	Age-related Macular Degeneration	C4A	Muscle_Skeletal	-5.69067900453	1.26535183029e-08	NA	NA	NA	0.184243356132	1.29226757332e-17
AMD	AdvancedAMD_2015	Age-related Macular Degeneration	C4A	Esophagus_Gastroesophageal_Junction	-5.60216803598	2.11687186816e-08	NA	NA	NA	0.223508413054	1.99685096049e-08
AMD	AdvancedAMD_2015	Age-related Macular Degeneration	C4A	Lung	-5.55789509845	2.73047396966e-08	NA	NA	NA	0.19646805347	8.29295247846e-15
AMD	AdvancedAMD_2015	Age-related Macular Degeneration	C4A	Stomach	-5.48105216298	4.22803789642e-08	NA	NA	NA	0.304559189204	6.18025098497e-15
AMD	AdvancedAMD_2015	Age-related Macular Degeneration	C4A	Heart_Atrial_Appendage	-5.47535576486	4.36633486865e-08	NA	NA	NA	0.393885712034	8.5513804459e-19
AMD	AdvancedAMD_2015	Age-related Macular Degeneration	C4A	Pancreas	-5.33721716957	9.43839669787e-08	NA	NA	NA	0.266125062571	1.66157674877e-11
AMD	AdvancedAMD_2015	Age-related Macular Degeneration	C4A	Adipose_Subcutaneous	-5.26409920611	1.40878367155e-07	NA	NA	NA	0.220912536273	8.78173614043e-18
AMD	AdvancedAMD_2015	Age-related Macular Degeneration	C4A	Testis	-5.24818117359	1.53608196979e-07	NA	NA	NA	0.347435977576	4.61187984521e-16
AMD	AdvancedAMD_2015	Age-related Macular Degeneration	C4A	Brain_Anterior_cingulate_cortex_BA24	-5.24540699541	1.55937707536e-07	NA	NA	NA	0.246196717453	9.31889276503e-06
AMD	AdvancedAMD_2015	Age-related Macular Degeneration	C4B	Esophagus_Mucosa	13.40573564	5.59655788049e-41	NA	NA	NA	0.0579721809657	0.000160613486918
AMD	AdvancedAMD_2015	Age-related Macular Degeneration	C4B	Adipose_Subcutaneous	11.3485692393	7.53861547161e-30	NA	NA	NA	0.0907395793441	1.1464287442e-07
AMD	AdvancedAMD_2015	Age-related Macular Degeneration	C4B	Artery_Tibial	10.4248053213	1.91050177925e-25	NA	NA	NA	0.0115661019387	0.0698527422373
AMD	AdvancedAMD_2015	Age-related Macular Degeneration	C4B	Breast_Mammary_Tissue	8.21942640429	2.04478796089e-16	NA	NA	NA	0.0368349920495	0.00924773671575
AMD	AdvancedAMD_2015	Age-related Macular Degeneration	C4B	Testis	7.16465231479	7.79842195266e-13	NA	NA	NA	0.0669261265111	0.00106984475146
AMD	AdvancedAMD_2015	Age-related Macular Degeneration	C4B	Skin_Not_Sun_Exposed_Suprapubic	6.58829342068	4.44910729392e-11	NA	NA	NA	0.109547175588	2.15516772164e-06
AMD	AdvancedAMD_2015	Age-related Macular Degeneration	C4B	Skin_Sun_Exposed_Lower_leg	6.41457357283	1.41217579651e-10	NA	NA	NA	0.14792559689	4.38227815871e-12
AMD	AdvancedAMD_2015	Age-related Macular Degeneration	C4B	Cells_Transformed_fibroblasts	5.60889319728	2.03624629508e-08	NA	NA	NA	0.175272361953	5.73730986762e-13
AMD	AdvancedAMD_2015	Age-related Macular Degeneration	C4B	Artery_Aorta	5.58035825407	2.40023688757e-08	NA	NA	NA	0.113799523751	1.25002370508e-06
AMD	AdvancedAMD_2015	Age-related Macular Degeneration	C6orf136	Skin_Sun_Exposed_Lower_leg	5.7080536425	1.14275408133e-08	NA	NA	NA	0.0088198994857	0.103336155965
AMD	AdvancedAMD_2015	Age-related Macular Degeneration	C6orf25	Muscle_Skeletal	-10.415881225	2.09845085174e-25	NA	NA	NA	0.0125315860497	0.0334818128361
AMD	AdvancedAMD_2015	Age-related Macular Degeneration	C6orf25	Brain_Nucleus_accumbens_basal_ganglia	-5.75572212463	8.62721981312e-09	NA	NA	NA	0.242951334389	5.18897662045e-07
AMD	AdvancedAMD_2015	Age-related Macular Degeneration	C6orf25	Skin_Sun_Exposed_Lower_leg	5.34520074179	9.03169015429e-08	NA	NA	NA	0.00898955493024	0.100062093309
AMD	AdvancedAMD_2015	Age-related Macular Degeneration	C6orf47	Esophagus_Mucosa	7.48600816727	7.09999794951e-14	NA	NA	NA	0.0181335475049	0.036693793418
AMD	AdvancedAMD_2015	Age-related Macular Degeneration	C6orf47	Skin_Not_Sun_Exposed_Suprapubic	-7.24648746726	4.27718736332e-13	NA	NA	NA	0.045592739194	0.00265619385811
AMD	AdvancedAMD_2015	Age-related Macular Degeneration	C6orf47	Testis	6.82801103592	8.60999646325e-12	NA	NA	NA	0.0316515906642	0.0258010348574
AMD	AdvancedAMD_2015	Age-related Macular Degeneration	C6orf48	Skin_Not_Sun_Exposed_Suprapubic	12.3387350024	5.60292511661e-35	NA	NA	NA	0.0977343669947	8.15462263605e-06
AMD	AdvancedAMD_2015	Age-related Macular Degeneration	C6orf48	Stomach	10.0613492978	8.18684969879e-24	NA	NA	NA	0.0839940546404	0.000126343197434
AMD	AdvancedAMD_2015	Age-related Macular Degeneration	C6orf48	Testis	9.80229373246	1.10057574428e-22	NA	NA	NA	0.0614034027891	0.00175386523877
AMD	AdvancedAMD_2015	Age-related Macular Degeneration	C6orf48	Whole_Blood	9.18973847666	3.93797594183e-20	NA	NA	NA	0.0818248084501	8.71185725635e-08
AMD	AdvancedAMD_2015	Age-related Macular Degeneration	C6orf48	Nerve_Tibial	8.9904230815	2.46280535215e-19	NA	NA	NA	0.103418893552	1.43560054525e-07
AMD	AdvancedAMD_2015	Age-related Macular Degeneration	C6orf48	Thyroid	7.80928413522	5.75137106097e-15	NA	NA	NA	0.0317734171462	0.00285840217164
AMD	AdvancedAMD_2015	Age-related Macular Degeneration	C6orf48	Adipose_Subcutaneous	6.71564860947	1.87231496318e-11	NA	NA	NA	0.0266436095139	0.00472965624407
AMD	AdvancedAMD_2015	Age-related Macular Degeneration	C7orf61	Nerve_Tibial	5.42655545676	5.74519802497e-08	NA	NA	NA	0.019692825551	0.0247403802294
AMD	AdvancedAMD_2015	Age-related Macular Degeneration	CASP6	Brain_Cerebellum	7.17235819026	7.37167602035e-13	NA	NA	NA	0.147733272373	6.11478339945e-05
AMD	AdvancedAMD_2015	Age-related Macular Degeneration	CASP6	Brain_Caudate_basal_ganglia	6.89970322629	5.21112895161e-12	NA	NA	NA	0.0433403413027	0.0376640875558
AMD	AdvancedAMD_2015	Age-related Macular Degeneration	CASP6	Heart_Atrial_Appendage	5.43873807689	5.365927164e-08	NA	NA	NA	0.165105825026	1.07057722668e-07
AMD	AdvancedAMD_2015	Age-related Macular Degeneration	CCHCR1	Pituitary	9.31022296484	1.27564278976e-20	NA	NA	NA	0.252171115971	7.21045972197e-07
AMD	AdvancedAMD_2015	Age-related Macular Degeneration	CCHCR1	Pancreas	7.81733363365	5.39539657031e-15	NA	NA	NA	0.103967501738	6.06207095244e-05
AMD	AdvancedAMD_2015	Age-related Macular Degeneration	CCHCR1	Brain_Cerebellar_Hemisphere	6.91213436914	4.77415306719e-12	NA	NA	NA	0.0939182631237	0.00349018168195
AMD	AdvancedAMD_2015	Age-related Macular Degeneration	CCHCR1	Colon_Transverse	6.74067269367	1.57654995194e-11	NA	NA	NA	0.289552725285	4.52776217604e-14
AMD	AdvancedAMD_2015	Age-related Macular Degeneration	CCHCR1	Liver	6.38167326401	1.75163385467e-10	NA	NA	NA	0.307572610542	3.7685539357e-09
AMD	AdvancedAMD_2015	Age-related Macular Degeneration	CCHCR1	Cells_Transformed_fibroblasts	-6.28115652016	3.36063586784e-10	NA	NA	NA	0.18617374131	9.24602356708e-14
AMD	AdvancedAMD_2015	Age-related Macular Degeneration	CCHCR1	Muscle_Skeletal	-6.25187517122	4.05553496027e-10	NA	NA	NA	0.268393362593	3.50203412192e-26
AMD	AdvancedAMD_2015	Age-related Macular Degeneration	CCHCR1	Brain_Cerebellum	6.24197394959	4.32082926805e-10	NA	NA	NA	0.189605076978	4.29027349346e-06
AMD	AdvancedAMD_2015	Age-related Macular Degeneration	CCHCR1	Stomach	5.99780767834	1.9999918326e-09	NA	NA	NA	0.0751529209792	0.000297421373717
AMD	AdvancedAMD_2015	Age-related Macular Degeneration	CCHCR1	Whole_Blood	5.70437069545	1.1677369873e-08	NA	NA	NA	0.189184621225	4.93802410855e-17
AMD	AdvancedAMD_2015	Age-related Macular Degeneration	CCHCR1	Spleen	5.63301973522	1.77081184903e-08	NA	NA	NA	0.367684872769	3.02535315582e-10
AMD	AdvancedAMD_2015	Age-related Macular Degeneration	CCHCR1	Small_Intestine_Terminal_Ileum	5.45184731809	4.98492476415e-08	NA	NA	NA	0.267485032114	1.46432095175e-06
AMD	AdvancedAMD_2015	Age-related Macular Degeneration	CCHCR1	Heart_Atrial_Appendage	5.43577339371	5.45592584929e-08	NA	NA	NA	0.234523855403	9.96178065853e-11
AMD	AdvancedAMD_2015	Age-related Macular Degeneration	CCHCR1	Nerve_Tibial	5.29671770613	1.17902750677e-07	NA	NA	NA	0.389843355545	4.48833606304e-29
AMD	AdvancedAMD_2015	Age-related Macular Degeneration	CCHCR1	Breast_Mammary_Tissue	5.2603888677	1.43751064562e-07	NA	NA	NA	0.296757115195	1.56271484606e-15
AMD	AdvancedAMD_2015	Age-related Macular Degeneration	CCHCR1	Adipose_Subcutaneous	5.1638175832	2.41963507608e-07	NA	NA	NA	0.38478774826	4.43315921519e-33
AMD	AdvancedAMD_2015	Age-related Macular Degeneration	CCL22	Esophagus_Muscularis	-8.46921809686	2.47045733809e-17	NA	NA	NA	0.0314454252455	0.00869034643
AMD	AdvancedAMD_2015	Age-related Macular Degeneration	CDSN	Skin_Sun_Exposed_Lower_leg	6.76680306996	1.31659084725e-11	NA	NA	NA	0.0471533340808	0.000142685702105
AMD	AdvancedAMD_2015	Age-related Macular Degeneration	CETP	Colon_Transverse	-7.98288716864	1.4294956564e-15	NA	NA	NA	0.0573076726864	0.00172039664804
AMD	AdvancedAMD_2015	Age-related Macular Degeneration	CETP	Esophagus_Mucosa	-7.80458071806	5.96996867072e-15	NA	NA	NA	0.0177134152515	0.0389617039593
AMD	AdvancedAMD_2015	Age-related Macular Degeneration	CETP	Lung	-7.23478884339	4.66254000334e-13	NA	NA	NA	0.0100660679925	0.0950164128694
AMD	AdvancedAMD_2015	Age-related Macular Degeneration	CETP	Artery_Coronary	-6.8984683982	5.25661801635e-12	NA	NA	NA	0.0358404987012	0.0400520945937
AMD	AdvancedAMD_2015	Age-related Macular Degeneration	CFB	DGN_WB	14.8432145136	7.69771457218e-50	NA	NA	NA	0.0241892348546	2.08459495391e-06
AMD	AdvancedAMD_2015	Age-related Macular Degeneration	CFB	Brain_Caudate_basal_ganglia	12.9009041214	4.44847119062e-38	NA	NA	NA	0.0706996794935	0.00749915102224
AMD	AdvancedAMD_2015	Age-related Macular Degeneration	CFB	Skin_Sun_Exposed_Lower_leg	8.53150539213	1.4445547992e-17	NA	NA	NA	0.010894174577	0.0700982653596
AMD	AdvancedAMD_2015	Age-related Macular Degeneration	CFB	Pituitary	5.17147275292	2.32256142599e-07	NA	NA	NA	0.0680288853204	0.0146870272197
AMD	AdvancedAMD_2015	Age-related Macular Degeneration	CFH	DGN_WB	-37.0375427178	2.84992174468e-300	NA	NA	NA	0.00635226558672	0.0154928319137
AMD	AdvancedAMD_2015	Age-related Macular Degeneration	CFH	Skin_Not_Sun_Exposed_Suprapubic	-30.138691145	1.50890243801e-199	NA	NA	NA	0.0818564513639	4.79987832289e-05
AMD	AdvancedAMD_2015	Age-related Macular Degeneration	CFH	Artery_Tibial	-21.7722796043	4.24961204029e-105	NA	NA	NA	0.0467308694964	0.00023603379782
AMD	AdvancedAMD_2015	Age-related Macular Degeneration	CFH	Brain_Anterior_cingulate_cortex_BA24	16.9740387589	1.27830179277e-64	NA	NA	NA	0.0642712309036	0.0316535694291
AMD	AdvancedAMD_2015	Age-related Macular Degeneration	CFH	Brain_Putamen_basal_ganglia	14.7473388943	3.20037174771e-49	NA	NA	NA	0.0756952058715	0.012362693066
AMD	AdvancedAMD_2015	Age-related Macular Degeneration	CFHR1	Brain_Putamen_basal_ganglia	35.7263901595	1.53925895392e-279	NA	NA	NA	0.0833375263858	0.00853218456146
AMD	AdvancedAMD_2015	Age-related Macular Degeneration	CFHR1	Adipose_Visceral_Omentum	35.5772905954	3.14552349068e-277	NA	NA	NA	0.0478986128313	0.00276269482201
AMD	AdvancedAMD_2015	Age-related Macular Degeneration	CFHR1	Adipose_Subcutaneous	-34.8383040746	6.40185814243e-266	NA	NA	NA	0.104084672623	1.20501811603e-08
AMD	AdvancedAMD_2015	Age-related Macular Degeneration	CFHR1	Esophagus_Gastroesophageal_Junction	-12.7381181377	3.63046429308e-37	NA	NA	NA	0.13434246569	2.25345311308e-05
AMD	AdvancedAMD_2015	Age-related Macular Degeneration	CFHR1	Testis	11.6856050491	1.51000418512e-31	NA	NA	NA	0.031777519791	0.025503090341
AMD	AdvancedAMD_2015	Age-related Macular Degeneration	CFHR3	Adrenal_Gland	36.466023323	3.83400769955e-291	NA	NA	NA	0.397005367753	2.68720323358e-15
AMD	AdvancedAMD_2015	Age-related Macular Degeneration	CFHR3	Breast_Mammary_Tissue	35.9529266743	4.55551740481e-283	NA	NA	NA	0.0753419035173	0.000169778127351
AMD	AdvancedAMD_2015	Age-related Macular Degeneration	CFHR3	Esophagus_Muscularis	32.8517432319	1.0755634386e-236	NA	NA	NA	0.188888177294	1.85632546297e-11
AMD	AdvancedAMD_2015	Age-related Macular Degeneration	CFHR3	Stomach	32.4936672468	1.31018645249e-231	NA	NA	NA	0.0736456231728	0.000344074513784
AMD	AdvancedAMD_2015	Age-related Macular Degeneration	CFHR3	Esophagus_Mucosa	32.3735571391	6.46811858375e-230	NA	NA	NA	0.114042074669	7.70181681742e-08
AMD	AdvancedAMD_2015	Age-related Macular Degeneration	CFHR3	Spleen	30.72523904	2.61960866824e-207	NA	NA	NA	0.175858526363	4.30471910758e-05
AMD	AdvancedAMD_2015	Age-related Macular Degeneration	CFHR3	Lung	30.6295685615	4.94547866799e-206	NA	NA	NA	0.285485171776	6.35369056209e-22
AMD	AdvancedAMD_2015	Age-related Macular Degeneration	CFHR3	Artery_Aorta	30.5369570793	8.42557481904e-205	NA	NA	NA	0.158470495222	6.91257312455e-09
AMD	AdvancedAMD_2015	Age-related Macular Degeneration	CFHR3	Artery_Coronary	27.5994601504	1.12943120449e-167	NA	NA	NA	0.0788649900862	0.00206759218365
AMD	AdvancedAMD_2015	Age-related Macular Degeneration	CFHR3	Small_Intestine_Terminal_Ileum	26.4420431919	4.50464206034e-154	NA	NA	NA	0.128166330983	0.00138987492642
AMD	AdvancedAMD_2015	Age-related Macular Degeneration	CFHR3	Artery_Tibial	-24.3384032787	7.69201028049e-131	NA	NA	NA	0.0731609949462	3.60660987802e-06
AMD	AdvancedAMD_2015	Age-related Macular Degeneration	CFHR3	Prostate	22.7517004315	1.38045133076e-114	NA	NA	NA	0.35792871402	9.39288800683e-10
AMD	AdvancedAMD_2015	Age-related Macular Degeneration	CFHR3	Adipose_Subcutaneous	-17.3971138567	8.67658650703e-68	NA	NA	NA	0.159218272336	8.14086331825e-13
AMD	AdvancedAMD_2015	Age-related Macular Degeneration	CFHR3	Heart_Atrial_Appendage	7.0622713796	1.6380267935e-12	NA	NA	NA	0.0839649508779	0.000211557651669
AMD	AdvancedAMD_2015	Age-related Macular Degeneration	CLIC1	Liver	-7.11508967915	1.11840091735e-12	NA	NA	NA	0.0507963426014	0.0264455849809
AMD	AdvancedAMD_2015	Age-related Macular Degeneration	CLPTM1	Lung	-5.37742771517	7.55575321736e-08	NA	NA	NA	0.027090636187	0.00594640359072
AMD	AdvancedAMD_2015	Age-related Macular Degeneration	COL11A2	Vagina	5.2397557222	1.60789293544e-07	NA	NA	NA	0.0617705237338	0.0272016190967
AMD	AdvancedAMD_2015	Age-related Macular Degeneration	COL4A4	Nerve_Tibial	-5.35013078156	8.78906932652e-08	NA	NA	NA	0.21801709568	2.88413450817e-15
AMD	AdvancedAMD_2015	Age-related Macular Degeneration	CRB1	Brain_Anterior_cingulate_cortex_BA24	6.64078143421	3.12024439661e-11	NA	NA	NA	0.0784507622406	0.01717394228
AMD	AdvancedAMD_2015	Age-related Macular Degeneration	CSNK2B	Muscle_Skeletal	-9.40038482202	5.43638736431e-21	NA	NA	NA	0.0486823832268	2.33816010913e-05
AMD	AdvancedAMD_2015	Age-related Macular Degeneration	CSNK2B	Esophagus_Gastroesophageal_Junction	-9.30337405728	1.36058046317e-20	NA	NA	NA	0.131345553906	2.82542737784e-05
AMD	AdvancedAMD_2015	Age-related Macular Degeneration	CSNK2B	Esophagus_Mucosa	-7.40663776579	1.29541663446e-13	NA	NA	NA	0.0576229296089	0.000168339739291
AMD	AdvancedAMD_2015	Age-related Macular Degeneration	CUZD1	Adrenal_Gland	-10.6069401403	2.7666135064e-26	NA	NA	NA	0.0610500159792	0.00528315178651
AMD	AdvancedAMD_2015	Age-related Macular Degeneration	CYP21A2	DGN_WB	8.92078979649	4.62974595562e-19	NA	NA	NA	0.219710535295	1.53104333752e-51
AMD	AdvancedAMD_2015	Age-related Macular Degeneration	CYP21A2	Artery_Tibial	8.32404791256	8.50092196952e-17	NA	NA	NA	0.0877127164872	3.53294007393e-07
AMD	AdvancedAMD_2015	Age-related Macular Degeneration	CYP21A2	Liver	-8.32032772591	8.77204247255e-17	NA	NA	NA	0.0536195074137	0.0224812552898
AMD	AdvancedAMD_2015	Age-related Macular Degeneration	CYP21A2	Brain_Cortex	7.99681324401	1.27680674331e-15	NA	NA	NA	0.130319117626	0.00030226526526
AMD	AdvancedAMD_2015	Age-related Macular Degeneration	CYP21A2	Adipose_Subcutaneous	6.8266091621	8.69451422312e-12	NA	NA	NA	0.164722079242	3.02997075903e-13
AMD	AdvancedAMD_2015	Age-related Macular Degeneration	CYP21A2	Testis	6.79524905469	1.08125572716e-11	NA	NA	NA	0.123961498947	6.12679188457e-06
AMD	AdvancedAMD_2015	Age-related Macular Degeneration	CYP21A2	Skin_Sun_Exposed_Lower_leg	5.53135360939	3.17768998948e-08	NA	NA	NA	0.154912633783	1.24650630491e-12
AMD	AdvancedAMD_2015	Age-related Macular Degeneration	CYP21A2	Artery_Aorta	5.39266544205	6.94201326718e-08	NA	NA	NA	0.067262136599	0.000233098347085
AMD	AdvancedAMD_2015	Age-related Macular Degeneration	DBNDD2	Brain_Anterior_cingulate_cortex_BA24	-6.22326429074	4.86916122257e-10	NA	NA	NA	0.137309508128	0.00135484060793
AMD	AdvancedAMD_2015	Age-related Macular Degeneration	DDAH2	Thyroid	-13.8987113212	6.44920642367e-44	NA	NA	NA	0.0208100439229	0.0160837990543
AMD	AdvancedAMD_2015	Age-related Macular Degeneration	DDAH2	Spleen	-7.70128271478	1.34707081572e-14	NA	NA	NA	0.145570592147	0.00022503679267
AMD	AdvancedAMD_2015	Age-related Macular Degeneration	DDR1	Stomach	7.40718194219	1.29011414245e-13	NA	NA	NA	0.048311817188	0.00397680252176
AMD	AdvancedAMD_2015	Age-related Macular Degeneration	DDR1	Whole_Blood	7.26109442147	3.83970784311e-13	NA	NA	NA	0.0560111959791	1.09464742733e-05
AMD	AdvancedAMD_2015	Age-related Macular Degeneration	DDR1	Skin_Sun_Exposed_Lower_leg	-5.96698543678	2.41676970241e-09	NA	NA	NA	0.0157482153752	0.0292278752881
AMD	AdvancedAMD_2015	Age-related Macular Degeneration	DDX39B	Vagina	-6.40583038129	1.495531569e-10	NA	NA	NA	0.136851391545	0.000792154629408
AMD	AdvancedAMD_2015	Age-related Macular Degeneration	DDX39B	Cells_Transformed_fibroblasts	5.56434532436	2.63138407918e-08	NA	NA	NA	0.0419323342271	0.000679451073053
AMD	AdvancedAMD_2015	Age-related Macular Degeneration	DENND1B	Muscle_Skeletal	6.48982258862	8.59375107071e-11	NA	NA	NA	0.0142227457099	0.0234416682659
AMD	AdvancedAMD_2015	Age-related Macular Degeneration	DENND1C	Small_Intestine_Terminal_Ileum	5.18344593234	2.17823394153e-07	NA	NA	NA	0.0952480602104	0.00631683470904
AMD	AdvancedAMD_2015	Age-related Macular Degeneration	DMBT1	Lung	12.4141928476	2.18883125855e-35	NA	NA	NA	0.0106477608785	0.0859202462848
AMD	AdvancedAMD_2015	Age-related Macular Degeneration	DMBT1	Skin_Sun_Exposed_Lower_leg	-7.37243328831	1.67541440147e-13	NA	NA	NA	0.119659693429	6.48075957311e-10
AMD	AdvancedAMD_2015	Age-related Macular Degeneration	DMBT1	Brain_Nucleus_accumbens_basal_ganglia	-5.60048124613	2.13757533886e-08	NA	NA	NA	0.0572642719943	0.0208780150852
AMD	AdvancedAMD_2015	Age-related Macular Degeneration	DMBT1	Colon_Transverse	-5.50901114809	3.60855055512e-08	NA	NA	NA	0.161360735894	6.19574100744e-08
AMD	AdvancedAMD_2015	Age-related Macular Degeneration	DMBT1	Skin_Not_Sun_Exposed_Suprapubic	-5.39160030557	6.98329603584e-08	NA	NA	NA	0.0286692928163	0.0176693640776
AMD	AdvancedAMD_2015	Age-related Macular Degeneration	DOM3Z	Lung	13.6512494633	1.98446556251e-42	NA	NA	NA	0.0491829157532	0.000193355367459
AMD	AdvancedAMD_2015	Age-related Macular Degeneration	DOM3Z	Cells_Transformed_fibroblasts	13.3158006439	1.87353157743e-40	NA	NA	NA	0.0543025559689	0.000104864686407
AMD	AdvancedAMD_2015	Age-related Macular Degeneration	DOM3Z	Heart_Atrial_Appendage	13.2058793396	8.1146537285e-40	NA	NA	NA	0.102254255406	3.97775666749e-05
AMD	AdvancedAMD_2015	Age-related Macular Degeneration	DOM3Z	Brain_Putamen_basal_ganglia	12.5239358374	5.52271112962e-36	NA	NA	NA	0.0609285456146	0.0253776800588
AMD	AdvancedAMD_2015	Age-related Macular Degeneration	DOM3Z	Brain_Caudate_basal_ganglia	11.9721343675	4.97325788135e-33	NA	NA	NA	0.0912570117142	0.0022536244747
AMD	AdvancedAMD_2015	Age-related Macular Degeneration	DOM3Z	Muscle_Skeletal	11.5222003509	1.01973199454e-30	NA	NA	NA	0.048348168948	2.4981323705e-05
AMD	AdvancedAMD_2015	Age-related Macular Degeneration	DOM3Z	Esophagus_Mucosa	7.2596296063	3.88151720406e-13	NA	NA	NA	0.0101785746753	0.118273287569
AMD	AdvancedAMD_2015	Age-related Macular Degeneration	DOM3Z	Brain_Nucleus_accumbens_basal_ganglia	6.64680176429	2.99530003901e-11	NA	NA	NA	0.211730182788	3.47614618165e-06
AMD	AdvancedAMD_2015	Age-related Macular Degeneration	EGFL8	DGN_WB	12.2925883042	9.92756337661e-35	NA	NA	NA	0.0508526884817	4.28401132856e-12
AMD	AdvancedAMD_2015	Age-related Macular Degeneration	EHMT2	Skin_Sun_Exposed_Lower_leg	-6.20171951496	5.58495500531e-10	NA	NA	NA	0.0327862437384	0.00157896044278
AMD	AdvancedAMD_2015	Age-related Macular Degeneration	F13B	Testis	12.6072718606	1.92543284972e-36	NA	NA	NA	0.104182867415	3.74088550749e-05
AMD	AdvancedAMD_2015	Age-related Macular Degeneration	FAM200A	Lung	-6.04406482986	1.50279080262e-09	NA	NA	NA	0.0132393360816	0.0553400362199
AMD	AdvancedAMD_2015	Age-related Macular Degeneration	FKBPL	Skin_Sun_Exposed_Lower_leg	-12.0005492769	3.52946258558e-33	NA	NA	NA	0.103459919976	1.07006298396e-08
AMD	AdvancedAMD_2015	Age-related Macular Degeneration	FKBPL	DGN_WB	9.94946524241	2.53541943505e-23	NA	NA	NA	0.0557814204932	3.73607101805e-13
AMD	AdvancedAMD_2015	Age-related Macular Degeneration	FKBPL	Artery_Tibial	5.92725006899	3.08049686409e-09	NA	NA	NA	0.00879631957928	0.114138670887
AMD	AdvancedAMD_2015	Age-related Macular Degeneration	FLOT1	Pancreas	6.29901304316	2.99546788483e-10	NA	NA	NA	0.0641607659629	0.00182781454334
AMD	AdvancedAMD_2015	Age-related Macular Degeneration	GPANK1	Small_Intestine_Terminal_Ileum	-8.49016916686	2.06336527626e-17	NA	NA	NA	0.0679166292779	0.0220715780114
AMD	AdvancedAMD_2015	Age-related Macular Degeneration	GPANK1	Cells_Transformed_fibroblasts	6.9214745699	4.46966383057e-12	NA	NA	NA	0.00752759065009	0.153576192449
AMD	AdvancedAMD_2015	Age-related Macular Degeneration	GPANK1	Adipose_Subcutaneous	-6.76284614681	1.35306903996e-11	NA	NA	NA	0.0104502058915	0.0780861045635
AMD	AdvancedAMD_2015	Age-related Macular Degeneration	GPANK1	Testis	5.62361717224	1.86999819836e-08	NA	NA	NA	0.0175160303801	0.09846475663
AMD	AdvancedAMD_2015	Age-related Macular Degeneration	GPR108	Colon_Sigmoid	8.13225946458	4.21361715896e-16	NA	NA	NA	0.362416992928	1.40943894129e-13
AMD	AdvancedAMD_2015	Age-related Macular Degeneration	GPR108	Brain_Cerebellar_Hemisphere	6.28578951267	3.26191657369e-10	NA	NA	NA	0.410282765319	1.38241995586e-11
AMD	AdvancedAMD_2015	Age-related Macular Degeneration	GPR108	Artery_Coronary	6.26752533304	3.66830959828e-10	NA	NA	NA	0.353949301972	1.21139886398e-12
AMD	AdvancedAMD_2015	Age-related Macular Degeneration	GPR108	Brain_Nucleus_accumbens_basal_ganglia	6.12021787519	9.34474963071e-10	NA	NA	NA	0.416057692754	2.98643526349e-12
AMD	AdvancedAMD_2015	Age-related Macular Degeneration	GPR108	Esophagus_Gastroesophageal_Junction	5.98149180469	2.21103184686e-09	NA	NA	NA	0.335518484818	9.73663623966e-13
AMD	AdvancedAMD_2015	Age-related Macular Degeneration	GPR108	Heart_Left_Ventricle	5.82992851964	5.54511235759e-09	NA	NA	NA	0.438774411805	2.28669368016e-25
AMD	AdvancedAMD_2015	Age-related Macular Degeneration	GPR108	Testis	5.77475209894	7.70664642319e-09	NA	NA	NA	0.454481226413	3.77404971965e-22
AMD	AdvancedAMD_2015	Age-related Macular Degeneration	GPR108	Skin_Not_Sun_Exposed_Suprapubic	5.73320739575	9.85490075702e-09	NA	NA	NA	0.246838414345	1.29689906501e-13
AMD	AdvancedAMD_2015	Age-related Macular Degeneration	GPR108	Adrenal_Gland	5.68641550903	1.29733524765e-08	NA	NA	NA	0.24182615062	4.98946139644e-09
AMD	AdvancedAMD_2015	Age-related Macular Degeneration	GPR108	Pancreas	5.62189255898	1.88876726036e-08	NA	NA	NA	0.241152187644	2.03717800175e-10
AMD	AdvancedAMD_2015	Age-related Macular Degeneration	GPR108	Brain_Hippocampus	5.51267654016	3.53417396812e-08	NA	NA	NA	0.452964460596	5.87595368117e-12
AMD	AdvancedAMD_2015	Age-related Macular Degeneration	GPR108	Brain_Caudate_basal_ganglia	5.4896123482	4.02816831636e-08	NA	NA	NA	0.349082906503	9.74438904502e-11
AMD	AdvancedAMD_2015	Age-related Macular Degeneration	GPR108	Brain_Putamen_basal_ganglia	5.48852346436	4.05307436674e-08	NA	NA	NA	0.292946548347	1.51970160622e-07
AMD	AdvancedAMD_2015	Age-related Macular Degeneration	GPR108	Colon_Transverse	5.4666860856	4.58527029135e-08	NA	NA	NA	0.285293796068	7.51135631014e-14
AMD	AdvancedAMD_2015	Age-related Macular Degeneration	GPR108	Brain_Cortex	5.42798782112	5.69929277091e-08	NA	NA	NA	0.405502077075	3.08240062136e-12
AMD	AdvancedAMD_2015	Age-related Macular Degeneration	GPR108	Adipose_Subcutaneous	5.42539876898	5.78252953437e-08	NA	NA	NA	0.434869013329	1.45527207071e-38
AMD	AdvancedAMD_2015	Age-related Macular Degeneration	GPR108	Brain_Hypothalamus	5.40070262603	6.63803853637e-08	NA	NA	NA	0.394955993259	3.35889647871e-10
AMD	AdvancedAMD_2015	Age-related Macular Degeneration	GPR108	Thyroid	5.38682880046	7.17116806545e-08	NA	NA	NA	0.341815263029	6.97004584225e-27
AMD	AdvancedAMD_2015	Age-related Macular Degeneration	GPR108	Spleen	5.35143975149	8.72571897879e-08	NA	NA	NA	0.126907945875	0.000611628474325
AMD	AdvancedAMD_2015	Age-related Macular Degeneration	GPR108	Liver	5.33940695069	9.32511148421e-08	NA	NA	NA	0.280745742928	2.39268006911e-08
AMD	AdvancedAMD_2015	Age-related Macular Degeneration	GPR108	Cells_EBV-transformed_lymphocytes	5.32599021609	1.00404535639e-07	NA	NA	NA	0.405333742105	2.66892889727e-14
AMD	AdvancedAMD_2015	Age-related Macular Degeneration	GPR108	Breast_Mammary_Tissue	5.32163439525	1.02839093499e-07	NA	NA	NA	0.290069182171	3.72111284083e-15
AMD	AdvancedAMD_2015	Age-related Macular Degeneration	GPR108	Adipose_Visceral_Omentum	5.31101873649	1.09014120725e-07	NA	NA	NA	0.353872305449	4.32156420603e-19
AMD	AdvancedAMD_2015	Age-related Macular Degeneration	GPR108	Cells_Transformed_fibroblasts	5.24765407423	1.5404820321e-07	NA	NA	NA	0.366019351951	1.51929109213e-28
AMD	AdvancedAMD_2015	Age-related Macular Degeneration	GPR108	Artery_Aorta	5.19799387333	2.01450766574e-07	NA	NA	NA	0.348149196187	7.25936087461e-20
AMD	AdvancedAMD_2015	Age-related Macular Degeneration	GPSM3	Brain_Cerebellum	9.39388872464	5.78249884832e-21	NA	NA	NA	0.102134489026	0.00099977452081
AMD	AdvancedAMD_2015	Age-related Macular Degeneration	GPSM3	Nerve_Tibial	6.22450079132	4.83091708361e-10	NA	NA	NA	0.0556155300826	0.000139719703471
AMD	AdvancedAMD_2015	Age-related Macular Degeneration	GPSM3	Lung	5.37170053003	7.79975655644e-08	NA	NA	NA	0.0380292734004	0.00108208655833
AMD	AdvancedAMD_2015	Age-related Macular Degeneration	HCG27	Pituitary	-8.51598868885	1.65174955934e-17	NA	NA	NA	0.121568254767	0.000934252645255
AMD	AdvancedAMD_2015	Age-related Macular Degeneration	HCG27	Colon_Sigmoid	-6.17397311321	6.65948707592e-10	NA	NA	NA	0.166964648774	2.46045078992e-06
AMD	AdvancedAMD_2015	Age-related Macular Degeneration	HLA-B	Vagina	9.70167292709	2.96595045416e-22	NA	NA	NA	0.0681927242453	0.0200968436359
AMD	AdvancedAMD_2015	Age-related Macular Degeneration	HLA-B	Nerve_Tibial	7.29955628594	2.88718267465e-13	NA	NA	NA	0.37387499476	1.2186788129e-27
AMD	AdvancedAMD_2015	Age-related Macular Degeneration	HLA-B	Cells_EBV-transformed_lymphocytes	6.69229053056	2.19704115376e-11	NA	NA	NA	0.378445101515	3.28217626405e-13
AMD	AdvancedAMD_2015	Age-related Macular Degeneration	HLA-B	Colon_Transverse	6.60979787581	3.84845108927e-11	NA	NA	NA	0.147965838067	2.42264543711e-07
AMD	AdvancedAMD_2015	Age-related Macular Degeneration	HLA-B	Artery_Aorta	6.43352145208	1.24680988405e-10	NA	NA	NA	0.433116839888	7.95876418042e-26
AMD	AdvancedAMD_2015	Age-related Macular Degeneration	HLA-B	Artery_Tibial	5.57957693909	2.41104280671e-08	NA	NA	NA	0.352767023539	1.45964318044e-28
AMD	AdvancedAMD_2015	Age-related Macular Degeneration	HLA-B	Lung	5.57806063374	2.43214885051e-08	NA	NA	NA	0.133386898589	3.37909742231e-10
AMD	AdvancedAMD_2015	Age-related Macular Degeneration	HLA-B	Thyroid	5.35544896438	8.5344234309e-08	NA	NA	NA	0.261484575427	6.33408102058e-20
AMD	AdvancedAMD_2015	Age-related Macular Degeneration	HLA-B	Esophagus_Mucosa	5.22286094366	1.761796935e-07	NA	NA	NA	0.0959326726556	9.36935574946e-07
AMD	AdvancedAMD_2015	Age-related Macular Degeneration	HLA-DMA	Skin_Not_Sun_Exposed_Suprapubic	6.71917972291	1.82750393399e-11	NA	NA	NA	0.032032911313	0.0120746025709
AMD	AdvancedAMD_2015	Age-related Macular Degeneration	HLA-DMA	Skin_Sun_Exposed_Lower_leg	6.04549007988	1.48956516088e-09	NA	NA	NA	0.104569681578	8.84169328809e-09
AMD	AdvancedAMD_2015	Age-related Macular Degeneration	HLA-DMA	Artery_Tibial	5.83429513093	5.40184338348e-09	NA	NA	NA	0.0129863163503	0.0546518493463
AMD	AdvancedAMD_2015	Age-related Macular Degeneration	HLA-DMA	Liver	5.51494599698	3.48887071388e-08	NA	NA	NA	0.373919814339	2.87253412931e-11
AMD	AdvancedAMD_2015	Age-related Macular Degeneration	HLA-DMA	Brain_Cerebellum	5.29165426939	1.21214878706e-07	NA	NA	NA	0.272334800219	1.57787181412e-08
AMD	AdvancedAMD_2015	Age-related Macular Degeneration	HLA-DMA	Thyroid	5.24559677679	1.55777263207e-07	NA	NA	NA	0.155918205669	8.27229842016e-12
AMD	AdvancedAMD_2015	Age-related Macular Degeneration	HLA-DQA1	Colon_Transverse	-12.3443995337	5.22224020201e-35	NA	NA	NA	0.590185283595	3.57874880669e-34
AMD	AdvancedAMD_2015	Age-related Macular Degeneration	HLA-DQA1	Pituitary	-11.634945271	2.73765673714e-31	NA	NA	NA	0.55127118331	1.86472271712e-16
AMD	AdvancedAMD_2015	Age-related Macular Degeneration	HLA-DQA1	Adrenal_Gland	-9.99023900798	1.68175751773e-23	NA	NA	NA	0.417640194327	3.02786621087e-16
AMD	AdvancedAMD_2015	Age-related Macular Degeneration	HLA-DQA1	DGN_WB	-9.59964929426	8.02168977534e-22	NA	NA	NA	0.712299760769	4.03561081446e-251
AMD	AdvancedAMD_2015	Age-related Macular Degeneration	HLA-DQA1	Skin_Sun_Exposed_Lower_leg	-9.46981645452	2.80335849099e-21	NA	NA	NA	0.71615710262	4.97336058855e-84
AMD	AdvancedAMD_2015	Age-related Macular Degeneration	HLA-DQA1	Liver	-8.77729423006	1.67454501255e-18	NA	NA	NA	0.575277166086	2.31082500403e-19
AMD	AdvancedAMD_2015	Age-related Macular Degeneration	HLA-DQA1	Artery_Coronary	-8.77514661451	1.70681348473e-18	NA	NA	NA	0.582184783672	1.00167821798e-23
AMD	AdvancedAMD_2015	Age-related Macular Degeneration	HLA-DQA1	Uterus	-8.73140732263	2.5152307985e-18	NA	NA	NA	0.652389638533	2.95624698637e-17
AMD	AdvancedAMD_2015	Age-related Macular Degeneration	HLA-DQA1	Brain_Nucleus_accumbens_basal_ganglia	-8.27523644575	1.28200963521e-16	NA	NA	NA	0.388482771954	2.51806340217e-11
AMD	AdvancedAMD_2015	Age-related Macular Degeneration	HLA-DQA1	Nerve_Tibial	-8.19274322267	2.55338540763e-16	NA	NA	NA	0.618144061591	5.05535684121e-55
AMD	AdvancedAMD_2015	Age-related Macular Degeneration	HLA-DQA1	Small_Intestine_Terminal_Ileum	-8.14186815938	3.89224955709e-16	NA	NA	NA	0.527951463094	7.43457678756e-14
AMD	AdvancedAMD_2015	Age-related Macular Degeneration	HLA-DQA1	Esophagus_Mucosa	-8.12941600287	4.31363545879e-16	NA	NA	NA	0.671043271363	1.2477169606e-59
AMD	AdvancedAMD_2015	Age-related Macular Degeneration	HLA-DQA1	Brain_Caudate_basal_ganglia	-8.00550734899	1.18975125846e-15	NA	NA	NA	0.597005187976	4.7208329417e-21
AMD	AdvancedAMD_2015	Age-related Macular Degeneration	HLA-DQA1	Brain_Hypothalamus	-7.97765842652	1.49135420003e-15	NA	NA	NA	0.511574213053	6.30756769053e-14
AMD	AdvancedAMD_2015	Age-related Macular Degeneration	HLA-DQA1	Brain_Putamen_basal_ganglia	-7.9393648569	2.03219172767e-15	NA	NA	NA	0.422314694322	3.95276234001e-11
AMD	AdvancedAMD_2015	Age-related Macular Degeneration	HLA-DQA1	Muscle_Skeletal	-7.86649552347	3.64713771092e-15	NA	NA	NA	0.64142143034	5.85782006659e-82
AMD	AdvancedAMD_2015	Age-related Macular Degeneration	HLA-DQA1	Pancreas	-7.86567794783	3.6710385751e-15	NA	NA	NA	0.493587023089	1.77428853358e-23
AMD	AdvancedAMD_2015	Age-related Macular Degeneration	HLA-DQA1	Heart_Left_Ventricle	-7.8367314773	4.62425479101e-15	NA	NA	NA	0.56178882432	1.60685266918e-35
AMD	AdvancedAMD_2015	Age-related Macular Degeneration	HLA-DQA1	Artery_Tibial	-7.82887029901	4.92273154953e-15	NA	NA	NA	0.64903550191	2.65124477614e-66
AMD	AdvancedAMD_2015	Age-related Macular Degeneration	HLA-DQA1	Breast_Mammary_Tissue	-7.71218189548	1.23684675932e-14	NA	NA	NA	0.616693483072	1.53792349104e-39
AMD	AdvancedAMD_2015	Age-related Macular Degeneration	HLA-DQA1	Adipose_Visceral_Omentum	-7.69551436515	1.40926097031e-14	NA	NA	NA	0.582206000673	1.59939314219e-36
AMD	AdvancedAMD_2015	Age-related Macular Degeneration	HLA-DQA1	Thyroid	-7.63965160922	2.17810295772e-14	NA	NA	NA	0.617901136713	1.33329047033e-59
AMD	AdvancedAMD_2015	Age-related Macular Degeneration	HLA-DQA1	Adipose_Subcutaneous	-7.60037966477	2.95263210214e-14	NA	NA	NA	0.62718236016	2.22763194766e-65
AMD	AdvancedAMD_2015	Age-related Macular Degeneration	HLA-DQA1	Testis	-7.57797611373	3.50986996859e-14	NA	NA	NA	0.57758032515	8.28777292716e-31
AMD	AdvancedAMD_2015	Age-related Macular Degeneration	HLA-DQA1	Ovary	-7.53832068373	4.76062010095e-14	NA	NA	NA	0.364800320866	9.38318903352e-10
AMD	AdvancedAMD_2015	Age-related Macular Degeneration	HLA-DQA1	Stomach	-7.5143706756	5.7185345946e-14	NA	NA	NA	0.59042554248	2.17401504275e-34
AMD	AdvancedAMD_2015	Age-related Macular Degeneration	HLA-DQA1	Colon_Sigmoid	-7.45680396091	8.86464463811e-14	NA	NA	NA	0.609241975498	1.173921278e-26
AMD	AdvancedAMD_2015	Age-related Macular Degeneration	HLA-DQA1	Lung	-7.44019005581	1.00540545521e-13	NA	NA	NA	0.694572980953	4.75091756126e-73
AMD	AdvancedAMD_2015	Age-related Macular Degeneration	HLA-DQA1	Brain_Cerebellum	-7.41106506421	1.25289092663e-13	NA	NA	NA	0.296238503945	2.8077957632e-09
AMD	AdvancedAMD_2015	Age-related Macular Degeneration	HLA-DQA1	Prostate	-7.33861257646	2.15819337723e-13	NA	NA	NA	0.459501443604	5.53207130068e-13
AMD	AdvancedAMD_2015	Age-related Macular Degeneration	HLA-DQA1	Whole_Blood	-7.31433820519	2.5865294466e-13	NA	NA	NA	0.704151313255	7.14128876767e-91
AMD	AdvancedAMD_2015	Age-related Macular Degeneration	HLA-DQA1	Vagina	-7.24059519547	4.46719902124e-13	NA	NA	NA	0.530882717122	2.718868285e-14
AMD	AdvancedAMD_2015	Age-related Macular Degeneration	HLA-DQA1	Skin_Not_Sun_Exposed_Suprapubic	-7.01668799965	2.27189147524e-12	NA	NA	NA	0.652377685047	2.17019581275e-46
AMD	AdvancedAMD_2015	Age-related Macular Degeneration	HLA-DQA1	Artery_Aorta	-6.97262411532	3.11082997301e-12	NA	NA	NA	0.546373930243	2.59337230998e-35
AMD	AdvancedAMD_2015	Age-related Macular Degeneration	HLA-DQA1	Esophagus_Gastroesophageal_Junction	-6.87352576598	6.26341899905e-12	NA	NA	NA	0.629797665001	9.51645701335e-29
AMD	AdvancedAMD_2015	Age-related Macular Degeneration	HLA-DQA1	Heart_Atrial_Appendage	-6.8163288346	9.3396383404e-12	NA	NA	NA	0.547928766743	7.3358536623e-29
AMD	AdvancedAMD_2015	Age-related Macular Degeneration	HLA-DQA1	Spleen	-6.63973423187	3.14249250009e-11	NA	NA	NA	0.598405301857	6.36787833858e-19
AMD	AdvancedAMD_2015	Age-related Macular Degeneration	HLA-DQA1	Brain_Hippocampus	-6.57204294864	4.96295417832e-11	NA	NA	NA	0.373183532232	1.39394471868e-09
AMD	AdvancedAMD_2015	Age-related Macular Degeneration	HLA-DQA1	Cells_EBV-transformed_lymphocytes	-6.5517650136	5.68609687348e-11	NA	NA	NA	0.705906646207	1.53315686894e-31
AMD	AdvancedAMD_2015	Age-related Macular Degeneration	HLA-DQA1	Brain_Cerebellar_Hemisphere	-6.52176569512	6.94845010556e-11	NA	NA	NA	0.372099789064	2.21799581535e-10
AMD	AdvancedAMD_2015	Age-related Macular Degeneration	HLA-DQA1	Brain_Frontal_Cortex_BA9	-6.15187106521	7.65741206411e-10	NA	NA	NA	0.477667898676	2.43574285669e-14
AMD	AdvancedAMD_2015	Age-related Macular Degeneration	HLA-DQA1	Brain_Anterior_cingulate_cortex_BA24	-5.27024833245	1.36239307925e-07	NA	NA	NA	0.398962365408	2.69318291738e-09
AMD	AdvancedAMD_2015	Age-related Macular Degeneration	HLA-DQA2	Brain_Frontal_Cortex_BA9	5.79799409516	6.71128144936e-09	NA	NA	NA	0.274110026169	8.5528596352e-08
AMD	AdvancedAMD_2015	Age-related Macular Degeneration	HLA-DQB1	Uterus	-11.0410281975	2.42245112529e-28	NA	NA	NA	0.717741033433	2.37531346832e-20
AMD	AdvancedAMD_2015	Age-related Macular Degeneration	HLA-DQB1	Muscle_Skeletal	-9.79189401017	1.21989033563e-22	NA	NA	NA	0.692112814837	7.40905766007e-94
AMD	AdvancedAMD_2015	Age-related Macular Degeneration	HLA-DQB1	Pituitary	-9.75736694545	1.71551313055e-22	NA	NA	NA	0.543583583492	3.86434900378e-16
AMD	AdvancedAMD_2015	Age-related Macular Degeneration	HLA-DQB1	Ovary	-9.60019552685	7.97929113552e-22	NA	NA	NA	0.607721096286	1.51423089045e-18
AMD	AdvancedAMD_2015	Age-related Macular Degeneration	HLA-DQB1	Brain_Hypothalamus	-9.50340616069	2.03134789847e-21	NA	NA	NA	0.55345294369	1.76092764504e-15
AMD	AdvancedAMD_2015	Age-related Macular Degeneration	HLA-DQB1	Heart_Left_Ventricle	-9.48183588194	2.49847993508e-21	NA	NA	NA	0.607419208657	5.016543616e-40
AMD	AdvancedAMD_2015	Age-related Macular Degeneration	HLA-DQB1	DGN_WB	-9.34907849434	8.841465582e-21	NA	NA	NA	0.872304621607	0.0
AMD	AdvancedAMD_2015	Age-related Macular Degeneration	HLA-DQB1	Artery_Coronary	-9.33493438937	1.01053819148e-20	NA	NA	NA	0.633470817202	4.83174118882e-27
AMD	AdvancedAMD_2015	Age-related Macular Degeneration	HLA-DQB1	Colon_Transverse	-9.10942688764	8.2818294623e-20	NA	NA	NA	0.604973028001	1.6433686356e-35
AMD	AdvancedAMD_2015	Age-related Macular Degeneration	HLA-DQB1	Liver	-9.00684116952	2.12076898561e-19	NA	NA	NA	0.580825347965	1.2316894116e-19
AMD	AdvancedAMD_2015	Age-related Macular Degeneration	HLA-DQB1	Lung	-8.99531026922	2.35565892161e-19	NA	NA	NA	0.670964941628	1.40087528948e-68
AMD	AdvancedAMD_2015	Age-related Macular Degeneration	HLA-DQB1	Skin_Sun_Exposed_Lower_leg	-8.98177409999	2.66435416506e-19	NA	NA	NA	0.724191332817	6.66394365829e-86
AMD	AdvancedAMD_2015	Age-related Macular Degeneration	HLA-DQB1	Esophagus_Mucosa	-8.82686306363	1.07652472841e-18	NA	NA	NA	0.69159714041	5.51072390812e-63
AMD	AdvancedAMD_2015	Age-related Macular Degeneration	HLA-DQB1	Brain_Anterior_cingulate_cortex_BA24	-8.80954720216	1.25652370477e-18	NA	NA	NA	0.459981936499	5.9420793064e-11
AMD	AdvancedAMD_2015	Age-related Macular Degeneration	HLA-DQB1	Brain_Cerebellum	-8.79895693299	1.3809366449e-18	NA	NA	NA	0.528638970213	3.44986564014e-18
AMD	AdvancedAMD_2015	Age-related Macular Degeneration	HLA-DQB1	Brain_Nucleus_accumbens_basal_ganglia	-8.72492723458	2.66351844327e-18	NA	NA	NA	0.62386270375	5.0023093642e-21
AMD	AdvancedAMD_2015	Age-related Macular Degeneration	HLA-DQB1	Nerve_Tibial	-8.7078542382	3.09681182888e-18	NA	NA	NA	0.643497497107	8.0507348277e-59
AMD	AdvancedAMD_2015	Age-related Macular Degeneration	HLA-DQB1	Thyroid	-8.67689141414	4.06733107788e-18	NA	NA	NA	0.673471484522	4.86734425943e-69
AMD	AdvancedAMD_2015	Age-related Macular Degeneration	HLA-DQB1	Testis	-8.61007667296	7.30117267945e-18	NA	NA	NA	0.64426565573	1.29501881911e-36
AMD	AdvancedAMD_2015	Age-related Macular Degeneration	HLA-DQB1	Heart_Atrial_Appendage	-8.60807638315	7.42967478087e-18	NA	NA	NA	0.585120037002	8.40762794166e-32
AMD	AdvancedAMD_2015	Age-related Macular Degeneration	HLA-DQB1	Whole_Blood	-8.57305053939	1.00779250541e-17	NA	NA	NA	0.735876897026	3.69877906739e-99
AMD	AdvancedAMD_2015	Age-related Macular Degeneration	HLA-DQB1	Brain_Hippocampus	-8.56676325434	1.06434400858e-17	NA	NA	NA	0.494486483417	2.49342929593e-13
AMD	AdvancedAMD_2015	Age-related Macular Degeneration	HLA-DQB1	Brain_Putamen_basal_ganglia	-8.52438252563	1.53627136448e-17	NA	NA	NA	0.425339880271	3.19317723064e-11
AMD	AdvancedAMD_2015	Age-related Macular Degeneration	HLA-DQB1	Artery_Tibial	-8.51417551373	1.67779734992e-17	NA	NA	NA	0.717669040522	1.0701187384e-79
AMD	AdvancedAMD_2015	Age-related Macular Degeneration	HLA-DQB1	Small_Intestine_Terminal_Ileum	-8.49632009946	1.95695854077e-17	NA	NA	NA	0.598333891187	1.64333175954e-16
AMD	AdvancedAMD_2015	Age-related Macular Degeneration	HLA-DQB1	Vagina	-8.37746025006	5.40820216166e-17	NA	NA	NA	0.617081036634	1.01948227631e-17
AMD	AdvancedAMD_2015	Age-related Macular Degeneration	HLA-DQB1	Adipose_Visceral_Omentum	-8.36810906144	5.85501911489e-17	NA	NA	NA	0.641334622594	1.31631810258e-42
AMD	AdvancedAMD_2015	Age-related Macular Degeneration	HLA-DQB1	Spleen	-8.29867009176	1.05283286144e-16	NA	NA	NA	0.60910101319	1.9512687535e-19
AMD	AdvancedAMD_2015	Age-related Macular Degeneration	HLA-DQB1	Stomach	-8.25763313738	1.48589423211e-16	NA	NA	NA	0.615780451352	9.93163624882e-37
AMD	AdvancedAMD_2015	Age-related Macular Degeneration	HLA-DQB1	Adipose_Subcutaneous	-8.19802877656	2.44360866075e-16	NA	NA	NA	0.678044032245	8.00733765151e-75
AMD	AdvancedAMD_2015	Age-related Macular Degeneration	HLA-DQB1	Colon_Sigmoid	-8.17356613797	2.99405109206e-16	NA	NA	NA	0.640812210947	6.71704688221e-29
AMD	AdvancedAMD_2015	Age-related Macular Degeneration	HLA-DQB1	Skin_Not_Sun_Exposed_Suprapubic	-8.01369171888	1.11315523411e-15	NA	NA	NA	0.628026382137	1.57349483384e-43
AMD	AdvancedAMD_2015	Age-related Macular Degeneration	HLA-DQB1	Brain_Cortex	-7.9997930448	1.24628503443e-15	NA	NA	NA	0.499530598056	8.53614222772e-16
AMD	AdvancedAMD_2015	Age-related Macular Degeneration	HLA-DQB1	Pancreas	-7.94291577855	1.97483041596e-15	NA	NA	NA	0.598505574905	6.27363569241e-31
AMD	AdvancedAMD_2015	Age-related Macular Degeneration	HLA-DQB1	Artery_Aorta	-7.90696096649	2.63748278022e-15	NA	NA	NA	0.54731948915	2.11417504218e-35
AMD	AdvancedAMD_2015	Age-related Macular Degeneration	HLA-DQB1	Brain_Cerebellar_Hemisphere	-7.80886541148	5.77050793691e-15	NA	NA	NA	0.462858663898	2.24681878914e-13
AMD	AdvancedAMD_2015	Age-related Macular Degeneration	HLA-DQB1	Brain_Caudate_basal_ganglia	-7.78652206475	6.88788964075e-15	NA	NA	NA	0.647864481405	6.10841999328e-24
AMD	AdvancedAMD_2015	Age-related Macular Degeneration	HLA-DQB1	Esophagus_Gastroesophageal_Junction	-7.40881717512	1.27430833569e-13	NA	NA	NA	0.66397967005	2.17606684751e-31
AMD	AdvancedAMD_2015	Age-related Macular Degeneration	HLA-DQB1	Breast_Mammary_Tissue	-7.36673859655	1.74852862172e-13	NA	NA	NA	0.616786228271	1.5044977652e-39
AMD	AdvancedAMD_2015	Age-related Macular Degeneration	HLA-DQB1	Prostate	-7.27270524343	3.5235862738e-13	NA	NA	NA	0.632768449146	3.48681449063e-20
AMD	AdvancedAMD_2015	Age-related Macular Degeneration	HLA-DQB1	Brain_Frontal_Cortex_BA9	-7.1528678262	8.4983425241e-13	NA	NA	NA	0.606029813067	6.68650178231e-20
AMD	AdvancedAMD_2015	Age-related Macular Degeneration	HLA-DQB1	Adrenal_Gland	-7.04868548692	1.80615870725e-12	NA	NA	NA	0.566686840162	2.86286684551e-24
AMD	AdvancedAMD_2015	Age-related Macular Degeneration	HLA-DQB1	Cells_EBV-transformed_lymphocytes	-6.61239515377	3.7815093907e-11	NA	NA	NA	0.682464317438	1.14274287923e-29
AMD	AdvancedAMD_2015	Age-related Macular Degeneration	HLA-DQB1	Cells_Transformed_fibroblasts	-5.91760779751	3.26657765898e-09	NA	NA	NA	0.0374938450164	0.0013310433578
AMD	AdvancedAMD_2015	Age-related Macular Degeneration	HLA-DQB2	Prostate	8.24238606125	1.68809845662e-16	NA	NA	NA	0.135049352394	0.00046262512813
AMD	AdvancedAMD_2015	Age-related Macular Degeneration	HLA-DQB2	Heart_Atrial_Appendage	8.21448747201	2.1307233952e-16	NA	NA	NA	0.349727298683	2.26199890062e-16
AMD	AdvancedAMD_2015	Age-related Macular Degeneration	HLA-DQB2	DGN_WB	8.18045951164	2.82763490829e-16	NA	NA	NA	0.735791880611	3.81605979439e-268
AMD	AdvancedAMD_2015	Age-related Macular Degeneration	HLA-DQB2	Muscle_Skeletal	7.87639206557	3.36969748535e-15	NA	NA	NA	0.398731587401	1.46126920621e-41
AMD	AdvancedAMD_2015	Age-related Macular Degeneration	HLA-DQB2	Esophagus_Gastroesophageal_Junction	7.87028152861	3.53844075029e-15	NA	NA	NA	0.497518304866	2.09333383476e-20
AMD	AdvancedAMD_2015	Age-related Macular Degeneration	HLA-DQB2	Breast_Mammary_Tissue	7.84463403309	4.34217905768e-15	NA	NA	NA	0.426181108605	1.32949825445e-23
AMD	AdvancedAMD_2015	Age-related Macular Degeneration	HLA-DQB2	Stomach	7.52408658182	5.30901565137e-14	NA	NA	NA	0.330873113901	2.32540139367e-16
AMD	AdvancedAMD_2015	Age-related Macular Degeneration	HLA-DQB2	Small_Intestine_Terminal_Ileum	7.47128826372	7.94134716144e-14	NA	NA	NA	0.143297004946	0.000687136516238
AMD	AdvancedAMD_2015	Age-related Macular Degeneration	HLA-DQB2	Artery_Tibial	7.46220360085	8.50872666982e-14	NA	NA	NA	0.387232474917	6.04847099706e-32
AMD	AdvancedAMD_2015	Age-related Macular Degeneration	HLA-DQB2	Thyroid	7.43758274322	1.02544354285e-13	NA	NA	NA	0.376983470731	3.39880884424e-30
AMD	AdvancedAMD_2015	Age-related Macular Degeneration	HLA-DQB2	Brain_Hippocampus	7.36270949085	1.80214288766e-13	NA	NA	NA	0.116446777229	0.00182330074489
AMD	AdvancedAMD_2015	Age-related Macular Degeneration	HLA-DQB2	Nerve_Tibial	7.19535326943	6.22992510845e-13	NA	NA	NA	0.393163296021	2.23538642726e-29
AMD	AdvancedAMD_2015	Age-related Macular Degeneration	HLA-DQB2	Heart_Left_Ventricle	7.15922905556	8.11320267231e-13	NA	NA	NA	0.409221105982	2.94450158023e-23
AMD	AdvancedAMD_2015	Age-related Macular Degeneration	HLA-DQB2	Brain_Hypothalamus	7.03702985293	1.96380792891e-12	NA	NA	NA	0.248219630296	2.21286322089e-06
AMD	AdvancedAMD_2015	Age-related Macular Degeneration	HLA-DQB2	Ovary	6.96168782011	3.36219913493e-12	NA	NA	NA	0.205184102553	1.34313331343e-05
AMD	AdvancedAMD_2015	Age-related Macular Degeneration	HLA-DQB2	Uterus	6.86842552335	6.49143477203e-12	NA	NA	NA	0.371032227919	2.20184543552e-08
AMD	AdvancedAMD_2015	Age-related Macular Degeneration	HLA-DQB2	Artery_Aorta	6.72019262591	1.81484483959e-11	NA	NA	NA	0.403158507591	1.24932708482e-23
AMD	AdvancedAMD_2015	Age-related Macular Degeneration	HLA-DQB2	Cells_EBV-transformed_lymphocytes	6.51866521862	7.09357755288e-11	NA	NA	NA	0.589720811996	2.0935233522e-23
AMD	AdvancedAMD_2015	Age-related Macular Degeneration	HLA-DQB2	Adrenal_Gland	6.49282956707	8.4238971498e-11	NA	NA	NA	0.316447388721	7.12702660397e-12
AMD	AdvancedAMD_2015	Age-related Macular Degeneration	HLA-DQB2	Pancreas	6.23502001966	4.51720319292e-10	NA	NA	NA	0.203509074462	7.74983719682e-09
AMD	AdvancedAMD_2015	Age-related Macular Degeneration	HLA-DQB2	Colon_Sigmoid	6.20427247822	5.49505078948e-10	NA	NA	NA	0.349906529402	4.689588432e-13
AMD	AdvancedAMD_2015	Age-related Macular Degeneration	HLA-DQB2	Whole_Blood	6.05803675332	1.37792917263e-09	NA	NA	NA	0.56798307284	3.34530682039e-63
AMD	AdvancedAMD_2015	Age-related Macular Degeneration	HLA-DQB2	Spleen	5.95319483693	2.62957933041e-09	NA	NA	NA	0.505553031506	5.8695644934e-15
AMD	AdvancedAMD_2015	Age-related Macular Degeneration	HLA-DQB2	Colon_Transverse	5.9274604724	3.07655373045e-09	NA	NA	NA	0.300751925578	1.17965460948e-14
AMD	AdvancedAMD_2015	Age-related Macular Degeneration	HLA-DQB2	Adipose_Subcutaneous	5.76220090095	8.30240879205e-09	NA	NA	NA	0.614398746059	3.30583423569e-63
AMD	AdvancedAMD_2015	Age-related Macular Degeneration	HLA-DQB2	Artery_Coronary	5.32012448856	1.0369627177e-07	NA	NA	NA	0.357851911189	8.47988939675e-13
AMD	AdvancedAMD_2015	Age-related Macular Degeneration	HLA-DRA	Muscle_Skeletal	-7.47695821121	7.60625881772e-14	NA	NA	NA	0.0979316804779	1.21241960864e-09
AMD	AdvancedAMD_2015	Age-related Macular Degeneration	HLA-DRA	Skin_Sun_Exposed_Lower_leg	-7.47320859086	7.82626392564e-14	NA	NA	NA	0.00871974434375	0.105323616164
AMD	AdvancedAMD_2015	Age-related Macular Degeneration	HLA-DRA	Colon_Sigmoid	-6.62795824038	3.40361719635e-11	NA	NA	NA	0.0315466913199	0.0484369832876
AMD	AdvancedAMD_2015	Age-related Macular Degeneration	HLA-DRB1	Small_Intestine_Terminal_Ileum	-5.35339489008	8.63191856334e-08	NA	NA	NA	0.555593828544	7.54976030723e-15
AMD	AdvancedAMD_2015	Age-related Macular Degeneration	HSPA1B	Testis	6.35653842277	2.06350845417e-10	NA	NA	NA	0.0206905277502	0.0722894053189
AMD	AdvancedAMD_2015	Age-related Macular Degeneration	HTRA1	Pituitary	15.2948002022	8.28145793635e-53	NA	NA	NA	0.278388116966	1.51154926077e-07
AMD	AdvancedAMD_2015	Age-related Macular Degeneration	HTRA1	Brain_Anterior_cingulate_cortex_BA24	-9.84210938318	7.41398093932e-23	NA	NA	NA	0.188001682435	0.000141953497016
AMD	AdvancedAMD_2015	Age-related Macular Degeneration	HTRA1	Brain_Nucleus_accumbens_basal_ganglia	-8.79815542075	1.39083325146e-18	NA	NA	NA	0.0971726037173	0.00235259132634
AMD	AdvancedAMD_2015	Age-related Macular Degeneration	HTRA1	Brain_Cerebellum	-8.52356627046	1.54714193488e-17	NA	NA	NA	0.0707277486023	0.00662345198843
AMD	AdvancedAMD_2015	Age-related Macular Degeneration	IKZF5	Artery_Aorta	-28.0851814616	1.48618880176e-173	NA	NA	NA	0.0266173397724	0.0219812599215
AMD	AdvancedAMD_2015	Age-related Macular Degeneration	IKZF5	Adipose_Subcutaneous	-7.71994079377	1.16383753516e-14	NA	NA	NA	0.0388826982255	0.000618564732003
AMD	AdvancedAMD_2015	Age-related Macular Degeneration	IKZF5	Thyroid	-7.39401966798	1.42455327388e-13	NA	NA	NA	0.0213172495864	0.0148310087446
AMD	AdvancedAMD_2015	Age-related Macular Degeneration	KCNT2	Brain_Hippocampus	32.2090110779	1.31998394215e-227	NA	NA	NA	0.0561571878771	0.0331660155901
AMD	AdvancedAMD_2015	Age-related Macular Degeneration	KCNT2	Nerve_Tibial	-28.6365198958	2.35959725313e-180	NA	NA	NA	0.080857487494	3.77868498477e-06
AMD	AdvancedAMD_2015	Age-related Macular Degeneration	KCNT2	Artery_Tibial	-18.3047002105	7.59086294176e-75	NA	NA	NA	0.0954313358765	1.02066855161e-07
AMD	AdvancedAMD_2015	Age-related Macular Degeneration	KCNT2	Esophagus_Muscularis	-6.82072683608	9.05810363269e-12	NA	NA	NA	0.01543162172	0.0671454474361
AMD	AdvancedAMD_2015	Age-related Macular Degeneration	LAMTOR4	Cells_EBV-transformed_lymphocytes	-5.54314115386	2.97093173806e-08	NA	NA	NA	0.158859580043	1.12259499147e-05
AMD	AdvancedAMD_2015	Age-related Macular Degeneration	LHX9	Artery_Coronary	-9.77304543782	1.46966577721e-22	NA	NA	NA	0.0542491057501	0.0111432641894
AMD	AdvancedAMD_2015	Age-related Macular Degeneration	LIPC	Liver	6.40474196486	1.50623902042e-10	NA	NA	NA	0.108422133755	0.000990223944389
AMD	AdvancedAMD_2015	Age-related Macular Degeneration	LIPC	Pancreas	5.87673113072	4.1844701763e-09	NA	NA	NA	0.0605968282697	0.00247631897988
AMD	AdvancedAMD_2015	Age-related Macular Degeneration	LSM2	Artery_Aorta	-6.39858922549	1.56819095609e-10	NA	NA	NA	0.0415768517561	0.00405343845914
AMD	AdvancedAMD_2015	Age-related Macular Degeneration	LSM2	Colon_Transverse	5.4022664059	6.58041214411e-08	NA	NA	NA	0.0530072828503	0.00260064541263
AMD	AdvancedAMD_2015	Age-related Macular Degeneration	LTB	Esophagus_Gastroesophageal_Junction	-20.0792827606	1.12000164771e-89	NA	NA	NA	0.0469068845997	0.0144570532816
AMD	AdvancedAMD_2015	Age-related Macular Degeneration	LY6G5C	Spleen	-8.93178895246	4.1917456831e-19	NA	NA	NA	0.13891210297	0.000321983176515
AMD	AdvancedAMD_2015	Age-related Macular Degeneration	LY6G5C	Brain_Caudate_basal_ganglia	7.5879048433	3.25119524061e-14	NA	NA	NA	0.159125891297	3.94115019991e-05
AMD	AdvancedAMD_2015	Age-related Macular Degeneration	LY6G5C	Adipose_Visceral_Omentum	-7.1865097594	6.64685410372e-13	NA	NA	NA	0.121940073206	1.10658650736e-06
AMD	AdvancedAMD_2015	Age-related Macular Degeneration	LY6G5C	Adrenal_Gland	5.2054388489	1.93538674599e-07	NA	NA	NA	0.0355146148086	0.0345773608994
AMD	AdvancedAMD_2015	Age-related Macular Degeneration	LY6G6C	Artery_Coronary	-7.81636427845	5.43708816031e-15	NA	NA	NA	0.076576910651	0.00241753834582
AMD	AdvancedAMD_2015	Age-related Macular Degeneration	LY6G6C	Brain_Nucleus_accumbens_basal_ganglia	-7.36542003313	1.76589957238e-13	NA	NA	NA	0.104672481417	0.00155958499434
AMD	AdvancedAMD_2015	Age-related Macular Degeneration	LY6G6C	Testis	6.0353265488	1.58641549524e-09	NA	NA	NA	0.0178818139121	0.0949864280727
AMD	AdvancedAMD_2015	Age-related Macular Degeneration	LY6G6F	Skin_Not_Sun_Exposed_Suprapubic	-5.76607916053	8.11369604048e-09	NA	NA	NA	0.0183964470834	0.0580272794773
AMD	AdvancedAMD_2015	Age-related Macular Degeneration	LY6G6F	Thyroid	-5.15819915799	2.49336330342e-07	NA	NA	NA	0.0262559958287	0.00678045357649
AMD	AdvancedAMD_2015	Age-related Macular Degeneration	MEPCE	Pancreas	-6.04698465965	1.47581803596e-09	NA	NA	NA	0.0929101938065	0.000157007269915
AMD	AdvancedAMD_2015	Age-related Macular Degeneration	MEPCE	Brain_Frontal_Cortex_BA9	-5.98250243794	2.19735221101e-09	NA	NA	NA	0.230780291287	1.25818127541e-06
AMD	AdvancedAMD_2015	Age-related Macular Degeneration	MEPCE	Brain_Caudate_basal_ganglia	-5.94771196471	2.71916531057e-09	NA	NA	NA	0.328634949116	4.56428379704e-10
AMD	AdvancedAMD_2015	Age-related Macular Degeneration	MEPCE	Brain_Hypothalamus	-5.94692823768	2.73221119458e-09	NA	NA	NA	0.280015333866	3.79817179059e-07
AMD	AdvancedAMD_2015	Age-related Macular Degeneration	MEPCE	Nerve_Tibial	-5.90515116759	3.52323534733e-09	NA	NA	NA	0.0389135584862	0.00151380634384
AMD	AdvancedAMD_2015	Age-related Macular Degeneration	MEPCE	Brain_Putamen_basal_ganglia	-5.90249472766	3.58045563961e-09	NA	NA	NA	0.268593631087	6.12958585459e-07
AMD	AdvancedAMD_2015	Age-related Macular Degeneration	MEPCE	Skin_Sun_Exposed_Lower_leg	-5.89109645842	3.83641525691e-09	NA	NA	NA	0.0149521821818	0.0336576445872
AMD	AdvancedAMD_2015	Age-related Macular Degeneration	MEPCE	DGN_WB	-5.78581074912	7.21634227614e-09	NA	NA	NA	0.227205171376	1.7769151329e-53
AMD	AdvancedAMD_2015	Age-related Macular Degeneration	MEPCE	Lung	-5.7099643734	1.12999825535e-08	NA	NA	NA	0.0191981783729	0.0208348695909
AMD	AdvancedAMD_2015	Age-related Macular Degeneration	MEPCE	Brain_Cortex	-5.6743990342	1.39176372786e-08	NA	NA	NA	0.152096554596	8.57188639784e-05
AMD	AdvancedAMD_2015	Age-related Macular Degeneration	MEPCE	Cells_Transformed_fibroblasts	-5.19766786262	2.01804281843e-07	NA	NA	NA	0.0702121316952	9.44980143162e-06
AMD	AdvancedAMD_2015	Age-related Macular Degeneration	MICA	Uterus	-6.63235435417	3.30374274395e-11	NA	NA	NA	0.105709180294	0.0060273283179
AMD	AdvancedAMD_2015	Age-related Macular Degeneration	MICB	Ovary	7.7915427076	6.61959308011e-15	NA	NA	NA	0.0893085378111	0.00546585875766
AMD	AdvancedAMD_2015	Age-related Macular Degeneration	MICB	Testis	7.05226124923	1.76033293049e-12	NA	NA	NA	0.187535011987	1.47276076898e-08
AMD	AdvancedAMD_2015	Age-related Macular Degeneration	MICB	DGN_WB	-6.76038331845	1.3762712957e-11	NA	NA	NA	0.533240316431	2.18268070921e-154
AMD	AdvancedAMD_2015	Age-related Macular Degeneration	MICB	Brain_Frontal_Cortex_BA9	6.3026153226	2.92664628542e-10	NA	NA	NA	0.0562439746907	0.0228330737748
AMD	AdvancedAMD_2015	Age-related Macular Degeneration	MICB	Brain_Cerebellar_Hemisphere	5.7702451759	7.91562803093e-09	NA	NA	NA	0.697100205534	2.77776043998e-24
AMD	AdvancedAMD_2015	Age-related Macular Degeneration	MOG	Heart_Atrial_Appendage	5.50594090799	3.6720169518e-08	NA	NA	NA	0.0225116237954	0.0590677311396
AMD	AdvancedAMD_2015	Age-related Macular Degeneration	MRPS18B	Adipose_Subcutaneous	-5.86227610366	4.56565013113e-09	NA	NA	NA	0.0443062451659	0.000252766889713
AMD	AdvancedAMD_2015	Age-related Macular Degeneration	MRPS18B	Esophagus_Gastroesophageal_Junction	5.47001409531	4.49999789356e-08	NA	NA	NA	0.0568153099978	0.00696256914433
AMD	AdvancedAMD_2015	Age-related Macular Degeneration	MSH5	Skin_Sun_Exposed_Lower_leg	12.1472369751	5.93371832594e-34	NA	NA	NA	0.0507473190818	7.83303074653e-05
AMD	AdvancedAMD_2015	Age-related Macular Degeneration	MSH5	DGN_WB	10.8697408781	1.60656477637e-27	NA	NA	NA	0.136015911279	4.39373073314e-31
AMD	AdvancedAMD_2015	Age-related Macular Degeneration	MSH5	Brain_Hippocampus	-9.16347707866	5.0251482047e-20	NA	NA	NA	0.0621333870984	0.0248278177157
AMD	AdvancedAMD_2015	Age-related Macular Degeneration	MUC21	Heart_Atrial_Appendage	-6.38657652604	1.69640559521e-10	NA	NA	NA	0.0520289064661	0.0038311590012
AMD	AdvancedAMD_2015	Age-related Macular Degeneration	MUC21	Stomach	6.12981803374	8.79796393656e-10	NA	NA	NA	0.0428921616327	0.00673176322696
AMD	AdvancedAMD_2015	Age-related Macular Degeneration	MUC21	Brain_Cerebellum	-5.53115911385	3.18121592187e-08	NA	NA	NA	0.0409628458548	0.0403386425246
AMD	AdvancedAMD_2015	Age-related Macular Degeneration	MUC21	Uterus	-5.24047540453	1.60163435157e-07	NA	NA	NA	0.129201497639	0.00224288916088
AMD	AdvancedAMD_2015	Age-related Macular Degeneration	NCR3	Esophagus_Mucosa	-7.9587951753	1.73722540442e-15	NA	NA	NA	0.0417732795122	0.0014219561863
AMD	AdvancedAMD_2015	Age-related Macular Degeneration	NEK7	Stomach	12.9239658506	3.29699749453e-38	NA	NA	NA	0.0639896734535	0.000874144990854
AMD	AdvancedAMD_2015	Age-related Macular Degeneration	NEK7	Artery_Tibial	-5.2500980238	1.52018293467e-07	NA	NA	NA	0.0127330143931	0.0570824853251
AMD	AdvancedAMD_2015	Age-related Macular Degeneration	NELFE	Cells_Transformed_fibroblasts	20.7842795338	6.00589299471e-96	NA	NA	NA	0.00888263988366	0.12098103588
AMD	AdvancedAMD_2015	Age-related Macular Degeneration	NELFE	Breast_Mammary_Tissue	20.2683054013	2.44947134459e-91	NA	NA	NA	0.0324912559863	0.014616366966
AMD	AdvancedAMD_2015	Age-related Macular Degeneration	NELFE	Muscle_Skeletal	20.2646102788	2.64042718565e-91	NA	NA	NA	0.085206718257	1.60047428362e-08
AMD	AdvancedAMD_2015	Age-related Macular Degeneration	NELFE	Adipose_Subcutaneous	20.1944304721	1.0958298e-90	NA	NA	NA	0.106898406636	7.47039074785e-09
AMD	AdvancedAMD_2015	Age-related Macular Degeneration	NELFE	Artery_Tibial	19.6391017206	7.16544203324e-86	NA	NA	NA	0.0673299492271	9.10027686855e-06
AMD	AdvancedAMD_2015	Age-related Macular Degeneration	NELFE	Nerve_Tibial	19.4683800281	2.03609380235e-84	NA	NA	NA	0.0684006101288	2.25438926961e-05
AMD	AdvancedAMD_2015	Age-related Macular Degeneration	NELFE	Skin_Sun_Exposed_Lower_leg	18.4701238782	3.59258878433e-76	NA	NA	NA	0.152094470616	2.07205707262e-12
AMD	AdvancedAMD_2015	Age-related Macular Degeneration	NELFE	Artery_Aorta	16.6691360789	2.19747642286e-62	NA	NA	NA	0.0221936421942	0.0366775765144
AMD	AdvancedAMD_2015	Age-related Macular Degeneration	NELFE	Pancreas	14.0688942544	5.89844563037e-45	NA	NA	NA	0.0272877209008	0.0440860520217
AMD	AdvancedAMD_2015	Age-related Macular Degeneration	NELFE	Ovary	13.4101710357	5.27171082665e-41	NA	NA	NA	0.0773461911104	0.00996166027463
AMD	AdvancedAMD_2015	Age-related Macular Degeneration	NELFE	Skin_Not_Sun_Exposed_Suprapubic	11.7565676201	6.5336771568e-32	NA	NA	NA	0.0439962744587	0.0031710355187
AMD	AdvancedAMD_2015	Age-related Macular Degeneration	NEU1	Cells_EBV-transformed_lymphocytes	10.3364629745	4.82000402596e-25	NA	NA	NA	0.0455416181535	0.0226220535883
AMD	AdvancedAMD_2015	Age-related Macular Degeneration	NFKBIL1	Prostate	-6.50989172179	7.52049942289e-11	NA	NA	NA	0.14811787622	0.00023263095874
AMD	AdvancedAMD_2015	Age-related Macular Degeneration	NIT2	Artery_Aorta	-5.19057983482	2.09640210891e-07	NA	NA	NA	0.016975711167	0.0680208654084
AMD	AdvancedAMD_2015	Age-related Macular Degeneration	NLRC5	Cells_Transformed_fibroblasts	-6.97131255101	3.1399749479e-12	NA	NA	NA	0.348126484611	6.66956574199e-27
AMD	AdvancedAMD_2015	Age-related Macular Degeneration	NOTCH4	Colon_Transverse	-13.2348742212	5.51890505335e-40	NA	NA	NA	0.0570478222166	0.00176386768895
AMD	AdvancedAMD_2015	Age-related Macular Degeneration	NOTCH4	Skin_Not_Sun_Exposed_Suprapubic	-11.4103179332	3.71369433745e-30	NA	NA	NA	0.170381831774	1.83131645537e-09
AMD	AdvancedAMD_2015	Age-related Macular Degeneration	NOTCH4	Lung	-11.1160193767	1.04846302555e-28	NA	NA	NA	0.020511493482	0.0168713935041
AMD	AdvancedAMD_2015	Age-related Macular Degeneration	NOTCH4	Skin_Sun_Exposed_Lower_leg	-9.58424898422	9.31327208164e-22	NA	NA	NA	0.0578094682244	2.40945383144e-05
AMD	AdvancedAMD_2015	Age-related Macular Degeneration	NOTCH4	Adipose_Subcutaneous	-9.57355882602	1.03287720101e-21	NA	NA	NA	0.201758747995	3.34026348477e-16
AMD	AdvancedAMD_2015	Age-related Macular Degeneration	NOTCH4	Muscle_Skeletal	-8.93230214561	4.17234119405e-19	NA	NA	NA	0.0254867977158	0.00234788274136
AMD	AdvancedAMD_2015	Age-related Macular Degeneration	NOTCH4	Artery_Aorta	-7.66860658643	1.73874842275e-14	NA	NA	NA	0.0943373158419	1.13287872071e-05
AMD	AdvancedAMD_2015	Age-related Macular Degeneration	NOTCH4	Thyroid	-7.21039334368	5.5790481044e-13	NA	NA	NA	0.0328234252051	0.00242723027143
AMD	AdvancedAMD_2015	Age-related Macular Degeneration	NOTCH4	Adrenal_Gland	-7.13684163031	9.54997658296e-13	NA	NA	NA	0.0303808764963	0.0509387651115
AMD	AdvancedAMD_2015	Age-related Macular Degeneration	NOTCH4	Adipose_Visceral_Omentum	-7.0458769642	1.84297049242e-12	NA	NA	NA	0.105621775126	6.37413374785e-06
AMD	AdvancedAMD_2015	Age-related Macular Degeneration	NOTCH4	Ovary	-6.1935880436	5.88098131819e-10	NA	NA	NA	0.0802211624654	0.00862326110756
AMD	AdvancedAMD_2015	Age-related Macular Degeneration	NOTCH4	Esophagus_Gastroesophageal_Junction	-5.9502546603	2.67725602998e-09	NA	NA	NA	0.0529036128666	0.00928431052937
AMD	AdvancedAMD_2015	Age-related Macular Degeneration	NOTCH4	Heart_Left_Ventricle	-5.87736290405	4.16853690237e-09	NA	NA	NA	0.0675104967128	0.000294349990718
AMD	AdvancedAMD_2015	Age-related Macular Degeneration	NOTCH4	Brain_Cortex	-5.68723362353	1.29113771984e-08	NA	NA	NA	0.186639741788	1.10693565989e-05
AMD	AdvancedAMD_2015	Age-related Macular Degeneration	NOTCH4	Testis	-5.65758822378	1.53514909234e-08	NA	NA	NA	0.0261996297878	0.0428359525549
AMD	AdvancedAMD_2015	Age-related Macular Degeneration	NSMCE4A	Muscle_Skeletal	-6.91510468683	4.67517993782e-12	NA	NA	NA	0.0277920632628	0.00147902096052
AMD	AdvancedAMD_2015	Age-related Macular Degeneration	NYAP1	Skin_Not_Sun_Exposed_Suprapubic	-5.64502953488	1.65152894532e-08	NA	NA	NA	0.0855135873499	3.19544481234e-05
AMD	AdvancedAMD_2015	Age-related Macular Degeneration	NYAP1	Skin_Sun_Exposed_Lower_leg	-5.56498924312	2.62168582189e-08	NA	NA	NA	0.0652446934641	6.94753091764e-06
AMD	AdvancedAMD_2015	Age-related Macular Degeneration	PBX2	Whole_Blood	8.44726471481	2.98207046697e-17	NA	NA	NA	0.0097241847434	0.0701957243724
AMD	AdvancedAMD_2015	Age-related Macular Degeneration	PBX2	Skin_Sun_Exposed_Lower_leg	-6.46983291588	9.81113427799e-11	NA	NA	NA	0.0132560895944	0.0455877808643
AMD	AdvancedAMD_2015	Age-related Macular Degeneration	PCIF1	Adrenal_Gland	-5.60863716957	2.03926038045e-08	NA	NA	NA	0.116352786174	9.28209963763e-05
AMD	AdvancedAMD_2015	Age-related Macular Degeneration	PIGH	Cells_EBV-transformed_lymphocytes	5.58022558365	2.40206845685e-08	NA	NA	NA	0.211171363617	2.70294914375e-07
AMD	AdvancedAMD_2015	Age-related Macular Degeneration	PILRA	Prostate	6.17836462236	6.47689922727e-10	NA	NA	NA	0.504656892738	1.29775748079e-14
AMD	AdvancedAMD_2015	Age-related Macular Degeneration	PILRA	Artery_Tibial	6.17674229001	6.54377555995e-10	NA	NA	NA	0.467424934205	1.32426622919e-40
AMD	AdvancedAMD_2015	Age-related Macular Degeneration	PILRA	Small_Intestine_Terminal_Ileum	6.11964230176	9.37856446068e-10	NA	NA	NA	0.462222806453	1.05144895661e-11
AMD	AdvancedAMD_2015	Age-related Macular Degeneration	PILRA	Pancreas	6.0941526969	1.10018607043e-09	NA	NA	NA	0.451904776327	6.20111317027e-21
AMD	AdvancedAMD_2015	Age-related Macular Degeneration	PILRA	Adrenal_Gland	6.0793364707	1.20680886418e-09	NA	NA	NA	0.529296051472	5.01021789822e-22
AMD	AdvancedAMD_2015	Age-related Macular Degeneration	PILRA	Artery_Coronary	6.05959386913	1.3646567038e-09	NA	NA	NA	0.273201697302	1.26834976624e-09
AMD	AdvancedAMD_2015	Age-related Macular Degeneration	PILRA	Brain_Hypothalamus	6.0535149358	1.41718925763e-09	NA	NA	NA	0.539460779355	6.03029104154e-15
AMD	AdvancedAMD_2015	Age-related Macular Degeneration	PILRA	Cells_Transformed_fibroblasts	5.98998482164	2.09860622397e-09	NA	NA	NA	0.433298728212	3.70010206693e-35
AMD	AdvancedAMD_2015	Age-related Macular Degeneration	PILRA	Heart_Left_Ventricle	5.9671423645	2.41444735435e-09	NA	NA	NA	0.499984239347	4.14014677325e-30
AMD	AdvancedAMD_2015	Age-related Macular Degeneration	PILRA	Stomach	5.96597958244	2.43170692782e-09	NA	NA	NA	0.451106235384	1.18976529585e-23
AMD	AdvancedAMD_2015	Age-related Macular Degeneration	PILRA	Nerve_Tibial	5.94646906524	2.73988285377e-09	NA	NA	NA	0.515048611228	8.41900842354e-42
AMD	AdvancedAMD_2015	Age-related Macular Degeneration	PILRA	Adipose_Visceral_Omentum	5.94389544941	2.78327158554e-09	NA	NA	NA	0.370605774542	3.82998346436e-20
AMD	AdvancedAMD_2015	Age-related Macular Degeneration	PILRA	Artery_Aorta	5.94047805493	2.84192101777e-09	NA	NA	NA	0.418022292187	1.04982756722e-24
AMD	AdvancedAMD_2015	Age-related Macular Degeneration	PILRA	Muscle_Skeletal	5.93430807223	2.95087293442e-09	NA	NA	NA	0.584530510993	1.85187109006e-70
AMD	AdvancedAMD_2015	Age-related Macular Degeneration	PILRA	Esophagus_Gastroesophageal_Junction	5.92534089164	3.11650205237e-09	NA	NA	NA	0.482788434247	1.29244407636e-19
AMD	AdvancedAMD_2015	Age-related Macular Degeneration	PILRA	Lung	5.92432318189	3.13586213564e-09	NA	NA	NA	0.0517103032408	0.000130962756577
AMD	AdvancedAMD_2015	Age-related Macular Degeneration	PILRA	Brain_Hippocampus	5.91877285362	3.24352554926e-09	NA	NA	NA	0.561061080465	8.87377161482e-16
AMD	AdvancedAMD_2015	Age-related Macular Degeneration	PILRA	Brain_Cortex	5.91720187057	3.27464684527e-09	NA	NA	NA	0.62181021546	1.46906942311e-21
AMD	AdvancedAMD_2015	Age-related Macular Degeneration	PILRA	Colon_Transverse	5.91225971968	3.37445895518e-09	NA	NA	NA	0.540385019487	5.38684500821e-30
AMD	AdvancedAMD_2015	Age-related Macular Degeneration	PILRA	Brain_Nucleus_accumbens_basal_ganglia	5.89406753768	3.76803043759e-09	NA	NA	NA	0.624390194093	4.69096251887e-21
AMD	AdvancedAMD_2015	Age-related Macular Degeneration	PILRA	Brain_Frontal_Cortex_BA9	5.89188755601	3.81808959461e-09	NA	NA	NA	0.601584219954	1.11182095415e-19
AMD	AdvancedAMD_2015	Age-related Macular Degeneration	PILRA	Testis	5.88286049131	4.03235802549e-09	NA	NA	NA	0.583791853715	2.61555485606e-31
AMD	AdvancedAMD_2015	Age-related Macular Degeneration	PILRA	Thyroid	5.87078451717	4.33737723304e-09	NA	NA	NA	0.674197839734	3.57761155131e-69
AMD	AdvancedAMD_2015	Age-related Macular Degeneration	PILRA	Brain_Putamen_basal_ganglia	5.84977322891	4.92243659977e-09	NA	NA	NA	0.538647056737	4.36808559557e-15
AMD	AdvancedAMD_2015	Age-related Macular Degeneration	PILRA	Liver	5.82819895144	5.60287593112e-09	NA	NA	NA	0.471518889365	8.20732758615e-15
AMD	AdvancedAMD_2015	Age-related Macular Degeneration	PILRA	Skin_Sun_Exposed_Lower_leg	5.82481771302	5.71749710431e-09	NA	NA	NA	0.614955321615	3.92978443145e-64
AMD	AdvancedAMD_2015	Age-related Macular Degeneration	PILRA	Breast_Mammary_Tissue	5.82203395241	5.81357349831e-09	NA	NA	NA	0.584697665548	2.23532740774e-36
AMD	AdvancedAMD_2015	Age-related Macular Degeneration	PILRA	Esophagus_Mucosa	5.80605494319	6.39619803224e-09	NA	NA	NA	0.601686286688	1.11772572618e-49
AMD	AdvancedAMD_2015	Age-related Macular Degeneration	PILRA	Brain_Caudate_basal_ganglia	5.79695303773	6.75305916349e-09	NA	NA	NA	0.457379005949	1.14922005486e-14
AMD	AdvancedAMD_2015	Age-related Macular Degeneration	PILRA	Pituitary	5.79672772153	6.76213435782e-09	NA	NA	NA	0.550928379645	1.92681077204e-16
AMD	AdvancedAMD_2015	Age-related Macular Degeneration	PILRA	Skin_Not_Sun_Exposed_Suprapubic	5.77133893005	7.86441102722e-09	NA	NA	NA	0.535109699822	4.21066578129e-34
AMD	AdvancedAMD_2015	Age-related Macular Degeneration	PILRA	Brain_Anterior_cingulate_cortex_BA24	5.7508205578	8.8811339001e-09	NA	NA	NA	0.456723472338	7.35932874881e-11
AMD	AdvancedAMD_2015	Age-related Macular Degeneration	PILRA	Adipose_Subcutaneous	5.68230729808	1.32889607679e-08	NA	NA	NA	0.489308443965	4.23752432077e-45
AMD	AdvancedAMD_2015	Age-related Macular Degeneration	PILRA	Ovary	5.53618727282	3.09127032608e-08	NA	NA	NA	0.450986311984	1.99846357662e-12
AMD	AdvancedAMD_2015	Age-related Macular Degeneration	PILRA	Uterus	5.4414631882	5.28447140287e-08	NA	NA	NA	0.511078030339	3.6160924988e-12
AMD	AdvancedAMD_2015	Age-related Macular Degeneration	PILRA	Brain_Cerebellum	5.34506071686	9.03867500318e-08	NA	NA	NA	0.573310632023	2.17306072722e-20
AMD	AdvancedAMD_2015	Age-related Macular Degeneration	PILRA	Brain_Cerebellar_Hemisphere	5.30766709282	1.11037201958e-07	NA	NA	NA	0.777799540079	3.69420362366e-30
AMD	AdvancedAMD_2015	Age-related Macular Degeneration	PILRA	Heart_Atrial_Appendage	5.2151202849	1.83697993044e-07	NA	NA	NA	0.448148965504	5.09685174821e-22
AMD	AdvancedAMD_2015	Age-related Macular Degeneration	PILRB	Cells_Transformed_fibroblasts	6.39986713624	1.55512215027e-10	NA	NA	NA	0.202827254878	5.44261390748e-15
AMD	AdvancedAMD_2015	Age-related Macular Degeneration	PILRB	Muscle_Skeletal	6.19824529947	5.70961078485e-10	NA	NA	NA	0.360982675292	8.56565347124e-37
AMD	AdvancedAMD_2015	Age-related Macular Degeneration	PILRB	Artery_Tibial	6.14510467794	7.99107974785e-10	NA	NA	NA	0.463329341984	3.93216411993e-40
AMD	AdvancedAMD_2015	Age-related Macular Degeneration	PILRB	Colon_Transverse	6.120771105	9.31235956183e-10	NA	NA	NA	0.374019762287	1.0282430194e-18
AMD	AdvancedAMD_2015	Age-related Macular Degeneration	PILRB	Small_Intestine_Terminal_Ileum	6.11162125326	9.86240253127e-10	NA	NA	NA	0.363217890692	6.65490949344e-09
AMD	AdvancedAMD_2015	Age-related Macular Degeneration	PILRB	Adipose_Subcutaneous	6.11015894726	9.95319610839e-10	NA	NA	NA	0.567460762243	8.3105765575e-56
AMD	AdvancedAMD_2015	Age-related Macular Degeneration	PILRB	Stomach	6.07512248682	1.23893116414e-09	NA	NA	NA	0.33346815141	1.67148340882e-16
AMD	AdvancedAMD_2015	Age-related Macular Degeneration	PILRB	Pancreas	5.99194183542	2.073500924e-09	NA	NA	NA	0.397707920185	6.74959369098e-18
AMD	AdvancedAMD_2015	Age-related Macular Degeneration	PILRB	Brain_Caudate_basal_ganglia	5.98581134541	2.15313820665e-09	NA	NA	NA	0.526429795998	1.36319670063e-17
AMD	AdvancedAMD_2015	Age-related Macular Degeneration	PILRB	Adrenal_Gland	5.96992743065	2.37359138718e-09	NA	NA	NA	0.436624243284	3.79703436312e-17
AMD	AdvancedAMD_2015	Age-related Macular Degeneration	PILRB	Skin_Not_Sun_Exposed_Suprapubic	5.94225765237	2.81123091538e-09	NA	NA	NA	0.402799313557	1.71940493475e-23
AMD	AdvancedAMD_2015	Age-related Macular Degeneration	PILRB	Esophagus_Gastroesophageal_Junction	5.9359377817	2.92170593396e-09	NA	NA	NA	0.326897088216	2.2065920851e-12
AMD	AdvancedAMD_2015	Age-related Macular Degeneration	PILRB	Skin_Sun_Exposed_Lower_leg	5.93131889362	3.00510909965e-09	NA	NA	NA	0.496777578481	1.19533386623e-46
AMD	AdvancedAMD_2015	Age-related Macular Degeneration	PILRB	Colon_Sigmoid	5.9081417752	3.45988202028e-09	NA	NA	NA	0.498729143211	5.12749024387e-20
AMD	AdvancedAMD_2015	Age-related Macular Degeneration	PILRB	Esophagus_Mucosa	5.90614548147	3.50204740082e-09	NA	NA	NA	0.56209971042	9.55713240569e-45
AMD	AdvancedAMD_2015	Age-related Macular Degeneration	PILRB	Brain_Nucleus_accumbens_basal_ganglia	5.88137571468	4.06870406422e-09	NA	NA	NA	0.558771306968	7.51961524415e-18
AMD	AdvancedAMD_2015	Age-related Macular Degeneration	PILRB	Thyroid	5.86238496027	4.56265708659e-09	NA	NA	NA	0.548698208286	1.33845480586e-49
AMD	AdvancedAMD_2015	Age-related Macular Degeneration	PILRB	Lung	5.85875545607	4.66348822905e-09	NA	NA	NA	0.595886685538	3.08953555623e-56
AMD	AdvancedAMD_2015	Age-related Macular Degeneration	PILRB	Nerve_Tibial	5.84203602359	5.15666514676e-09	NA	NA	NA	0.616372825821	9.11199546692e-55
AMD	AdvancedAMD_2015	Age-related Macular Degeneration	PILRB	Breast_Mammary_Tissue	5.82825023473	5.60115479722e-09	NA	NA	NA	0.444708762951	6.6785517763e-25
AMD	AdvancedAMD_2015	Age-related Macular Degeneration	PILRB	Brain_Putamen_basal_ganglia	5.8232375962	5.77184074643e-09	NA	NA	NA	0.54471121053	2.55923944601e-15
AMD	AdvancedAMD_2015	Age-related Macular Degeneration	PILRB	Brain_Anterior_cingulate_cortex_BA24	5.79696618746	6.75252988963e-09	NA	NA	NA	0.537016117418	2.52693717593e-13
AMD	AdvancedAMD_2015	Age-related Macular Degeneration	PILRB	Artery_Aorta	5.79387159822	6.87820531544e-09	NA	NA	NA	0.504287861274	1.54087441112e-31
AMD	AdvancedAMD_2015	Age-related Macular Degeneration	PILRB	Brain_Frontal_Cortex_BA9	5.79003706433	7.0370893863e-09	NA	NA	NA	0.532541840051	1.56605748091e-16
AMD	AdvancedAMD_2015	Age-related Macular Degeneration	PILRB	Brain_Hippocampus	5.78068851122	7.43955232366e-09	NA	NA	NA	0.565053017276	6.16462207086e-16
AMD	AdvancedAMD_2015	Age-related Macular Degeneration	PILRB	Adipose_Visceral_Omentum	5.78035503399	7.45431464345e-09	NA	NA	NA	0.470391655361	4.71143171492e-27
AMD	AdvancedAMD_2015	Age-related Macular Degeneration	PILRB	Brain_Cortex	5.7609385853	8.36474743578e-09	NA	NA	NA	0.523227327986	8.54040990811e-17
AMD	AdvancedAMD_2015	Age-related Macular Degeneration	PILRB	Liver	5.75965126978	8.4287892963e-09	NA	NA	NA	0.299542713581	6.59811898547e-09
AMD	AdvancedAMD_2015	Age-related Macular Degeneration	PILRB	Whole_Blood	5.75473062805	8.67800581153e-09	NA	NA	NA	0.198116175826	7.51029501534e-18
AMD	AdvancedAMD_2015	Age-related Macular Degeneration	PILRB	Vagina	5.75041269968	8.90258643881e-09	NA	NA	NA	0.492492481009	5.82270243674e-13
AMD	AdvancedAMD_2015	Age-related Macular Degeneration	PILRB	Artery_Coronary	5.68598095459	1.30063890591e-08	NA	NA	NA	0.296521297062	1.84062202977e-10
AMD	AdvancedAMD_2015	Age-related Macular Degeneration	PILRB	Brain_Cerebellar_Hemisphere	5.66854045364	1.4401906927e-08	NA	NA	NA	0.682443608205	2.19211849658e-23
AMD	AdvancedAMD_2015	Age-related Macular Degeneration	PILRB	Spleen	5.66470958262	1.47273755813e-08	NA	NA	NA	0.436593305299	1.8431573864e-12
AMD	AdvancedAMD_2015	Age-related Macular Degeneration	PILRB	DGN_WB	5.61379408568	1.97937744932e-08	NA	NA	NA	0.607905532282	3.07210130341e-189
AMD	AdvancedAMD_2015	Age-related Macular Degeneration	PILRB	Prostate	5.60672621528	2.06189430322e-08	NA	NA	NA	0.317027608896	1.37204175215e-08
AMD	AdvancedAMD_2015	Age-related Macular Degeneration	PILRB	Brain_Hypothalamus	5.59249665944	2.23827461922e-08	NA	NA	NA	0.500850774213	1.50247259515e-13
AMD	AdvancedAMD_2015	Age-related Macular Degeneration	PILRB	Pituitary	5.57994227171	2.40598423647e-08	NA	NA	NA	0.523835104521	2.38021851429e-15
AMD	AdvancedAMD_2015	Age-related Macular Degeneration	PILRB	Brain_Cerebellum	5.57077635737	2.53606696226e-08	NA	NA	NA	0.498141459842	8.41848310942e-17
AMD	AdvancedAMD_2015	Age-related Macular Degeneration	PILRB	Heart_Atrial_Appendage	5.47303183096	4.42400609881e-08	NA	NA	NA	0.48884441266	1.19487221645e-24
AMD	AdvancedAMD_2015	Age-related Macular Degeneration	PILRB	Heart_Left_Ventricle	5.4282277968	5.69163673332e-08	NA	NA	NA	0.510070535449	6.03746031419e-31
AMD	AdvancedAMD_2015	Age-related Macular Degeneration	PLA2G12A	DGN_WB	6.82588515604	8.73848169567e-12	NA	NA	NA	0.0235057055531	2.91517241441e-06
AMD	AdvancedAMD_2015	Age-related Macular Degeneration	PLA2G12A	Nerve_Tibial	6.69602602883	2.14163593328e-11	NA	NA	NA	0.304108365728	9.04830357988e-22
AMD	AdvancedAMD_2015	Age-related Macular Degeneration	PLA2G12A	Adipose_Subcutaneous	6.62709143382	3.42365586486e-11	NA	NA	NA	0.10530525992	9.79437588465e-09
AMD	AdvancedAMD_2015	Age-related Macular Degeneration	PLA2G12A	Brain_Anterior_cingulate_cortex_BA24	6.33466984239	2.37850034619e-10	NA	NA	NA	0.0947228517436	0.00853884837261
AMD	AdvancedAMD_2015	Age-related Macular Degeneration	PLA2G12A	Whole_Blood	6.22036504745	4.95999522237e-10	NA	NA	NA	0.01699794769	0.0164712602204
AMD	AdvancedAMD_2015	Age-related Macular Degeneration	PLA2G12A	Cells_Transformed_fibroblasts	5.51961468699	3.39743798831e-08	NA	NA	NA	0.0432869779316	0.000553569882374
AMD	AdvancedAMD_2015	Age-related Macular Degeneration	PLA2G12A	Esophagus_Mucosa	5.3306373201	9.78686973232e-08	NA	NA	NA	0.201863747848	2.24443616921e-13
AMD	AdvancedAMD_2015	Age-related Macular Degeneration	PLEKHA1	Lung	-30.5461922913	6.35290410854e-205	NA	NA	NA	0.0489303053958	0.000201034109595
AMD	AdvancedAMD_2015	Age-related Macular Degeneration	PLEKHA1	DGN_WB	-28.9396857266	3.78390459926e-184	NA	NA	NA	0.145250426336	3.03410805743e-33
AMD	AdvancedAMD_2015	Age-related Macular Degeneration	PLEKHA1	Breast_Mammary_Tissue	-27.9808810391	2.77651937953e-172	NA	NA	NA	0.0464477978704	0.00338960683306
AMD	AdvancedAMD_2015	Age-related Macular Degeneration	PLEKHA1	Artery_Tibial	-25.3114866485	2.38742517387e-141	NA	NA	NA	0.0730888367435	3.64821575728e-06
AMD	AdvancedAMD_2015	Age-related Macular Degeneration	PLEKHA1	Adipose_Subcutaneous	-24.4410557313	6.26455085132e-132	NA	NA	NA	0.0735948028557	2.00593655132e-06
AMD	AdvancedAMD_2015	Age-related Macular Degeneration	PLEKHA1	Vagina	-20.8502252021	1.51706894483e-96	NA	NA	NA	0.163728134428	0.000216757542662
AMD	AdvancedAMD_2015	Age-related Macular Degeneration	PLEKHA1	Muscle_Skeletal	-20.6347544997	1.33823163111e-94	NA	NA	NA	0.0266906696352	0.00184402440274
AMD	AdvancedAMD_2015	Age-related Macular Degeneration	PLEKHA1	Thyroid	-18.2840484834	1.10881604939e-74	NA	NA	NA	0.0973623187198	1.08220469428e-07
AMD	AdvancedAMD_2015	Age-related Macular Degeneration	PLEKHA1	Whole_Blood	-16.8224942386	1.66978259993e-63	NA	NA	NA	0.0715640171781	5.99945641625e-07
AMD	AdvancedAMD_2015	Age-related Macular Degeneration	PLEKHA1	Pancreas	-16.5287787229	2.2771071613e-61	NA	NA	NA	0.100289108128	8.32533224695e-05
AMD	AdvancedAMD_2015	Age-related Macular Degeneration	PLEKHA1	Skin_Sun_Exposed_Lower_leg	-16.0000667047	1.27638261168e-57	NA	NA	NA	0.0435965934302	0.0002583595039
AMD	AdvancedAMD_2015	Age-related Macular Degeneration	PLEKHA1	Cells_EBV-transformed_lymphocytes	15.5620481396	1.31812458543e-54	NA	NA	NA	0.145935596353	2.73998073627e-05
AMD	AdvancedAMD_2015	Age-related Macular Degeneration	PLEKHA1	Colon_Transverse	-14.9554130889	1.43587952953e-50	NA	NA	NA	0.0204580277617	0.0635733189041
AMD	AdvancedAMD_2015	Age-related Macular Degeneration	PLEKHA1	Skin_Not_Sun_Exposed_Suprapubic	-14.8779884632	4.58065676652e-50	NA	NA	NA	0.0234339820652	0.0321873668026
AMD	AdvancedAMD_2015	Age-related Macular Degeneration	PLEKHA1	Brain_Cerebellum	-9.57153355124	1.05331520704e-21	NA	NA	NA	0.0471032027561	0.027659780222
AMD	AdvancedAMD_2015	Age-related Macular Degeneration	PLEKHA1	Esophagus_Gastroesophageal_Junction	-8.32472853298	8.45222161104e-17	NA	NA	NA	0.18953815003	3.13314614286e-07
AMD	AdvancedAMD_2015	Age-related Macular Degeneration	PLEKHA1	Heart_Left_Ventricle	8.07200197403	6.91547572663e-16	NA	NA	NA	0.0622641459271	0.000516807302186
AMD	AdvancedAMD_2015	Age-related Macular Degeneration	PLEKHA1	Brain_Hippocampus	-6.84278012308	7.76708223674e-12	NA	NA	NA	0.0742559639309	0.0138494379609
AMD	AdvancedAMD_2015	Age-related Macular Degeneration	POLDIP2	Brain_Nucleus_accumbens_basal_ganglia	5.76866006431	7.99042975288e-09	NA	NA	NA	0.0477040998819	0.035441869749
AMD	AdvancedAMD_2015	Age-related Macular Degeneration	POLDIP2	Pituitary	5.71165546996	1.11882419164e-08	NA	NA	NA	0.0961299082392	0.0034724263483
AMD	AdvancedAMD_2015	Age-related Macular Degeneration	POLDIP2	Brain_Anterior_cingulate_cortex_BA24	5.46808167822	4.54932250097e-08	NA	NA	NA	0.0771871717335	0.0181328513067
AMD	AdvancedAMD_2015	Age-related Macular Degeneration	POLDIP2	Adipose_Subcutaneous	5.42080384331	5.93316353754e-08	NA	NA	NA	0.0554573738452	4.02459765998e-05
AMD	AdvancedAMD_2015	Age-related Macular Degeneration	POLDIP2	Brain_Cortex	5.39310448558	6.92506562378e-08	NA	NA	NA	0.17037243273	2.92571775754e-05
AMD	AdvancedAMD_2015	Age-related Macular Degeneration	POLDIP2	Thyroid	5.34800650557	8.89282698147e-08	NA	NA	NA	0.0678906994321	1.07723883034e-05
AMD	AdvancedAMD_2015	Age-related Macular Degeneration	POLDIP2	Brain_Cerebellar_Hemisphere	5.32163927316	1.0283633544e-07	NA	NA	NA	0.0685917464301	0.013165052192
AMD	AdvancedAMD_2015	Age-related Macular Degeneration	POLDIP2	Brain_Hypothalamus	5.31399673028	1.07246543329e-07	NA	NA	NA	0.0952505153605	0.00505905683514
AMD	AdvancedAMD_2015	Age-related Macular Degeneration	POU5F1	Liver	7.84246962489	4.41770613126e-15	NA	NA	NA	0.104034239819	0.00127266034557
AMD	AdvancedAMD_2015	Age-related Macular Degeneration	POU5F1	DGN_WB	-7.66581022195	1.77705787245e-14	NA	NA	NA	0.288427411415	5.12379690709e-70
AMD	AdvancedAMD_2015	Age-related Macular Degeneration	POU5F1	Heart_Atrial_Appendage	6.43411610649	1.24193901062e-10	NA	NA	NA	0.381581740771	4.20576567397e-18
AMD	AdvancedAMD_2015	Age-related Macular Degeneration	POU5F1	Colon_Sigmoid	5.81261608747	6.15040037161e-09	NA	NA	NA	0.23483103434	1.17743092471e-08
AMD	AdvancedAMD_2015	Age-related Macular Degeneration	POU5F1	Adipose_Visceral_Omentum	5.67633454825	1.3761152586e-08	NA	NA	NA	0.178451881952	2.10411075601e-09
AMD	AdvancedAMD_2015	Age-related Macular Degeneration	POU5F1	Skin_Not_Sun_Exposed_Suprapubic	-5.52154669107	3.36028492392e-08	NA	NA	NA	0.301550883741	7.83216506277e-17
AMD	AdvancedAMD_2015	Age-related Macular Degeneration	POU5F1	Lung	-5.41773135617	6.03600177742e-08	NA	NA	NA	0.184480826503	6.5975107466e-14
AMD	AdvancedAMD_2015	Age-related Macular Degeneration	POU5F1	Skin_Sun_Exposed_Lower_leg	-5.21166408812	1.87154200844e-07	NA	NA	NA	0.360306377195	5.99746575253e-31
AMD	AdvancedAMD_2015	Age-related Macular Degeneration	PPT2	DGN_WB	12.9075349896	4.0815893025e-38	NA	NA	NA	0.0966058201866	4.23331408762e-22
AMD	AdvancedAMD_2015	Age-related Macular Degeneration	PPT2	Cells_Transformed_fibroblasts	12.3622687903	4.18184870095e-35	NA	NA	NA	0.0382531420177	0.00118623602929
AMD	AdvancedAMD_2015	Age-related Macular Degeneration	PRRC2A	Adipose_Subcutaneous	-8.05782999321	7.76607228772e-16	NA	NA	NA	0.019170293238	0.0167741856725
AMD	AdvancedAMD_2015	Age-related Macular Degeneration	PRRT1	Uterus	-12.7174996594	4.72746511486e-37	NA	NA	NA	0.122164200504	0.00301906706364
AMD	AdvancedAMD_2015	Age-related Macular Degeneration	PRRT1	Thyroid	-12.7148958501	4.88760301153e-37	NA	NA	NA	0.106143201518	2.69670822737e-08
AMD	AdvancedAMD_2015	Age-related Macular Degeneration	PRRT1	Cells_Transformed_fibroblasts	9.70645809174	2.83000600925e-22	NA	NA	NA	0.00814729383856	0.137591047571
AMD	AdvancedAMD_2015	Age-related Macular Degeneration	PRRT1	Adipose_Visceral_Omentum	-9.27464249254	1.78215690508e-20	NA	NA	NA	0.098273280272	1.3927706321e-05
AMD	AdvancedAMD_2015	Age-related Macular Degeneration	PRRT1	Adipose_Subcutaneous	-9.22458686154	2.84656112073e-20	NA	NA	NA	0.0731547614936	2.15795972251e-06
AMD	AdvancedAMD_2015	Age-related Macular Degeneration	PRRT1	Brain_Frontal_Cortex_BA9	7.55468768483	4.19866113652e-14	NA	NA	NA	0.0754434874794	0.00805662219008
AMD	AdvancedAMD_2015	Age-related Macular Degeneration	PRRT1	DGN_WB	6.73316963244	1.66006330242e-11	NA	NA	NA	0.0150016980476	0.000192943499952
AMD	AdvancedAMD_2015	Age-related Macular Degeneration	PRRT1	Breast_Mammary_Tissue	-5.4589834781	4.78868314437e-08	NA	NA	NA	0.1188796114	1.75603950101e-06
AMD	AdvancedAMD_2015	Age-related Macular Degeneration	RDBP	DGN_WB	19.5274372655	6.41803802894e-85	NA	NA	NA	0.0760865183777	1.45925511277e-17
AMD	AdvancedAMD_2015	Age-related Macular Degeneration	RDH5	Adipose_Subcutaneous	-6.34964124482	2.15817632917e-10	NA	NA	NA	0.144621188271	1.0890207658e-11
AMD	AdvancedAMD_2015	Age-related Macular Degeneration	RDH5	Thyroid	-6.33220596215	2.41680567736e-10	NA	NA	NA	0.27801125754	2.70578094258e-21
AMD	AdvancedAMD_2015	Age-related Macular Degeneration	RDH5	Brain_Cerebellum	-5.9934212282	2.05471714986e-09	NA	NA	NA	0.238997076808	1.61057880312e-07
AMD	AdvancedAMD_2015	Age-related Macular Degeneration	RDH5	Colon_Transverse	-5.88674431231	3.93877346385e-09	NA	NA	NA	0.140478156963	5.15302502081e-07
AMD	AdvancedAMD_2015	Age-related Macular Degeneration	RDH5	Brain_Hippocampus	-5.87519874584	4.22336343946e-09	NA	NA	NA	0.165503543287	0.00016398628867
AMD	AdvancedAMD_2015	Age-related Macular Degeneration	RDH5	DGN_WB	-5.85502655192	4.76933812965e-09	NA	NA	NA	0.321161874035	1.8968807888e-79
AMD	AdvancedAMD_2015	Age-related Macular Degeneration	RDH5	Cells_Transformed_fibroblasts	-5.79395560665	6.87476377565e-09	NA	NA	NA	0.124969068788	1.99559222875e-09
AMD	AdvancedAMD_2015	Age-related Macular Degeneration	RDH5	Artery_Tibial	-5.78373897113	7.3058278448e-09	NA	NA	NA	0.104269018399	2.44052727263e-08
AMD	AdvancedAMD_2015	Age-related Macular Degeneration	RDH5	Cells_EBV-transformed_lymphocytes	-5.64410481536	1.66042899079e-08	NA	NA	NA	0.157525443625	1.23149034855e-05
AMD	AdvancedAMD_2015	Age-related Macular Degeneration	RDH5	Skin_Not_Sun_Exposed_Suprapubic	-5.42293754051	5.86274826869e-08	NA	NA	NA	0.188117341315	2.14793324517e-10
AMD	AdvancedAMD_2015	Age-related Macular Degeneration	RDH5	Whole_Blood	-5.33647843991	9.47691349851e-08	NA	NA	NA	0.266284096076	2.142870695e-24
AMD	AdvancedAMD_2015	Age-related Macular Degeneration	RDH5	Esophagus_Muscularis	-5.33513413418	9.54739531739e-08	NA	NA	NA	0.0867477749655	9.77164261366e-06
AMD	AdvancedAMD_2015	Age-related Macular Degeneration	RDH5	Lung	-5.33238183692	9.69328443436e-08	NA	NA	NA	0.172129241528	5.42975360462e-13
AMD	AdvancedAMD_2015	Age-related Macular Degeneration	RDH5	Skin_Sun_Exposed_Lower_leg	-5.31668506278	1.05674739175e-07	NA	NA	NA	0.19557025374	6.83686444339e-16
AMD	AdvancedAMD_2015	Age-related Macular Degeneration	RNF5	Stomach	-14.4487140443	2.55409976087e-47	NA	NA	NA	0.223411977538	7.61434345823e-11
AMD	AdvancedAMD_2015	Age-related Macular Degeneration	RNF5	Muscle_Skeletal	-12.2170953527	2.51925946534e-34	NA	NA	NA	0.162531465054	1.53276023879e-15
AMD	AdvancedAMD_2015	Age-related Macular Degeneration	RNF5	Whole_Blood	12.1676148118	4.62397534003e-34	NA	NA	NA	0.0111927113828	0.0519823272084
AMD	AdvancedAMD_2015	Age-related Macular Degeneration	RNF5	Adrenal_Gland	-10.8698107816	1.60533435977e-27	NA	NA	NA	0.131288650274	3.05563101321e-05
AMD	AdvancedAMD_2015	Age-related Macular Degeneration	RNF5	Heart_Atrial_Appendage	-10.3867565731	2.84876266464e-25	NA	NA	NA	0.0447430054731	0.00743856606852
AMD	AdvancedAMD_2015	Age-related Macular Degeneration	RNF5	Heart_Left_Ventricle	-10.1535328725	3.19580524373e-24	NA	NA	NA	0.116679293506	1.4127189525e-06
AMD	AdvancedAMD_2015	Age-related Macular Degeneration	RNF5	Colon_Transverse	-9.36299726574	7.75061828662e-21	NA	NA	NA	0.0685276490956	0.000586012042587
AMD	AdvancedAMD_2015	Age-related Macular Degeneration	RNF5	Prostate	-8.44738306394	2.97905003904e-17	NA	NA	NA	0.133891111079	0.000491538297758
AMD	AdvancedAMD_2015	Age-related Macular Degeneration	RNF5	Brain_Frontal_Cortex_BA9	-7.90634037183	2.65065811479e-15	NA	NA	NA	0.06337146819	0.015491412281
AMD	AdvancedAMD_2015	Age-related Macular Degeneration	RNF5	Pancreas	-7.40323714482	1.32904095027e-13	NA	NA	NA	0.0885751961864	0.000227665903218
AMD	AdvancedAMD_2015	Age-related Macular Degeneration	RNF5	Brain_Cerebellar_Hemisphere	-6.70631051047	1.99606751697e-11	NA	NA	NA	0.222785930559	3.01903492462e-06
AMD	AdvancedAMD_2015	Age-related Macular Degeneration	SARM1	DGN_WB	5.18748699029	2.13150810626e-07	NA	NA	NA	0.0690518947113	5.01099120554e-16
AMD	AdvancedAMD_2015	Age-related Macular Degeneration	SFTA2	Muscle_Skeletal	7.55591287349	4.15932210707e-14	NA	NA	NA	0.00779480577986	0.093947930024
AMD	AdvancedAMD_2015	Age-related Macular Degeneration	SKIV2L	Skin_Sun_Exposed_Lower_leg	-20.2497646071	3.56941458807e-91	NA	NA	NA	0.205543834897	1.02722189429e-16
AMD	AdvancedAMD_2015	Age-related Macular Degeneration	SKIV2L	Artery_Aorta	-19.2701523084	9.56541433723e-83	NA	NA	NA	0.34157968726	1.94774771495e-19
AMD	AdvancedAMD_2015	Age-related Macular Degeneration	SKIV2L	Nerve_Tibial	-19.2650192545	1.05626106459e-82	NA	NA	NA	0.274701170064	1.82369171349e-19
AMD	AdvancedAMD_2015	Age-related Macular Degeneration	SKIV2L	Artery_Tibial	-19.1531135189	9.116943556e-82	NA	NA	NA	0.48280272029	2.06308776647e-42
AMD	AdvancedAMD_2015	Age-related Macular Degeneration	SKIV2L	Brain_Cortex	-19.0898964145	3.06376309119e-81	NA	NA	NA	0.261803408577	9.93963730523e-08
AMD	AdvancedAMD_2015	Age-related Macular Degeneration	SKIV2L	Brain_Frontal_Cortex_BA9	-19.0252667313	1.05349916458e-80	NA	NA	NA	0.182494227718	2.16768868834e-05
AMD	AdvancedAMD_2015	Age-related Macular Degeneration	SKIV2L	Adipose_Subcutaneous	-19.0023698134	1.63015100329e-80	NA	NA	NA	0.331212683491	1.11072683315e-27
AMD	AdvancedAMD_2015	Age-related Macular Degeneration	SKIV2L	Cells_Transformed_fibroblasts	-18.9575669977	3.82430320772e-80	NA	NA	NA	0.164531150076	3.39277124376e-12
AMD	AdvancedAMD_2015	Age-related Macular Degeneration	SKIV2L	Testis	-18.6536303202	1.17987018047e-77	NA	NA	NA	0.150190842335	5.31745430369e-07
AMD	AdvancedAMD_2015	Age-related Macular Degeneration	SKIV2L	Uterus	-18.5968634846	3.40665634289e-77	NA	NA	NA	0.0751330153431	0.0216647523961
AMD	AdvancedAMD_2015	Age-related Macular Degeneration	SKIV2L	Artery_Coronary	-18.5010659724	2.02430380186e-76	NA	NA	NA	0.24208460935	1.52735274996e-08
AMD	AdvancedAMD_2015	Age-related Macular Degeneration	SKIV2L	Colon_Transverse	-18.2192215532	3.63286330695e-74	NA	NA	NA	0.214434982656	2.30693396049e-10
AMD	AdvancedAMD_2015	Age-related Macular Degeneration	SKIV2L	Esophagus_Gastroesophageal_Junction	-18.1882012222	6.40065426799e-74	NA	NA	NA	0.282371068457	1.29614176445e-10
AMD	AdvancedAMD_2015	Age-related Macular Degeneration	SKIV2L	Stomach	-17.3867652386	1.03937211177e-67	NA	NA	NA	0.216570510646	1.6144786531e-10
AMD	AdvancedAMD_2015	Age-related Macular Degeneration	SKIV2L	Pancreas	-17.2522976945	1.0753644204e-66	NA	NA	NA	0.169233233612	1.86945779687e-07
AMD	AdvancedAMD_2015	Age-related Macular Degeneration	SKIV2L	Adipose_Visceral_Omentum	-17.1253090702	9.60977502356e-66	NA	NA	NA	0.175293464802	3.01448246991e-09
AMD	AdvancedAMD_2015	Age-related Macular Degeneration	SKIV2L	Heart_Atrial_Appendage	-16.8239681171	1.62874705119e-63	NA	NA	NA	0.246404817906	2.8498740727e-11
AMD	AdvancedAMD_2015	Age-related Macular Degeneration	SKIV2L	Whole_Blood	-16.7725457067	3.87543438175e-63	NA	NA	NA	0.25892977095	1.16045087119e-23
AMD	AdvancedAMD_2015	Age-related Macular Degeneration	SKIV2L	Brain_Caudate_basal_ganglia	-16.7117578599	1.07615811041e-62	NA	NA	NA	0.208230644493	1.82843856075e-06
AMD	AdvancedAMD_2015	Age-related Macular Degeneration	SKIV2L	Breast_Mammary_Tissue	-16.5439845832	1.76922749006e-61	NA	NA	NA	0.225477329257	1.11105074234e-11
AMD	AdvancedAMD_2015	Age-related Macular Degeneration	SKIV2L	Esophagus_Mucosa	-16.4838523369	4.7930986381e-61	NA	NA	NA	0.20802664203	8.76052016737e-14
AMD	AdvancedAMD_2015	Age-related Macular Degeneration	SKIV2L	Brain_Anterior_cingulate_cortex_BA24	-16.3572181248	3.86379305011e-60	NA	NA	NA	0.134315702751	0.00154391309636
AMD	AdvancedAMD_2015	Age-related Macular Degeneration	SKIV2L	Lung	-16.2551278186	2.05439434367e-59	NA	NA	NA	0.307104889268	8.83297309276e-24
AMD	AdvancedAMD_2015	Age-related Macular Degeneration	SKIV2L	Heart_Left_Ventricle	-16.168109796	8.46560638494e-59	NA	NA	NA	0.15129764348	2.9199620719e-08
AMD	AdvancedAMD_2015	Age-related Macular Degeneration	SKIV2L	Adrenal_Gland	-15.9843411589	1.64294754171e-57	NA	NA	NA	0.0364128310954	0.0323284017687
AMD	AdvancedAMD_2015	Age-related Macular Degeneration	SKIV2L	Colon_Sigmoid	-15.9534816802	2.69447073736e-57	NA	NA	NA	0.287285571801	1.40690064725e-10
AMD	AdvancedAMD_2015	Age-related Macular Degeneration	SKIV2L	Brain_Cerebellum	-15.8992964615	6.40803449205e-57	NA	NA	NA	0.314084537952	7.46573997196e-10
AMD	AdvancedAMD_2015	Age-related Macular Degeneration	SKIV2L	DGN_WB	-15.8043146416	2.90532699978e-56	NA	NA	NA	0.344524739033	1.84640380662e-86
AMD	AdvancedAMD_2015	Age-related Macular Degeneration	SKIV2L	Thyroid	-15.518783281	2.58913871308e-54	NA	NA	NA	0.29613174251	7.86180999755e-23
AMD	AdvancedAMD_2015	Age-related Macular Degeneration	SKIV2L	Skin_Not_Sun_Exposed_Suprapubic	-15.051394652	3.38032138231e-51	NA	NA	NA	0.215749590833	6.99682241462e-12
AMD	AdvancedAMD_2015	Age-related Macular Degeneration	SKIV2L	Spleen	-14.4311289688	3.29640778808e-47	NA	NA	NA	0.0806530386663	0.00699463203973
AMD	AdvancedAMD_2015	Age-related Macular Degeneration	SKIV2L	Brain_Hippocampus	-13.9494309164	3.17125653041e-44	NA	NA	NA	0.0823396432211	0.00939692852689
AMD	AdvancedAMD_2015	Age-related Macular Degeneration	SKIV2L	Brain_Cerebellar_Hemisphere	-12.4166323569	2.12311891912e-35	NA	NA	NA	0.293494618003	4.19371211706e-08
AMD	AdvancedAMD_2015	Age-related Macular Degeneration	SKIV2L	Small_Intestine_Terminal_Ileum	-12.2770088565	1.20366644118e-34	NA	NA	NA	0.124201341729	0.00166987369478
AMD	AdvancedAMD_2015	Age-related Macular Degeneration	SKIV2L	Cells_EBV-transformed_lymphocytes	-12.0209123331	2.7590812792e-33	NA	NA	NA	0.230046646849	6.69143970498e-08
AMD	AdvancedAMD_2015	Age-related Macular Degeneration	SKIV2L	Muscle_Skeletal	-11.1594490927	6.43893338723e-29	NA	NA	NA	0.0605540996839	2.22077878356e-06
AMD	AdvancedAMD_2015	Age-related Macular Degeneration	SLC12A3	DGN_WB	-5.21495681972	1.83860059367e-07	NA	NA	NA	0.0133178941178	0.00044619309606
AMD	AdvancedAMD_2015	Age-related Macular Degeneration	SLC12A5	Whole_Blood	-6.34847857202	2.17454718093e-10	NA	NA	NA	0.00996679792049	0.0667719530675
AMD	AdvancedAMD_2015	Age-related Macular Degeneration	SLC12A5	Breast_Mammary_Tissue	-6.01815524547	1.76415962538e-09	NA	NA	NA	0.147010785073	8.44088754704e-08
AMD	AdvancedAMD_2015	Age-related Macular Degeneration	SLC12A5	Cells_Transformed_fibroblasts	5.85710839237	4.70995740274e-09	NA	NA	NA	0.0193619943871	0.0217052356319
AMD	AdvancedAMD_2015	Age-related Macular Degeneration	SLC12A5	Adipose_Visceral_Omentum	-5.78378005155	7.30404303181e-09	NA	NA	NA	0.177447775873	2.35920568442e-09
AMD	AdvancedAMD_2015	Age-related Macular Degeneration	SLC44A4	Skin_Sun_Exposed_Lower_leg	11.0262546688	2.85509042928e-28	NA	NA	NA	0.0103653258385	0.0773071197864
AMD	AdvancedAMD_2015	Age-related Macular Degeneration	SLC44A4	Pancreas	-6.4240117045	1.32728990862e-10	NA	NA	NA	0.209812621895	4.26013095116e-09
AMD	AdvancedAMD_2015	Age-related Macular Degeneration	SLC44A4	Adipose_Visceral_Omentum	-5.23116273604	1.68447134581e-07	NA	NA	NA	0.0307542911701	0.0169568128705
AMD	AdvancedAMD_2015	Age-related Macular Degeneration	SPDYE3	DGN_WB	-5.90521177559	3.52194028099e-09	NA	NA	NA	0.0116726428821	0.00101712206996
AMD	AdvancedAMD_2015	Age-related Macular Degeneration	SPDYE3	Vagina	5.2256386269	1.73555031926e-07	NA	NA	NA	0.064228477048	0.0242220437653
AMD	AdvancedAMD_2015	Age-related Macular Degeneration	SRPK2	DGN_WB	5.16627009308	2.38811629009e-07	NA	NA	NA	0.00965009823092	0.00282626960096
AMD	AdvancedAMD_2015	Age-related Macular Degeneration	STAG3	Brain_Cortex	-5.53114149453	3.18153552298e-08	NA	NA	NA	0.0695480138442	0.00942618350856
AMD	AdvancedAMD_2015	Age-related Macular Degeneration	STK19	Artery_Aorta	-7.92298619867	2.31873323385e-15	NA	NA	NA	0.0351326960356	0.00835241356432
AMD	AdvancedAMD_2015	Age-related Macular Degeneration	TACC2	Pancreas	-8.24804887848	1.61001520528e-16	NA	NA	NA	0.0801763804492	0.000466792296333
AMD	AdvancedAMD_2015	Age-related Macular Degeneration	TBC1D23	Adrenal_Gland	-6.04784600894	1.46795160631e-09	NA	NA	NA	0.206294157126	9.19634874398e-08
AMD	AdvancedAMD_2015	Age-related Macular Degeneration	TBC1D23	Cells_Transformed_fibroblasts	-5.35133987021	8.7305373212e-08	NA	NA	NA	0.0547331689768	9.82633779912e-05
AMD	AdvancedAMD_2015	Age-related Macular Degeneration	TCF19	Stomach	-7.88956302366	3.03246461187e-15	NA	NA	NA	0.0756471158904	0.000283542823937
AMD	AdvancedAMD_2015	Age-related Macular Degeneration	TCF19	Nerve_Tibial	6.66957048103	2.56553151178e-11	NA	NA	NA	0.0343353290005	0.00291965043382
AMD	AdvancedAMD_2015	Age-related Macular Degeneration	TCF19	Skin_Not_Sun_Exposed_Suprapubic	-6.66328680243	2.67770383556e-11	NA	NA	NA	0.0216337054604	0.0396663200872
AMD	AdvancedAMD_2015	Age-related Macular Degeneration	TFR2	Brain_Caudate_basal_ganglia	5.6657834797	1.46354241047e-08	NA	NA	NA	0.086963556203	0.00289742571682
AMD	AdvancedAMD_2015	Age-related Macular Degeneration	TMEM199	Esophagus_Mucosa	6.53453053236	6.38093770569e-11	NA	NA	NA	0.0468507459316	0.000717155406147
AMD	AdvancedAMD_2015	Age-related Macular Degeneration	TMEM199	Esophagus_Muscularis	6.09692767835	1.08126407435e-09	NA	NA	NA	0.074963601811	4.169710494e-05
AMD	AdvancedAMD_2015	Age-related Macular Degeneration	TMEM199	Nerve_Tibial	5.77457597187	7.71471157573e-09	NA	NA	NA	0.0991484016916	2.6771227474e-07
AMD	AdvancedAMD_2015	Age-related Macular Degeneration	TMEM199	Whole_Blood	5.64807436891	1.62254989273e-08	NA	NA	NA	0.00774279776673	0.106337647797
AMD	AdvancedAMD_2015	Age-related Macular Degeneration	TMEM199	Breast_Mammary_Tissue	5.61502318844	1.96535886939e-08	NA	NA	NA	0.0371660262632	0.00893189194953
AMD	AdvancedAMD_2015	Age-related Macular Degeneration	TMEM199	DGN_WB	5.38961233197	7.06098332054e-08	NA	NA	NA	0.0825743790022	5.48300299277e-19
AMD	AdvancedAMD_2015	Age-related Macular Degeneration	TMEM199	Lung	5.21424750394	1.84564907754e-07	NA	NA	NA	0.0403882069247	0.000751245329793
AMD	AdvancedAMD_2015	Age-related Macular Degeneration	TMEM229B	Heart_Left_Ventricle	-5.34152705852	9.21668552022e-08	NA	NA	NA	0.0228504331532	0.0373538903838
AMD	AdvancedAMD_2015	Age-related Macular Degeneration	TMEM97	Cells_Transformed_fibroblasts	6.0846525396	1.16744208135e-09	NA	NA	NA	0.0560327025877	8.07544051114e-05
AMD	AdvancedAMD_2015	Age-related Macular Degeneration	TMEM97	Whole_Blood	5.53821473307	3.05570465413e-08	NA	NA	NA	0.0385129821758	0.00028346986615
AMD	AdvancedAMD_2015	Age-related Macular Degeneration	TMEM97	Breast_Mammary_Tissue	5.37956221008	7.46671900514e-08	NA	NA	NA	0.12250443733	1.19257944663e-06
AMD	AdvancedAMD_2015	Age-related Macular Degeneration	TNF	Thyroid	-6.3280818645	2.48227446646e-10	NA	NA	NA	0.0170046662565	0.0297255483607
AMD	AdvancedAMD_2015	Age-related Macular Degeneration	TNFRSF10A	Artery_Tibial	-6.17897765165	6.45180270976e-10	NA	NA	NA	0.089853629198	2.50536355139e-07
AMD	AdvancedAMD_2015	Age-related Macular Degeneration	TNFRSF10A	Cells_Transformed_fibroblasts	-5.90484870499	3.52970527459e-09	NA	NA	NA	0.445440141625	1.96125335477e-36
AMD	AdvancedAMD_2015	Age-related Macular Degeneration	TNFRSF10A	Nerve_Tibial	-5.7668818856	8.07516040055e-09	NA	NA	NA	0.0128587873111	0.0700923938011
AMD	AdvancedAMD_2015	Age-related Macular Degeneration	TNFRSF10A	Adrenal_Gland	-5.42669795879	5.74061503478e-08	NA	NA	NA	0.388140227808	6.7143080573e-15
AMD	AdvancedAMD_2015	Age-related Macular Degeneration	TNFRSF10A	Adipose_Subcutaneous	-5.19895644259	2.00410477145e-07	NA	NA	NA	0.191872441552	2.1159840548e-15
AMD	AdvancedAMD_2015	Age-related Macular Degeneration	TNXB	DGN_WB	8.36637906064	5.9415844213e-17	NA	NA	NA	0.126045792559	8.93817235985e-29
AMD	AdvancedAMD_2015	Age-related Macular Degeneration	TRIM15	Skin_Sun_Exposed_Lower_leg	5.8564410755	4.728912629e-09	NA	NA	NA	0.00921901729662	0.0958119107012
AMD	AdvancedAMD_2015	Age-related Macular Degeneration	TSC22D4	Thyroid	5.84948862807	4.93086591857e-09	NA	NA	NA	0.00882731304137	0.118070631426
AMD	AdvancedAMD_2015	Age-related Macular Degeneration	TSC22D4	Heart_Atrial_Appendage	5.72239464894	1.05032975548e-08	NA	NA	NA	0.153249017194	3.35310472097e-07
AMD	AdvancedAMD_2015	Age-related Macular Degeneration	TSC22D4	Heart_Left_Ventricle	5.6984049051	1.20933557563e-08	NA	NA	NA	0.124188968079	6.15128069998e-07
AMD	AdvancedAMD_2015	Age-related Macular Degeneration	TSC22D4	Muscle_Skeletal	5.58423401142	2.34732466813e-08	NA	NA	NA	0.116464291155	2.68861223734e-11
AMD	AdvancedAMD_2015	Age-related Macular Degeneration	TSC22D4	Lung	5.22902078404	1.70410209139e-07	NA	NA	NA	0.0947062203578	1.64446803686e-07
AMD	AdvancedAMD_2015	Age-related Macular Degeneration	VARS	Lung	11.543249627	7.98504734974e-31	NA	NA	NA	0.0179093114209	0.0256604548628
AMD	AdvancedAMD_2015	Age-related Macular Degeneration	VARS2	Brain_Hippocampus	-9.57974419871	9.72855848841e-22	NA	NA	NA	0.0618519685203	0.02516781484
AMD	AdvancedAMD_2015	Age-related Macular Degeneration	VARS2	Pituitary	-8.29231190902	1.11068216972e-16	NA	NA	NA	0.0978686953766	0.00317566799471
AMD	AdvancedAMD_2015	Age-related Macular Degeneration	VARS2	Brain_Frontal_Cortex_BA9	-7.72990258509	1.0762891248e-14	NA	NA	NA	0.0726116023343	0.00938999650322
AMD	AdvancedAMD_2015	Age-related Macular Degeneration	VARS2	Heart_Atrial_Appendage	-6.28948502595	3.18520828661e-10	NA	NA	NA	0.0301780146284	0.0285316372111
AMD	AdvancedAMD_2015	Age-related Macular Degeneration	VPS52	Brain_Hippocampus	-8.15858330169	3.38976898738e-16	NA	NA	NA	0.104852767077	0.00318926201701
AMD	AdvancedAMD_2015	Age-related Macular Degeneration	VWA7	Thyroid	13.8822211623	8.11884775013e-44	NA	NA	NA	0.0220605855611	0.0131727285915
AMD	AdvancedAMD_2015	Age-related Macular Degeneration	VWA7	Cells_Transformed_fibroblasts	9.41981194716	4.51896638063e-21	NA	NA	NA	0.0355389820748	0.00179111961883
AMD	AdvancedAMD_2015	Age-related Macular Degeneration	VWA7	Artery_Coronary	-6.85292797365	7.23535212348e-12	NA	NA	NA	0.0534194986347	0.0117975054536
AMD	AdvancedAMD_2015	Age-related Macular Degeneration	VWA7	Muscle_Skeletal	6.6939280661	2.17258245545e-11	NA	NA	NA	0.0825256426245	2.74744030441e-08
AMD	AdvancedAMD_2015	Age-related Macular Degeneration	ZBTB12	Spleen	-9.70645809174	2.83000600925e-22	NA	NA	NA	0.0474326813336	0.0403384313526
AMD	AdvancedAMD_2015	Age-related Macular Degeneration	ZBTB41	Brain_Cerebellum	28.2159627043	3.72543732043e-175	NA	NA	NA	0.143479687037	7.96595547422e-05
AMD	AdvancedAMD_2015	Age-related Macular Degeneration	ZBTB41	Adipose_Subcutaneous	25.3672129707	5.80395376987e-142	NA	NA	NA	0.034556904381	0.00126545679073
AMD	AdvancedAMD_2015	Age-related Macular Degeneration	ZBTB41	Skin_Sun_Exposed_Lower_leg	22.5062733289	3.60315857293e-112	NA	NA	NA	0.0146975415171	0.0352175092632
AMD	AdvancedAMD_2015	Age-related Macular Degeneration	ZBTB41	Esophagus_Mucosa	17.2403165496	1.32310363824e-66	NA	NA	NA	0.0184701842241	0.0349758644677
AMD	AdvancedAMD_2015	Age-related Macular Degeneration	ZBTB41	Artery_Tibial	15.0804893584	2.17649791521e-51	NA	NA	NA	0.0120479169589	0.0642467039192
AMD	AdvancedAMD_2015	Age-related Macular Degeneration	ZBTB41	Artery_Aorta	8.96509933472	3.10001314506e-19	NA	NA	NA	0.0327312641378	0.0109536799338
AMD	AdvancedAMD_2015	Age-related Macular Degeneration	ZCWPW1	Brain_Cortex	5.83672706302	5.32361959616e-09	NA	NA	NA	0.183711718678	1.3200328181e-05
AMD	AdvancedAMD_2015	Age-related Macular Degeneration	ZCWPW1	Brain_Putamen_basal_ganglia	5.29096767611	1.21670871006e-07	NA	NA	NA	0.135328054975	0.000673563388943
AMD	AdvancedAMD_2015	Age-related Macular Degeneration	ZCWPW1	Brain_Anterior_cingulate_cortex_BA24	5.21944921567	1.79456012911e-07	NA	NA	NA	0.199435655464	8.41840131345e-05
AMD	AdvancedAMD_2015	Age-related Macular Degeneration	ZCWPW1	Brain_Hippocampus	5.217803835	1.81057067496e-07	NA	NA	NA	0.0703072133668	0.0167434050432
AMD	AdvancedAMD_2015	Age-related Macular Degeneration	ZFP57	Liver	5.31320182244	1.07715625273e-07	NA	NA	NA	0.49651189954	8.01730401955e-16
AMD	AdvancedAMD_2015	Age-related Macular Degeneration	ZFP57	Stomach	5.30097727693	1.15184426141e-07	NA	NA	NA	0.436120081621	1.16216983392e-22
AMD	AdvancedAMD_2015	Age-related Macular Degeneration	ZFP57	Colon_Transverse	5.27257222955	1.34524866006e-07	NA	NA	NA	0.49666199851	1.10820721656e-26
AMD	AdvancedAMD_2015	Age-related Macular Degeneration	ZFP57	Vagina	5.24943441041	1.5256690838e-07	NA	NA	NA	0.346085675264	1.1896051104e-08
AMD	AdvancedAMD_2015	Age-related Macular Degeneration	ZFP57	Small_Intestine_Terminal_Ileum	5.18936347387	2.11014149467e-07	NA	NA	NA	0.34646581221	1.80145586362e-08
AMD	AdvancedAMD_2015	Age-related Macular Degeneration	ZFP57	Esophagus_Gastroesophageal_Junction	5.16831883304	2.36209102737e-07	NA	NA	NA	0.531220587527	2.64572259285e-22
AMD	AdvancedAMD_2015	Age-related Macular Degeneration	ZFP57	Cells_EBV-transformed_lymphocytes	5.16523101147	2.40142146855e-07	NA	NA	NA	0.375375523855	4.34175813882e-13
AMD	AdvancedAMD_2015	Age-related Macular Degeneration	ZFP57	Nerve_Tibial	5.16445628925	2.41138816565e-07	NA	NA	NA	0.569548683433	2.1301518366e-48
AMD	AdvancedAMD_2015	Age-related Macular Degeneration	ZFP57	Muscle_Skeletal	5.15797090956	2.49640392838e-07	NA	NA	NA	0.345782698577	5.95038526037e-35
AMD	AdvancedAMD_2015	Age-related Macular Degeneration	ZNF233	Muscle_Skeletal	-6.27241462164	3.55491397551e-10	NA	NA	NA	0.00820677763115	0.0856507315764
AMD	AdvancedAMD_2015	Age-related Macular Degeneration	ZNF296	Brain_Cerebellar_Hemisphere	9.27642450999	1.75261212707e-20	NA	NA	NA	0.0643602293739	0.0164448818797
AMD	AdvancedAMD_2015	Age-related Macular Degeneration	ZNF557	Brain_Frontal_Cortex_BA9	5.48907892577	4.04035069302e-08	NA	NA	NA	0.0453179105295	0.0416127560863
ANGST	ANGST_ANXIETY_CC	Anxiety Disorder (Case-Control)	FOXD4L6	Brain_Hypothalamus	11.0464647277	2.28018302864e-28	0.99870162807598	0.000342467722233	0.000955904201878	0.0824592233202	0.00934319898788
ANGST	ANGST_ANXIETY_CC	Anxiety Disorder (Case-Control)	FOXD4L6	Brain_Nucleus_accumbens_basal_ganglia	9.04910361941	1.44146741728e-19	0.99834671440286	0.000519246294999	0.00113403930194	0.0750483156887	0.00787972494218
Baranzini	dbGAP_Baranzini_MultipleSclerosis	Multiple Sclerosis	ARL17A	DGN_WB	-5.17416492089	2.28932549591e-07	NA	NA	NA	0.375800662394	3.0226652664e-96
CARDIoGRAM_C4D	CARDIoGRAM_C4D_CAD_ADDITIVE	Coronary Artery Disease (additive model)	AAGAB	Thyroid	5.75704336166	8.55999286864e-09	0.21022104904429798	0.111180113614	0.678598837341	0.00831518643873	0.129339184157
CARDIoGRAM_C4D	CARDIoGRAM_C4D_CAD_ADDITIVE	Coronary Artery Disease (additive model)	ADAMTS7	Brain_Cerebellum	6.96912479943	3.18918704163e-12	0.07388971285582017	0.216889498491	0.709220788653	0.0617469532856	0.011375612747
CARDIoGRAM_C4D	CARDIoGRAM_C4D_CAD_ADDITIVE	Coronary Artery Disease (additive model)	ADAMTS7	Artery_Tibial	-6.66753540234	2.60134725281e-11	6.197283659168327e-10	0.775865831053	0.224134168327	0.189657526347	1.27938303663e-14
CARDIoGRAM_C4D	CARDIoGRAM_C4D_CAD_ADDITIVE	Coronary Artery Disease (additive model)	ADAMTS7	Cells_EBV-transformed_lymphocytes	5.9543939063	2.61037398662e-09	0.0010519784945938557	0.9955358722	0.00341214930584	0.121315089487	0.000146162090082
CARDIoGRAM_C4D	CARDIoGRAM_C4D_CAD_ADDITIVE	Coronary Artery Disease (additive model)	ADAMTS7	Artery_Aorta	-5.74335820204	9.28170920614e-09	0.04150599805869098	0.28038123134	0.678112770602	0.0438870149796	0.00313168505259
CARDIoGRAM_C4D	CARDIoGRAM_C4D_CAD_ADDITIVE	Coronary Artery Disease (additive model)	AIDA	DGN_WB	5.99763610915	2.00210538879e-09	NA	NA	NA	0.0205110330768	1.26936723233e-05
CARDIoGRAM_C4D	CARDIoGRAM_C4D_CAD_ADDITIVE	Coronary Artery Disease (additive model)	AIDA	Adrenal_Gland	5.77813230243	7.55344040242e-09	0.023076197559064333	0.038703568189	0.938220234252	0.0320779419876	0.0447871641414
CARDIoGRAM_C4D	CARDIoGRAM_C4D_CAD_ADDITIVE	Coronary Artery Disease (additive model)	AIDA	Brain_Cerebellum	5.30824461919	1.1068603e-07	0.02352759736618632	0.051587504149	0.924884898485	0.0522352131795	0.0202303923093
CARDIoGRAM_C4D	CARDIoGRAM_C4D_CAD_ADDITIVE	Coronary Artery Disease (additive model)	ARL3	Cells_EBV-transformed_lymphocytes	5.40530014038	6.46999584768e-08	0.675086247366517	0.208355873153	0.116557879481	0.0813003758121	0.00210556454325
CARDIoGRAM_C4D	CARDIoGRAM_C4D_CAD_ADDITIVE	Coronary Artery Disease (additive model)	ARL3	Cells_Transformed_fibroblasts	5.31506984452	1.06616424332e-07	0.024009404670378702	0.219477215121	0.756513380209	0.085132378812	9.73731631261e-07
CARDIoGRAM_C4D	CARDIoGRAM_C4D_CAD_ADDITIVE	Coronary Artery Disease (additive model)	ATP2B1	Artery_Tibial	5.83014414284	5.53795178528e-09	0.008307995996839571	0.0320584191063	0.959633584897	0.0443373557151	0.000344482640382
CARDIoGRAM_C4D	CARDIoGRAM_C4D_CAD_ADDITIVE	Coronary Artery Disease (additive model)	BMPR2	Esophagus_Gastroesophageal_Junction	5.66171580646	1.49866877438e-08	0.37795727057313167	0.513483096378	0.10855963305	0.15207744169	5.84114176866e-06
CARDIoGRAM_C4D	CARDIoGRAM_C4D_CAD_ADDITIVE	Coronary Artery Disease (additive model)	C19orf52	Brain_Cerebellum	7.16464920731	7.79859884057e-13	0.572508703112886	0.257493571526	0.169997725361	0.0295560825562	0.0824851334095
CARDIoGRAM_C4D	CARDIoGRAM_C4D_CAD_ADDITIVE	Coronary Artery Disease (additive model)	C19orf52	Stomach	5.59097505578	2.25798020581e-08	0.3200785007402607	0.653912520506	0.0260089787537	0.0372848293223	0.0116412738785
CARDIoGRAM_C4D	CARDIoGRAM_C4D_CAD_ADDITIVE	Coronary Artery Disease (additive model)	CARF	Testis	-8.60903066091	7.36809425215e-18	1.4427713781298657e-09	0.180320322709	0.819679675849	0.268518654966	3.63162633782e-12
CARDIoGRAM_C4D	CARDIoGRAM_C4D_CAD_ADDITIVE	Coronary Artery Disease (additive model)	CARF	Colon_Sigmoid	-7.556707664	4.13399659477e-14	0.17519080023306863	0.288705234579	0.536103965188	0.0649641489497	0.0042789874814
CARDIoGRAM_C4D	CARDIoGRAM_C4D_CAD_ADDITIVE	Coronary Artery Disease (additive model)	CARF	Skin_Not_Sun_Exposed_Suprapubic	-7.53488500556	4.88765356009e-14	0.0012313077311872078	0.249753680003	0.749015012265	0.129576516218	2.19426975703e-07
CARDIoGRAM_C4D	CARDIoGRAM_C4D_CAD_ADDITIVE	Coronary Artery Disease (additive model)	CARF	Adipose_Subcutaneous	-7.51626977353	5.6361195295e-14	1.085822011983389e-05	0.760329226505	0.239659915275	0.10549904942	9.47712154148e-09
CARDIoGRAM_C4D	CARDIoGRAM_C4D_CAD_ADDITIVE	Coronary Artery Disease (additive model)	CARF	Cells_Transformed_fibroblasts	-6.94939899689	3.66845655321e-12	7.758604318728491e-05	0.417989287593	0.581933126364	0.126491811697	1.56841797815e-09
CARDIoGRAM_C4D	CARDIoGRAM_C4D_CAD_ADDITIVE	Coronary Artery Disease (additive model)	CARF	Esophagus_Mucosa	-6.81141028765	9.66465599713e-12	0.08311261404494406	0.214316307673	0.702571078282	0.017908881238	0.0378889408862
CARDIoGRAM_C4D	CARDIoGRAM_C4D_CAD_ADDITIVE	Coronary Artery Disease (additive model)	CARF	Pancreas	-6.62536430488	3.46392811196e-11	0.09253795803174658	0.222056476472	0.685405565497	0.0923104535385	0.000165297446228
CARDIoGRAM_C4D	CARDIoGRAM_C4D_CAD_ADDITIVE	Coronary Artery Disease (additive model)	CARF	Breast_Mammary_Tissue	-6.6191395931	3.6129555681e-11	0.0041986844204494845	0.194488125307	0.801313190273	0.103339472682	9.11177296584e-06
CARDIoGRAM_C4D	CARDIoGRAM_C4D_CAD_ADDITIVE	Coronary Artery Disease (additive model)	CARF	Skin_Sun_Exposed_Lower_leg	-6.11491750332	9.66069268211e-10	2.196189315510959e-09	0.999899736648	0.000100261155474	0.174324047188	3.6076111674e-14
CARDIoGRAM_C4D	CARDIoGRAM_C4D_CAD_ADDITIVE	Coronary Artery Disease (additive model)	CARF	Lung	-5.94388518141	2.78344602726e-09	0.03433205034291899	0.770429498607	0.19523845105	0.0417866612747	0.000605248004523
CARDIoGRAM_C4D	CARDIoGRAM_C4D_CAD_ADDITIVE	Coronary Artery Disease (additive model)	CARF	Nerve_Tibial	-5.701924067	1.18462599812e-08	0.0010170771282291217	0.940102117299	0.0588808055725	0.0719940654497	1.34819033707e-05
CARDIoGRAM_C4D	CARDIoGRAM_C4D_CAD_ADDITIVE	Coronary Artery Disease (additive model)	CARF	Thyroid	-5.50693771121	3.65129379477e-08	0.0005410880881809193	0.945935648312	0.0535232636002	0.111733019548	1.10755458044e-08
CARDIoGRAM_C4D	CARDIoGRAM_C4D_CAD_ADDITIVE	Coronary Artery Disease (additive model)	CARF	Whole_Blood	-5.29161146736	1.21243256743e-07	0.42559724385509934	0.246260853352	0.328141902793	0.0107421476188	0.0569690261939
CARDIoGRAM_C4D	CARDIoGRAM_C4D_CAD_ADDITIVE	Coronary Artery Disease (additive model)	CARF	Artery_Tibial	-5.27121479469	1.35523754072e-07	0.00013378703813578848	0.410505372121	0.589360840841	0.138040892009	9.28914687178e-11
CARDIoGRAM_C4D	CARDIoGRAM_C4D_CAD_ADDITIVE	Coronary Artery Disease (additive model)	CCDC97	Adipose_Subcutaneous	6.06655783397	1.30680682682e-09	0.045053104286359995	0.053454488455	0.901492407259	0.0428874477353	0.000319387088652
CARDIoGRAM_C4D	CARDIoGRAM_C4D_CAD_ADDITIVE	Coronary Artery Disease (additive model)	CELSR2	Muscle_Skeletal	-9.25167302779	2.21005879504e-20	1.2416912397400024e-19	0.000807656920338	0.99919234308	0.333918851104	1.52413831479e-33
CARDIoGRAM_C4D	CARDIoGRAM_C4D_CAD_ADDITIVE	Coronary Artery Disease (additive model)	CELSR2	Liver	-8.88648954161	6.30699871978e-19	1.23962576329e-19	0.000725482411238	0.999274517589	0.426401763721	4.21760051225e-13
CARDIoGRAM_C4D	CARDIoGRAM_C4D_CAD_ADDITIVE	Coronary Artery Disease (additive model)	CELSR2	Esophagus_Mucosa	-7.47625669876	7.64695177035e-14	0.012935000803300005	0.0475313610613	0.939533638135	0.0825908772896	5.78070245578e-06
CARDIoGRAM_C4D	CARDIoGRAM_C4D_CAD_ADDITIVE	Coronary Artery Disease (additive model)	COL17A1	Colon_Transverse	-5.30179878728	1.1466718615e-07	0.60867108147108	0.232115837292	0.159213081236	0.0293259589018	0.0260024084935
CARDIoGRAM_C4D	CARDIoGRAM_C4D_CAD_ADDITIVE	Coronary Artery Disease (additive model)	COL5A3	Colon_Sigmoid	-5.63703775406	1.73000195484e-08	0.5625880855204579	0.244944792428	0.192467122052	0.0678036505307	0.0034914538281
CARDIoGRAM_C4D	CARDIoGRAM_C4D_CAD_ADDITIVE	Coronary Artery Disease (additive model)	CUX2	DGN_WB	-6.07490620985	1.24060209262e-09	NA	NA	NA	0.0057945219732	0.0207989340287
CARDIoGRAM_C4D	CARDIoGRAM_C4D_CAD_ADDITIVE	Coronary Artery Disease (additive model)	DISP1	Brain_Hypothalamus	6.92131984798	4.4745491481e-12	0.1134404537066989	0.0728325687722	0.813726977521	0.0807984701455	0.0101177521638
CARDIoGRAM_C4D	CARDIoGRAM_C4D_CAD_ADDITIVE	Coronary Artery Disease (additive model)	DOCK6	Artery_Coronary	5.93797359956	2.88566495486e-09	0.4595093326325001	0.237535803766	0.302954863602	0.0763862433562	0.00244924139801
CARDIoGRAM_C4D	CARDIoGRAM_C4D_CAD_ADDITIVE	Coronary Artery Disease (additive model)	EDNRA	Skin_Sun_Exposed_Lower_leg	5.18558263541	2.15340576746e-07	0.35408021805751	0.479676608494	0.166243173448	0.0491981670984	0.00010143603921
CARDIoGRAM_C4D	CARDIoGRAM_C4D_CAD_ADDITIVE	Coronary Artery Disease (additive model)	FAM117B	Thyroid	8.5919047441	8.55392924179e-18	0.24894071654406996	0.223951216131	0.527108067326	0.00997630649141	0.096510431194
CARDIoGRAM_C4D	CARDIoGRAM_C4D_CAD_ADDITIVE	Coronary Artery Disease (additive model)	FAM117B	Artery_Aorta	-8.3119824859	9.41163189685e-17	0.028959093267134785	0.205635224906	0.765405681827	0.0648039637582	0.00030628589034
CARDIoGRAM_C4D	CARDIoGRAM_C4D_CAD_ADDITIVE	Coronary Artery Disease (additive model)	FAM177B	Spleen	5.53701834622	3.07664334633e-08	0.018213438426603893	0.0470659453283	0.934720616245	0.0777558965717	0.008141135589
CARDIoGRAM_C4D	CARDIoGRAM_C4D_CAD_ADDITIVE	Coronary Artery Disease (additive model)	FAM177B	DGN_WB	5.18060603645	2.21166160239e-07	NA	NA	NA	0.299016505482	5.08824005268e-73
CARDIoGRAM_C4D	CARDIoGRAM_C4D_CAD_ADDITIVE	Coronary Artery Disease (additive model)	FES	Cells_Transformed_fibroblasts	-5.6954459499	1.23049864048e-08	0.00023796483004200004	0.010101917525	0.989660117645	0.255171215877	5.07596411252e-19
CARDIoGRAM_C4D	CARDIoGRAM_C4D_CAD_ADDITIVE	Coronary Artery Disease (additive model)	FES	Breast_Mammary_Tissue	-5.33008761328	9.81653976482e-08	0.002262986651784	0.0223144515185	0.97542256183	0.06824419159	0.000354336143032
CARDIoGRAM_C4D	CARDIoGRAM_C4D_CAD_ADDITIVE	Coronary Artery Disease (additive model)	FES	DGN_WB	-5.25532047868	1.47766929954e-07	NA	NA	NA	0.289840598734	2.04827699428e-70
CARDIoGRAM_C4D	CARDIoGRAM_C4D_CAD_ADDITIVE	Coronary Artery Disease (additive model)	FES	Artery_Aorta	-5.20489905626	1.94102087452e-07	0.0008412094527819688	0.0381955625779	0.960963227969	0.115246242959	1.05973830073e-06
CARDIoGRAM_C4D	CARDIoGRAM_C4D_CAD_ADDITIVE	Coronary Artery Disease (additive model)	FHL3	Skin_Sun_Exposed_Lower_leg	-5.20030021606	1.98966883685e-07	0.008250677958091266	0.0401018333706	0.951647488671	0.157197281636	8.24683750243e-13
CARDIoGRAM_C4D	CARDIoGRAM_C4D_CAD_ADDITIVE	Coronary Artery Disease (additive model)	FURIN	Artery_Aorta	5.68999416096	1.27043716046e-08	0.03669421979319701	0.0472613828105	0.916044397396	0.0154375272762	0.0819379335923
CARDIoGRAM_C4D	CARDIoGRAM_C4D_CAD_ADDITIVE	Coronary Artery Disease (additive model)	FURIN	Esophagus_Mucosa	5.36522316305	8.08491952153e-08	0.000660331715404289	0.027895517866	0.971444150419	0.0930150606339	1.39680204462e-06
CARDIoGRAM_C4D	CARDIoGRAM_C4D_CAD_ADDITIVE	Coronary Artery Disease (additive model)	GBF1	Colon_Sigmoid	-5.38271376491	7.33711627246e-08	0.398178441294942	0.234240406982	0.367581151723	0.0337249683999	0.0411857126943
CARDIoGRAM_C4D	CARDIoGRAM_C4D_CAD_ADDITIVE	Coronary Artery Disease (additive model)	GGCX	Lung	6.20027924165	5.63630675766e-10	4.535407819053793e-06	0.0475038353701	0.952491629222	0.117522247264	4.38651071508e-09
CARDIoGRAM_C4D	CARDIoGRAM_C4D_CAD_ADDITIVE	Coronary Artery Disease (additive model)	GGCX	Brain_Cerebellar_Hemisphere	6.17031060285	6.81559718045e-10	4.5617941445933856e-06	0.0479972004033	0.951998237803	0.330321505971	3.8659374015e-09
CARDIoGRAM_C4D	CARDIoGRAM_C4D_CAD_ADDITIVE	Coronary Artery Disease (additive model)	GGCX	Whole_Blood	6.13775652934	8.36950010804e-10	2.470333993276821e-06	0.0258592119463	0.97413831772	0.164562254557	8.04551432174e-15
CARDIoGRAM_C4D	CARDIoGRAM_C4D_CAD_ADDITIVE	Coronary Artery Disease (additive model)	GGCX	DGN_WB	5.80657017673	6.37655530651e-09	NA	NA	NA	0.459503100404	4.710932291e-125
CARDIoGRAM_C4D	CARDIoGRAM_C4D_CAD_ADDITIVE	Coronary Artery Disease (additive model)	GGCX	Cells_EBV-transformed_lymphocytes	5.79712091041	6.74630535689e-09	2.1526081248406817e-06	0.0224000803436	0.977597767048	0.26014029813	6.77457859087e-09
CARDIoGRAM_C4D	CARDIoGRAM_C4D_CAD_ADDITIVE	Coronary Artery Disease (additive model)	GGCX	Esophagus_Mucosa	5.70563555328	1.15909769308e-08	0.0005506014907603433	0.105920023916	0.893529374594	0.0630579581242	8.10073625819e-05
CARDIoGRAM_C4D	CARDIoGRAM_C4D_CAD_ADDITIVE	Coronary Artery Disease (additive model)	GSTM1	Small_Intestine_Terminal_Ileum	-7.77865457535	7.32999012262e-15	0.50139218592	0.196642153828	0.301965660252	0.0973814442904	0.00572932488923
CARDIoGRAM_C4D	CARDIoGRAM_C4D_CAD_ADDITIVE	Coronary Artery Disease (additive model)	GUCY1A3	Nerve_Tibial	-5.8140535344	6.09778990591e-09	0.22382875580262399	0.257842716509	0.518328527688	0.0326769244637	0.00370702374924
CARDIoGRAM_C4D	CARDIoGRAM_C4D_CAD_ADDITIVE	Coronary Artery Disease (additive model)	HHIPL1	Cells_Transformed_fibroblasts	-5.20618211009	1.92765475995e-07	0.0231984223163	0.64177521303	0.335026364653	0.244131026549	3.78018784345e-18
CARDIoGRAM_C4D	CARDIoGRAM_C4D_CAD_ADDITIVE	Coronary Artery Disease (additive model)	ICA1L	Adipose_Subcutaneous	8.59497582584	8.32823281784e-18	0.0003527911218440233	0.174697347812	0.824949861066	0.0616682232795	1.4446335027e-05
CARDIoGRAM_C4D	CARDIoGRAM_C4D_CAD_ADDITIVE	Coronary Artery Disease (additive model)	ICA1L	Nerve_Tibial	8.58680182653	8.9423684978e-18	3.671377147907944e-05	0.185554140941	0.814409145288	0.114622359238	2.77040278768e-08
CARDIoGRAM_C4D	CARDIoGRAM_C4D_CAD_ADDITIVE	Coronary Artery Disease (additive model)	ICA1L	Thyroid	8.53125816045	1.44764578015e-17	6.414603617872677e-08	0.182768963326	0.817230972528	0.148707882887	2.73682443984e-11
CARDIoGRAM_C4D	CARDIoGRAM_C4D_CAD_ADDITIVE	Coronary Artery Disease (additive model)	ICA1L	Cells_Transformed_fibroblasts	8.31117792104	9.47567271273e-17	1.1029470979448101e-05	0.290904603235	0.709084367294	0.132160894847	6.37790573825e-10
CARDIoGRAM_C4D	CARDIoGRAM_C4D_CAD_ADDITIVE	Coronary Artery Disease (additive model)	ICA1L	Muscle_Skeletal	7.77206378203	7.72175474086e-15	7.028510931829528e-11	0.213444420849	0.78655557908	0.199022352042	4.67505067593e-19
CARDIoGRAM_C4D	CARDIoGRAM_C4D_CAD_ADDITIVE	Coronary Artery Disease (additive model)	ICA1L	Skin_Not_Sun_Exposed_Suprapubic	7.70199756321	1.33955442519e-14	0.00834518070941136	0.20284382604	0.788810993251	0.0562516707531	0.00081665001458
CARDIoGRAM_C4D	CARDIoGRAM_C4D_CAD_ADDITIVE	Coronary Artery Disease (additive model)	ICA1L	Skin_Sun_Exposed_Lower_leg	6.81524037804	9.41062789863e-12	0.017009883896832174	0.199667876863	0.783322239241	0.0318070448426	0.00186177351466
CARDIoGRAM_C4D	CARDIoGRAM_C4D_CAD_ADDITIVE	Coronary Artery Disease (additive model)	ICA1L	Pancreas	6.81168724292	9.64606397896e-12	0.04499517105174194	0.2378149043	0.717189924648	0.142476057187	2.08067697511e-06
CARDIoGRAM_C4D	CARDIoGRAM_C4D_CAD_ADDITIVE	Coronary Artery Disease (additive model)	IL6R	Colon_Transverse	6.33889815557	2.31414138643e-10	0.0140886629506276	0.0601910903211	0.925720246728	0.0618111854773	0.00111653905667
CARDIoGRAM_C4D	CARDIoGRAM_C4D_CAD_ADDITIVE	Coronary Artery Disease (additive model)	IL6R	Whole_Blood	5.83296717586	5.44502828404e-09	3.0815111584333484e-05	0.0231807020396	0.976788482849	0.07896259502	1.49430332017e-07
CARDIoGRAM_C4D	CARDIoGRAM_C4D_CAD_ADDITIVE	Coronary Artery Disease (additive model)	ILF3	Brain_Nucleus_accumbens_basal_ganglia	-5.91130481005	3.39408293801e-09	0.5029188501474894	0.43968645139	0.0573946984631	0.0892191555026	0.00363443821458
CARDIoGRAM_C4D	CARDIoGRAM_C4D_CAD_ADDITIVE	Coronary Artery Disease (additive model)	IP6K2	Adipose_Subcutaneous	5.18648835219	2.14296420225e-07	0.33780707293879997	0.174010881283	0.488182045778	0.0278892688292	0.00383902475273
CARDIoGRAM_C4D	CARDIoGRAM_C4D_CAD_ADDITIVE	Coronary Artery Disease (additive model)	KIAA1462	Artery_Aorta	6.52681314256	6.71837742945e-11	5.058127800599566e-05	0.324075765212	0.67587365351	0.160698549961	5.30298502791e-09
CARDIoGRAM_C4D	CARDIoGRAM_C4D_CAD_ADDITIVE	Coronary Artery Disease (additive model)	KIAA1462	Artery_Tibial	6.03270029532	1.6124229695e-09	0.015539656109137798	0.0806143372029	0.903846006688	0.0624068386352	1.98434232017e-05
CARDIoGRAM_C4D	CARDIoGRAM_C4D_CAD_ADDITIVE	Coronary Artery Disease (additive model)	LIPA	Whole_Blood	7.6735853252	1.67254185217e-14	2.14478641747e-08	0.00656212610851	0.993437852444	0.393310237425	2.38517168333e-38
CARDIoGRAM_C4D	CARDIoGRAM_C4D_CAD_ADDITIVE	Coronary Artery Disease (additive model)	LIPA	Lung	7.04627601671	1.8376955336e-12	5.849780741778217e-08	0.0196270377773	0.980372903725	0.208991374309	9.21108730259e-16
CARDIoGRAM_C4D	CARDIoGRAM_C4D_CAD_ADDITIVE	Coronary Artery Disease (additive model)	LIPA	DGN_WB	6.9467562149	3.73780782303e-12	NA	NA	NA	0.608481823412	1.56095106279e-189
CARDIoGRAM_C4D	CARDIoGRAM_C4D_CAD_ADDITIVE	Coronary Artery Disease (additive model)	LIPA	Spleen	5.9183443415	3.25198572996e-09	0.0037793084520930447	0.0130608628901	0.983159828658	0.187295872024	2.27839335359e-05
CARDIoGRAM_C4D	CARDIoGRAM_C4D_CAD_ADDITIVE	Coronary Artery Disease (additive model)	LIPA	Pancreas	5.75251215464	8.79269443281e-09	8.576544668778289e-05	0.0198061438716	0.980108090682	0.129862315458	6.35020057327e-06
CARDIoGRAM_C4D	CARDIoGRAM_C4D_CAD_ADDITIVE	Coronary Artery Disease (additive model)	LIPA	Liver	5.40017131038	6.65772893251e-08	0.07643694527969591	0.0573063536909	0.866256701029	0.102747815147	0.0013696914835
CARDIoGRAM_C4D	CARDIoGRAM_C4D_CAD_ADDITIVE	Coronary Artery Disease (additive model)	LIPA	Colon_Transverse	5.35170863216	8.71276077974e-08	0.002894874736549519	0.0206901938535	0.97641493141	0.109518610474	1.1091964697e-05
CARDIoGRAM_C4D	CARDIoGRAM_C4D_CAD_ADDITIVE	Coronary Artery Disease (additive model)	LIPA	Thyroid	5.16264751889	2.43481356599e-07	7.296569014765353e-06	0.0173360703174	0.982656633114	0.134848908525	2.6628942337e-10
CARDIoGRAM_C4D	CARDIoGRAM_C4D_CAD_ADDITIVE	Coronary Artery Disease (additive model)	MIA3	Cells_Transformed_fibroblasts	-5.77664455505	7.62050337688e-09	0.0006940281373533396	0.0580498118078	0.941256160055	0.0611185432339	3.74488672684e-05
CARDIoGRAM_C4D	CARDIoGRAM_C4D_CAD_ADDITIVE	Coronary Artery Disease (additive model)	MIA3	DGN_WB	5.54897344533	2.87351814556e-08	NA	NA	NA	0.01410084596	0.000301988414706
CARDIoGRAM_C4D	CARDIoGRAM_C4D_CAD_ADDITIVE	Coronary Artery Disease (additive model)	MRAS	Artery_Coronary	5.73853905106	9.54967453696e-09	0.00274695536382178	0.00717947533034	0.990073569306	0.190795897786	7.61085152195e-07
CARDIoGRAM_C4D	CARDIoGRAM_C4D_CAD_ADDITIVE	Coronary Artery Disease (additive model)	MRAS	Artery_Tibial	5.65578209959	1.55138188303e-08	3.4427120084519505e-05	0.013297833399	0.986667739481	0.181369434628	5.51696440806e-14
CARDIoGRAM_C4D	CARDIoGRAM_C4D_CAD_ADDITIVE	Coronary Artery Disease (additive model)	MRAS	Thyroid	-5.52435409507	3.30699918306e-08	0.18669597276508898	0.174662610988	0.638641416247	0.0150915820887	0.0406765308978
CARDIoGRAM_C4D	CARDIoGRAM_C4D_CAD_ADDITIVE	Coronary Artery Disease (additive model)	MRAS	Artery_Aorta	5.42750483711	5.71473186428e-08	1.31684853354e-05	0.00446886441353	0.995517967101	0.495518284516	8.59110672504e-31
CARDIoGRAM_C4D	CARDIoGRAM_C4D_CAD_ADDITIVE	Coronary Artery Disease (additive model)	MRPS6	Artery_Tibial	7.13656469013	9.56922820391e-13	0.16490446954649185	0.134980320511	0.700115209942	0.00927722879812	0.104659992416
CARDIoGRAM_C4D	CARDIoGRAM_C4D_CAD_ADDITIVE	Coronary Artery Disease (additive model)	NBEAL1	Artery_Aorta	-8.21434326513	2.13328530737e-16	1.295248584151143e-13	0.219698356431	0.780301643569	0.296322892963	1.36239926051e-16
CARDIoGRAM_C4D	CARDIoGRAM_C4D_CAD_ADDITIVE	Coronary Artery Disease (additive model)	NBEAL1	Artery_Coronary	-7.95433996441	1.80088991179e-15	0.0034080254510908937	0.273255385093	0.723336589455	0.187855256396	9.46059047134e-07
CARDIoGRAM_C4D	CARDIoGRAM_C4D_CAD_ADDITIVE	Coronary Artery Disease (additive model)	NBEAL1	Adipose_Subcutaneous	-7.94478620781	1.94525990088e-15	1.6750664909583142e-05	0.191618466039	0.808364783296	0.107043103991	7.2887207824e-09
CARDIoGRAM_C4D	CARDIoGRAM_C4D_CAD_ADDITIVE	Coronary Artery Disease (additive model)	NBEAL1	Artery_Tibial	-7.87217711476	3.48522274635e-15	1.832587037574779e-14	0.123381423806	0.876618576194	0.317739650778	2.66292015721e-25
CARDIoGRAM_C4D	CARDIoGRAM_C4D_CAD_ADDITIVE	Coronary Artery Disease (additive model)	NBEAL1	Adipose_Visceral_Omentum	-6.40604770118	1.49340257982e-10	0.06704683473484212	0.217889887051	0.715063278214	0.031570173645	0.0155370168875
CARDIoGRAM_C4D	CARDIoGRAM_C4D_CAD_ADDITIVE	Coronary Artery Disease (additive model)	NBEAL1	Nerve_Tibial	-6.18660455317	6.14739176906e-10	0.0017570190007190252	0.194248412813	0.803994568186	0.091973575255	7.59249783945e-07
CARDIoGRAM_C4D	CARDIoGRAM_C4D_CAD_ADDITIVE	Coronary Artery Disease (additive model)	NBEAL1	Skin_Not_Sun_Exposed_Suprapubic	-5.234097309	1.65793096889e-07	0.0429672924621413	0.236395086767	0.72063762077	0.035136084269	0.00851786274294
CARDIoGRAM_C4D	CARDIoGRAM_C4D_CAD_ADDITIVE	Coronary Artery Disease (additive model)	NEURL	Pancreas	-5.61749121788	1.93750018657e-08	0.43083868480933396	0.276932436888	0.292228878303	0.0502025007349	0.00601483356624
CARDIoGRAM_C4D	CARDIoGRAM_C4D_CAD_ADDITIVE	Coronary Artery Disease (additive model)	NT5C2	Testis	-5.89300143374	3.79243115529e-09	0.0419011222419552	0.147988383401	0.810110494357	0.109159524728	2.37855132937e-05
CARDIoGRAM_C4D	CARDIoGRAM_C4D_CAD_ADDITIVE	Coronary Artery Disease (additive model)	PCSK9	Nerve_Tibial	5.72432177285	1.03847761611e-08	0.000379424264641	0.0104743371827	0.989146238553	0.179245707325	1.47908303146e-12
CARDIoGRAM_C4D	CARDIoGRAM_C4D_CAD_ADDITIVE	Coronary Artery Disease (additive model)	PHACTR1	Artery_Aorta	-13.2709450534	3.412497457e-40	3.32524771471e-07	4.03275636879e-06	0.999995634719	0.116372699845	9.31746539786e-07
CARDIoGRAM_C4D	CARDIoGRAM_C4D_CAD_ADDITIVE	Coronary Artery Disease (additive model)	PHACTR1	Artery_Coronary	-11.102180811	1.22419758867e-28	0.00109251155161	0.00136482658816	0.99754266186	0.105673851431	0.000328541893843
CARDIoGRAM_C4D	CARDIoGRAM_C4D_CAD_ADDITIVE	Coronary Artery Disease (additive model)	PHACTR1	Artery_Tibial	-11.0988096244	1.27125728289e-28	8.82054912964e-12	0.00169191786627	0.998308082125	0.195692079115	4.37607774934e-15
CARDIoGRAM_C4D	CARDIoGRAM_C4D_CAD_ADDITIVE	Coronary Artery Disease (additive model)	PSRC1	Whole_Blood	-9.17478306562	4.52484607185e-20	0.0036677269830000018	0.018743326542	0.977588946475	0.0384615093386	0.00028619991987
CARDIoGRAM_C4D	CARDIoGRAM_C4D_CAD_ADDITIVE	Coronary Artery Disease (additive model)	PSRC1	Liver	-8.89012606176	6.10396180121e-19	1.25869676614058e-19	0.000830924771792	0.999169075228	0.390735239446	7.71890360096e-12
CARDIoGRAM_C4D	CARDIoGRAM_C4D_CAD_ADDITIVE	Coronary Artery Disease (additive model)	PSRC1	DGN_WB	-8.85708648366	8.21328142235e-19	NA	NA	NA	0.251784299782	5.89333257441e-60
CARDIoGRAM_C4D	CARDIoGRAM_C4D_CAD_ADDITIVE	Coronary Artery Disease (additive model)	PSRC1	Esophagus_Mucosa	-8.00419448349	1.20251211789e-15	6.766730575494918e-08	0.00263494565401	0.997364986679	0.169114183464	2.98498268152e-11
CARDIoGRAM_C4D	CARDIoGRAM_C4D_CAD_ADDITIVE	Coronary Artery Disease (additive model)	PSRC1	Pancreas	-6.01964282706	1.74802356343e-09	0.008664077874020001	0.0165053080504	0.974830614076	0.108470071351	4.10712309411e-05
CARDIoGRAM_C4D	CARDIoGRAM_C4D_CAD_ADDITIVE	Coronary Artery Disease (additive model)	PSRC1	Brain_Cortex	-5.83179573386	5.48340209121e-09	0.030426512340100006	0.0575716486221	0.912001839038	0.227545616542	8.94328999889e-07
CARDIoGRAM_C4D	CARDIoGRAM_C4D_CAD_ADDITIVE	Coronary Artery Disease (additive model)	PSRC1	Pituitary	-5.76182142317	8.32110141802e-09	0.081016399726	0.0543139422638	0.86466965801	0.179327544948	4.37404940492e-05
CARDIoGRAM_C4D	CARDIoGRAM_C4D_CAD_ADDITIVE	Coronary Artery Disease (additive model)	PSRC1	Lung	-5.72535310581	1.03218824524e-08	0.41577169297500005	0.191657754717	0.392570552308	0.0272285433898	0.00581896382001
CARDIoGRAM_C4D	CARDIoGRAM_C4D_CAD_ADDITIVE	Coronary Artery Disease (additive model)	PSRC1	Testis	-5.57841815163	2.42715632302e-08	0.017445784903000007	0.108988167416	0.873566047681	0.15147473458	4.71086478903e-07
CARDIoGRAM_C4D	CARDIoGRAM_C4D_CAD_ADDITIVE	Coronary Artery Disease (additive model)	RPS27	Brain_Anterior_cingulate_cortex_BA24	5.78522416289	7.24156974006e-09	0.5203010961423621	0.179535597566	0.300163306292	0.107009205958	0.00503540731807
CARDIoGRAM_C4D	CARDIoGRAM_C4D_CAD_ADDITIVE	Coronary Artery Disease (additive model)	SLC22A3	DGN_WB	5.30135413442	1.14946869151e-07	NA	NA	NA	0.0554934244116	4.30946239511e-13
CARDIoGRAM_C4D	CARDIoGRAM_C4D_CAD_ADDITIVE	Coronary Artery Disease (additive model)	SLC22A3	Nerve_Tibial	5.25800130495	1.45629486702e-07	3.35287074093e-06	0.999996144928	5.02201452564e-07	0.117084144567	1.92587860042e-08
CARDIoGRAM_C4D	CARDIoGRAM_C4D_CAD_ADDITIVE	Coronary Artery Disease (additive model)	SLC22A3	Skin_Sun_Exposed_Lower_leg	5.20679570979	1.92129412113e-07	3.08817175636e-10	0.999999964401	3.52905275301e-08	0.251650513089	1.18607376987e-20
CARDIoGRAM_C4D	CARDIoGRAM_C4D_CAD_ADDITIVE	Coronary Artery Disease (additive model)	SMAD3	Thyroid	5.80232618511	6.54011760094e-09	1.5420802913244403e-05	0.00345955494963	0.996525024247	0.160435490856	3.89116067578e-12
CARDIoGRAM_C4D	CARDIoGRAM_C4D_CAD_ADDITIVE	Coronary Artery Disease (additive model)	SMARCA4	Muscle_Skeletal	5.5083777541	3.6215560241e-08	0.16176811119051354	0.283344948552	0.554886940258	0.0111838173576	0.044645078254
CARDIoGRAM_C4D	CARDIoGRAM_C4D_CAD_ADDITIVE	Coronary Artery Disease (additive model)	SMARCA4	Adipose_Subcutaneous	5.48592636901	4.11308204817e-08	0.3980340412134951	0.427229319869	0.174736638918	0.00838993965543	0.114594111102
CARDIoGRAM_C4D	CARDIoGRAM_C4D_CAD_ADDITIVE	Coronary Artery Disease (additive model)	SMARCA4	Nerve_Tibial	5.35351017826	8.62641804646e-08	0.15319905001048384	0.810658706215	0.0361422437742	0.0391646510023	0.00146035885932
CARDIoGRAM_C4D	CARDIoGRAM_C4D_CAD_ADDITIVE	Coronary Artery Disease (additive model)	SMARCA4	Esophagus_Muscularis	5.32775556279	9.94338159404e-08	0.4657383369395301	0.47681843648	0.0574432265813	0.0134248016809	0.0878870802706
CARDIoGRAM_C4D	CARDIoGRAM_C4D_CAD_ADDITIVE	Coronary Artery Disease (additive model)	SMIM11	Brain_Hypothalamus	5.47194132764	4.45132217777e-08	0.5950953676220958	0.241508630049	0.163396002329	0.0802788400596	0.0103730761798
CARDIoGRAM_C4D	CARDIoGRAM_C4D_CAD_ADDITIVE	Coronary Artery Disease (additive model)	SNF8	Thyroid	5.18150046001	2.20108046479e-07	0.0205444827969416	0.236297855455	0.743157661748	0.0578527553286	5.07940704262e-05
CARDIoGRAM_C4D	CARDIoGRAM_C4D_CAD_ADDITIVE	Coronary Artery Disease (additive model)	SORT1	Liver	-8.54506565223	1.28463224036e-17	1.24264752479e-19	0.000817969752978	0.999182030247	0.492478131846	1.17582575707e-15
CARDIoGRAM_C4D	CARDIoGRAM_C4D_CAD_ADDITIVE	Coronary Artery Disease (additive model)	SWAP70	Spleen	-5.72973837899	1.00585646235e-08	0.028363243498228	0.0328214530139	0.938815303488	0.0503518692986	0.0345131588081
CARDIoGRAM_C4D	CARDIoGRAM_C4D_CAD_ADDITIVE	Coronary Artery Disease (additive model)	SWSAP1	Adipose_Subcutaneous	-5.93114685972	3.00825987664e-09	0.5316649784648556	0.332822938316	0.135512083219	0.0124953916646	0.053904211412
CARDIoGRAM_C4D	CARDIoGRAM_C4D_CAD_ADDITIVE	Coronary Artery Disease (additive model)	TBC1D2B	Breast_Mammary_Tissue	5.2635331075	1.41313046048e-07	0.31810227923121454	0.34041379359	0.341483927179	0.0245726644447	0.0340774712358
CARDIoGRAM_C4D	CARDIoGRAM_C4D_CAD_ADDITIVE	Coronary Artery Disease (additive model)	TBC1D7	Artery_Tibial	-9.30834098871	1.29844551481e-20	0.0166457044087	0.0110217606494	0.972332534942	0.0206116930486	0.0152818749144
CARDIoGRAM_C4D	CARDIoGRAM_C4D_CAD_ADDITIVE	Coronary Artery Disease (additive model)	TCF21	Nerve_Tibial	-6.85379908748	7.19140651236e-12	0.08317984661051575	0.068941241078	0.847878912311	0.0158501247846	0.0441658863137
CARDIoGRAM_C4D	CARDIoGRAM_C4D_CAD_ADDITIVE	Coronary Artery Disease (additive model)	TCF21	Adrenal_Gland	-6.71069788951	1.93695766076e-11	0.0019250684459647435	0.0150518223295	0.983023109225	0.115425634194	9.94106995568e-05
CARDIoGRAM_C4D	CARDIoGRAM_C4D_CAD_ADDITIVE	Coronary Artery Disease (additive model)	TCF21	Muscle_Skeletal	-6.60962907204	3.85284170831e-11	2.2245923989987263e-05	0.0211650485971	0.978812705479	0.0703537938623	3.15366142768e-07
CARDIoGRAM_C4D	CARDIoGRAM_C4D_CAD_ADDITIVE	Coronary Artery Disease (additive model)	TCF21	Cells_Transformed_fibroblasts	-5.2274142927	1.71897037495e-07	2.6687197766501564e-06	0.0760937634768	0.923903567803	0.0812421414567	1.76448675313e-06
CARDIoGRAM_C4D	CARDIoGRAM_C4D_CAD_ADDITIVE	Coronary Artery Disease (additive model)	TMEM72	Brain_Cerebellum	5.22743412844	1.71878603023e-07	0.43862978923279416	0.301153549268	0.260216661499	0.0648261123762	0.00944830194312
CARDIoGRAM_C4D	CARDIoGRAM_C4D_CAD_ADDITIVE	Coronary Artery Disease (additive model)	TUBG2	Adipose_Visceral_Omentum	-5.16970658477	2.34461823147e-07	0.08221768529013243	0.167192104271	0.750590210439	0.18797952535	7.06043328275e-10
CARDIoGRAM_C4D	CARDIoGRAM_C4D_CAD_ADDITIVE	Coronary Artery Disease (additive model)	UTP11L	Artery_Tibial	-5.2427330647	1.58215351197e-07	0.017797342299413488	0.0876866040998	0.894516053601	0.126089176005	6.80662876643e-10
CARDIoGRAM_C4D	CARDIoGRAM_C4D_CAD_ADDITIVE	Coronary Artery Disease (additive model)	VAMP8	Esophagus_Mucosa	-6.23984188586	4.3801341333e-10	8.690530920701339e-06	0.0934973381018	0.906493971367	0.339596744035	2.57376073291e-23
CARDIoGRAM_C4D	CARDIoGRAM_C4D_CAD_ADDITIVE	Coronary Artery Disease (additive model)	VAMP8	Brain_Nucleus_accumbens_basal_ganglia	-5.94306373974	2.79743594309e-09	0.2115844314246277	0.126403146015	0.66201242256	0.0444611627614	0.0424774650438
CARDIoGRAM_C4D	CARDIoGRAM_C4D_CAD_ADDITIVE	Coronary Artery Disease (additive model)	VAMP8	Skin_Sun_Exposed_Lower_leg	-5.2240004581	1.7509834516e-07	7.191641647149976e-05	0.740387101231	0.259540982353	0.116849499939	1.05717643611e-09
CARDIoGRAM_C4D	CARDIoGRAM_C4D_MI_ADDITIVE	Myocardial Infarction	AAGAB	Thyroid	5.26088666916	1.43362380853e-07	0.22629369721816003	0.108148800645	0.665557502137	0.00831518643873	0.129339184157
CARDIoGRAM_C4D	CARDIoGRAM_C4D_MI_ADDITIVE	Myocardial Infarction	AIDA	DGN_WB	5.48165670281	4.21361266438e-08	NA	NA	NA	0.0205110330768	1.26936723233e-05
CARDIoGRAM_C4D	CARDIoGRAM_C4D_MI_ADDITIVE	Myocardial Infarction	AIDA	Brain_Cerebellum	5.39527263223	6.84195832629e-08	0.0231655873939341	0.0507712782425	0.926063134364	0.0522352131795	0.0202303923093
CARDIoGRAM_C4D	CARDIoGRAM_C4D_MI_ADDITIVE	Myocardial Infarction	ATP2B1	Artery_Tibial	5.28491299441	1.25764515723e-07	0.005979263843078401	0.022504092726	0.971516643431	0.0443373557151	0.000344482640382
CARDIoGRAM_C4D	CARDIoGRAM_C4D_MI_ADDITIVE	Myocardial Infarction	CARF	Testis	-7.20433759301	5.83266949058e-13	1.9603137875995983e-09	0.178993029161	0.821006968879	0.268518654966	3.63162633782e-12
CARDIoGRAM_C4D	CARDIoGRAM_C4D_MI_ADDITIVE	Myocardial Infarction	CARF	Skin_Not_Sun_Exposed_Suprapubic	-6.34485397054	2.2263652569e-10	0.0012625769352263582	0.255706241203	0.743031181862	0.129576516218	2.19426975703e-07
CARDIoGRAM_C4D	CARDIoGRAM_C4D_MI_ADDITIVE	Myocardial Infarction	CARF	Colon_Sigmoid	-6.20048370618	5.62898878266e-10	0.1780930918354419	0.293167945771	0.528738962393	0.0649641489497	0.0042789874814
CARDIoGRAM_C4D	CARDIoGRAM_C4D_MI_ADDITIVE	Myocardial Infarction	CARF	Adipose_Subcutaneous	-6.19604212198	5.79006374684e-10	1.0793886131679607e-05	0.754356977542	0.245632228571	0.10549904942	9.47712154148e-09
CARDIoGRAM_C4D	CARDIoGRAM_C4D_MI_ADDITIVE	Myocardial Infarction	CARF	Cells_Transformed_fibroblasts	-5.63655351349	1.73487141819e-08	8.536306443464768e-05	0.459204919657	0.540709717279	0.126491811697	1.56841797815e-09
CARDIoGRAM_C4D	CARDIoGRAM_C4D_MI_ADDITIVE	Myocardial Infarction	CARF	Breast_Mammary_Tissue	-5.59866948101	2.16003167918e-08	0.004453203062055658	0.206055510037	0.789491286901	0.103339472682	9.11177296584e-06
CARDIoGRAM_C4D	CARDIoGRAM_C4D_MI_ADDITIVE	Myocardial Infarction	CARF	Esophagus_Mucosa	-5.29815112614	1.16981129459e-07	0.08508752607635606	0.218740079401	0.696172394523	0.017908881238	0.0378889408862
CARDIoGRAM_C4D	CARDIoGRAM_C4D_MI_ADDITIVE	Myocardial Infarction	CARF	Pancreas	-5.28925960709	1.22812475611e-07	0.09653528606275084	0.231331318543	0.672133395395	0.0923104535385	0.000165297446228
CARDIoGRAM_C4D	CARDIoGRAM_C4D_MI_ADDITIVE	Myocardial Infarction	CCDC97	Adipose_Subcutaneous	5.73086607202	9.99191373672e-09	0.0566005510745	0.0351023797292	0.908297069196	0.0428874477353	0.000319387088652
CARDIoGRAM_C4D	CARDIoGRAM_C4D_MI_ADDITIVE	Myocardial Infarction	CELSR2	Liver	-7.24592702016	4.2949134149e-13	4.439727754970769e-12	0.000848482133155	0.999151517862	0.426401763721	4.21760051225e-13
CARDIoGRAM_C4D	CARDIoGRAM_C4D_MI_ADDITIVE	Myocardial Infarction	CELSR2	Muscle_Skeletal	-7.21998035659	5.19950844236e-13	4.62549433936e-12	0.000924963931326	0.999075036064	0.333918851104	1.52413831479e-33
CARDIoGRAM_C4D	CARDIoGRAM_C4D_MI_ADDITIVE	Myocardial Infarction	CELSR2	Esophagus_Mucosa	-5.8322321847	5.46907429003e-09	0.01287200272666395	0.0472823275638	0.939845669709	0.0825908772896	5.78070245578e-06
CARDIoGRAM_C4D	CARDIoGRAM_C4D_MI_ADDITIVE	Myocardial Infarction	CUX2	DGN_WB	-6.36801415973	1.9149124315e-10	NA	NA	NA	0.0057945219732	0.0207989340287
CARDIoGRAM_C4D	CARDIoGRAM_C4D_MI_ADDITIVE	Myocardial Infarction	DISP1	Brain_Hypothalamus	6.54526646529	5.93893968279e-11	0.11658126328825208	0.0748645706033	0.808554166108	0.0807984701455	0.0101177521638
CARDIoGRAM_C4D	CARDIoGRAM_C4D_MI_ADDITIVE	Myocardial Infarction	FAM117B	Thyroid	7.29252299683	3.04203621226e-13	0.2538797356530432	0.226168543203	0.519951721144	0.00997630649141	0.096510431194
CARDIoGRAM_C4D	CARDIoGRAM_C4D_MI_ADDITIVE	Myocardial Infarction	FAM117B	Artery_Aorta	-6.97990568353	2.95378293746e-12	0.030547901358369954	0.216559512338	0.752892586304	0.0648039637582	0.00030628589034
CARDIoGRAM_C4D	CARDIoGRAM_C4D_MI_ADDITIVE	Myocardial Infarction	FES	Cells_Transformed_fibroblasts	-5.55481087282	2.7791249809e-08	0.0009678562684950001	0.0333644014064	0.965667742325	0.255171215877	5.07596411252e-19
CARDIoGRAM_C4D	CARDIoGRAM_C4D_MI_ADDITIVE	Myocardial Infarction	FES	DGN_WB	-5.17992243286	2.21978183624e-07	NA	NA	NA	0.289840598734	2.04827699428e-70
CARDIoGRAM_C4D	CARDIoGRAM_C4D_MI_ADDITIVE	Myocardial Infarction	FES	Breast_Mammary_Tissue	-5.1775555437	2.24812024472e-07	0.00550124596785	0.0517285807642	0.942770173268	0.06824419159	0.000354336143032
CARDIoGRAM_C4D	CARDIoGRAM_C4D_MI_ADDITIVE	Myocardial Infarction	FURIN	Artery_Aorta	5.6727842814	1.40495101823e-08	0.033070285743941996	0.041728478345	0.925201235911	0.0154375272762	0.0819379335923
CARDIoGRAM_C4D	CARDIoGRAM_C4D_MI_ADDITIVE	Myocardial Infarction	GGCX	Whole_Blood	6.09299784677	1.10815553466e-09	2.9746227266687176e-06	0.0188430658439	0.981153959533	0.164562254557	8.04551432174e-15
CARDIoGRAM_C4D	CARDIoGRAM_C4D_MI_ADDITIVE	Myocardial Infarction	GGCX	DGN_WB	5.89660739126	3.71051300489e-09	NA	NA	NA	0.459503100404	4.710932291e-125
CARDIoGRAM_C4D	CARDIoGRAM_C4D_MI_ADDITIVE	Myocardial Infarction	GGCX	Brain_Cerebellar_Hemisphere	5.8830700889	4.02725278065e-09	7.886712406858617e-06	0.0512172275118	0.948774885776	0.330321505971	3.8659374015e-09
CARDIoGRAM_C4D	CARDIoGRAM_C4D_MI_ADDITIVE	Myocardial Infarction	GGCX	Lung	5.85155612497	4.86994887416e-09	2.3667813200095297e-05	0.155288385298	0.844687946889	0.117522247264	4.38651071508e-09
CARDIoGRAM_C4D	CARDIoGRAM_C4D_MI_ADDITIVE	Myocardial Infarction	GGCX	Cells_EBV-transformed_lymphocytes	5.78519313387	7.24290659881e-09	3.054219385581949e-06	0.0193727317293	0.980624214051	0.26014029813	6.77457859087e-09
CARDIoGRAM_C4D	CARDIoGRAM_C4D_MI_ADDITIVE	Myocardial Infarction	GGCX	Esophagus_Mucosa	5.36292674045	8.18842224958e-08	0.0004948894609772301	0.094000201522	0.905504909017	0.0630579581242	8.10073625819e-05
CARDIoGRAM_C4D	CARDIoGRAM_C4D_MI_ADDITIVE	Myocardial Infarction	GGCX	Brain_Cortex	5.31966040889	1.03961117595e-07	0.0031774612884520807	0.0491990009639	0.947623537748	0.109525000824	0.000989698841154
CARDIoGRAM_C4D	CARDIoGRAM_C4D_MI_ADDITIVE	Myocardial Infarction	GGCX	Testis	5.30066722817	1.15380225529e-07	3.606626903929167e-05	0.239613651075	0.760350282656	0.332171173764	2.82843852488e-15
CARDIoGRAM_C4D	CARDIoGRAM_C4D_MI_ADDITIVE	Myocardial Infarction	GSTM1	Small_Intestine_Terminal_Ileum	-6.54129934311	6.09866210502e-11	0.501476130823153	0.196546988271	0.301976880906	0.0973814442904	0.00572932488923
CARDIoGRAM_C4D	CARDIoGRAM_C4D_MI_ADDITIVE	Myocardial Infarction	GUCY1A3	Nerve_Tibial	-5.33537796585	9.53457368546e-08	0.24998093410387	0.283982849992	0.466036215904	0.0326769244637	0.00370702374924
CARDIoGRAM_C4D	CARDIoGRAM_C4D_MI_ADDITIVE	Myocardial Infarction	HECTD4	Artery_Tibial	5.25690679573	1.46498510343e-07	0.01847700791161952	0.0758561066384	0.90566688545	0.0149155271498	0.0393569644251
CARDIoGRAM_C4D	CARDIoGRAM_C4D_MI_ADDITIVE	Myocardial Infarction	ICA1L	Nerve_Tibial	7.32111962083	2.4591050525e-13	3.808450113779291e-05	0.192026770007	0.807935145492	0.114622359238	2.77040278768e-08
CARDIoGRAM_C4D	CARDIoGRAM_C4D_MI_ADDITIVE	Myocardial Infarction	ICA1L	Adipose_Subcutaneous	7.30570824721	2.75810048887e-13	0.00038398140002032576	0.189825451882	0.809790566718	0.0616682232795	1.4446335027e-05
CARDIoGRAM_C4D	CARDIoGRAM_C4D_MI_ADDITIVE	Myocardial Infarction	ICA1L	Thyroid	7.24169560375	4.43109495941e-13	6.82413104922487e-08	0.192168002495	0.807831929264	0.148707882887	2.73682443984e-11
CARDIoGRAM_C4D	CARDIoGRAM_C4D_MI_ADDITIVE	Myocardial Infarction	ICA1L	Cells_Transformed_fibroblasts	7.21206731096	5.51087188462e-13	8.89833127124954e-06	0.233817822269	0.7661732794	0.132160894847	6.37790573825e-10
CARDIoGRAM_C4D	CARDIoGRAM_C4D_MI_ADDITIVE	Myocardial Infarction	ICA1L	Skin_Not_Sun_Exposed_Suprapubic	6.5350359099	6.35942809754e-11	0.00888198183325269	0.215637603953	0.775480414214	0.0562516707531	0.00081665001458
CARDIoGRAM_C4D	CARDIoGRAM_C4D_MI_ADDITIVE	Myocardial Infarction	ICA1L	Pancreas	6.4479970426	1.13337976182e-10	0.04515539990208367	0.238341706407	0.716502893691	0.142476057187	2.08067697511e-06
CARDIoGRAM_C4D	CARDIoGRAM_C4D_MI_ADDITIVE	Myocardial Infarction	ICA1L	Muscle_Skeletal	6.39715871583	1.58294766911e-10	7.348008029047113e-10	0.226564923198	0.773435076068	0.199022352042	4.67505067593e-19
CARDIoGRAM_C4D	CARDIoGRAM_C4D_MI_ADDITIVE	Myocardial Infarction	ICA1L	Skin_Sun_Exposed_Lower_leg	5.93685749101	2.90536996076e-09	0.017291334950333234	0.202581507865	0.780127157184	0.0318070448426	0.00186177351466
CARDIoGRAM_C4D	CARDIoGRAM_C4D_MI_ADDITIVE	Myocardial Infarction	IL6R	Colon_Transverse	5.46263665483	4.69114151521e-08	0.016440557177173	0.0612547404006	0.922304702422	0.0618111854773	0.00111653905667
CARDIoGRAM_C4D	CARDIoGRAM_C4D_MI_ADDITIVE	Myocardial Infarction	IL6R	Whole_Blood	5.2478840044	1.53856114949e-07	0.000599307282749622	0.0198018946479	0.979598798069	0.07896259502	1.49430332017e-07
CARDIoGRAM_C4D	CARDIoGRAM_C4D_MI_ADDITIVE	Myocardial Infarction	KCNK5	Adipose_Subcutaneous	-5.67064553423	1.42260463278e-08	0.0027478734020068	0.0797486095775	0.91750351702	0.0571212740807	3.05904942262e-05
CARDIoGRAM_C4D	CARDIoGRAM_C4D_MI_ADDITIVE	Myocardial Infarction	KIAA1462	Artery_Aorta	5.96136503107	2.50139478673e-09	0.0020988990362589507	0.285521563971	0.712379536993	0.160698549961	5.30298502791e-09
CARDIoGRAM_C4D	CARDIoGRAM_C4D_MI_ADDITIVE	Myocardial Infarction	LIPA	Whole_Blood	7.75521191625	8.81960733219e-15	4.29574733559e-09	0.0190281760174	0.980971819687	0.393310237425	2.38517168333e-38
CARDIoGRAM_C4D	CARDIoGRAM_C4D_MI_ADDITIVE	Myocardial Infarction	LIPA	Lung	7.35960314825	1.84457778525e-13	4.6135576059548505e-09	0.0205083146724	0.979491680714	0.208991374309	9.21108730259e-16
CARDIoGRAM_C4D	CARDIoGRAM_C4D_MI_ADDITIVE	Myocardial Infarction	LIPA	DGN_WB	7.2251835807	5.00425354282e-13	NA	NA	NA	0.608481823412	1.56095106279e-189
CARDIoGRAM_C4D	CARDIoGRAM_C4D_MI_ADDITIVE	Myocardial Infarction	LIPA	Pancreas	6.08657355642	1.1535267448e-09	0.00010029684235893489	0.0233470834455	0.976552619712	0.129862315458	6.35020057327e-06
CARDIoGRAM_C4D	CARDIoGRAM_C4D_MI_ADDITIVE	Myocardial Infarction	LIPA	Spleen	5.94366942179	2.78711400291e-09	0.00471988119854471	0.0165607166568	0.978719402145	0.187295872024	2.27839335359e-05
CARDIoGRAM_C4D	CARDIoGRAM_C4D_MI_ADDITIVE	Myocardial Infarction	LIPA	Liver	5.92191689198	3.18210435989e-09	0.08140719342555842	0.0610980269841	0.85749477959	0.102747815147	0.0013696914835
CARDIoGRAM_C4D	CARDIoGRAM_C4D_MI_ADDITIVE	Myocardial Infarction	LIPA	Heart_Left_Ventricle	5.57452390857	2.48207717847e-08	0.0912970275284934	0.082642133545	0.826060838927	0.0740375169546	0.000146001115748
CARDIoGRAM_C4D	CARDIoGRAM_C4D_MI_ADDITIVE	Myocardial Infarction	LIPA	Thyroid	5.52391987216	3.3151870029e-08	7.94813350200702e-06	0.0191059929034	0.980886058963	0.134848908525	2.6628942337e-10
CARDIoGRAM_C4D	CARDIoGRAM_C4D_MI_ADDITIVE	Myocardial Infarction	LIPA	Colon_Transverse	5.36384858555	8.14672026644e-08	0.003162019862781127	0.022692880863	0.974145099274	0.109518610474	1.1091964697e-05
CARDIoGRAM_C4D	CARDIoGRAM_C4D_MI_ADDITIVE	Myocardial Infarction	LIPA	Adrenal_Gland	5.24028416428	1.6032951349e-07	0.0001016110077347205	0.0125828227591	0.987315566233	0.263311063786	8.06435504083e-10
CARDIoGRAM_C4D	CARDIoGRAM_C4D_MI_ADDITIVE	Myocardial Infarction	MED22	Cells_Transformed_fibroblasts	5.23319347996	1.66606184018e-07	0.2308897816737044	0.181072096417	0.588038121909	0.00999004390965	0.0999798961698
CARDIoGRAM_C4D	CARDIoGRAM_C4D_MI_ADDITIVE	Myocardial Infarction	MIA3	DGN_WB	5.6380746823	1.71961933291e-08	NA	NA	NA	0.01410084596	0.000301988414706
CARDIoGRAM_C4D	CARDIoGRAM_C4D_MI_ADDITIVE	Myocardial Infarction	MRPS6	Artery_Tibial	6.29784196483	3.0181798583e-10	0.16116370513389677	0.131755932413	0.707080362453	0.00927722879812	0.104659992416
CARDIoGRAM_C4D	CARDIoGRAM_C4D_MI_ADDITIVE	Myocardial Infarction	NBEAL1	Artery_Aorta	-6.94532054734	3.77601942435e-12	7.664466661039678e-10	0.264073919711	0.735926079523	0.296322892963	1.36239926051e-16
CARDIoGRAM_C4D	CARDIoGRAM_C4D_MI_ADDITIVE	Myocardial Infarction	NBEAL1	Artery_Coronary	-6.67629237545	2.45062834822e-11	0.0031336461298829524	0.251087642594	0.745778711276	0.187855256396	9.46059047134e-07
CARDIoGRAM_C4D	CARDIoGRAM_C4D_MI_ADDITIVE	Myocardial Infarction	NBEAL1	Artery_Tibial	-6.61716647411	3.66149091623e-11	5.785876352320006e-10	0.199113103196	0.800886896226	0.317739650778	2.66292015721e-25
CARDIoGRAM_C4D	CARDIoGRAM_C4D_MI_ADDITIVE	Myocardial Infarction	NBEAL1	Adipose_Subcutaneous	-6.20366307978	5.51638195286e-10	1.8707204184822857e-05	0.213928901045	0.786052391751	0.107043103991	7.2887207824e-09
CARDIoGRAM_C4D	CARDIoGRAM_C4D_MI_ADDITIVE	Myocardial Infarction	NBEAL1	Adipose_Visceral_Omentum	-5.2353364854	1.64684564062e-07	0.07431569247744207	0.241429793273	0.68425451425	0.031570173645	0.0155370168875
CARDIoGRAM_C4D	CARDIoGRAM_C4D_MI_ADDITIVE	Myocardial Infarction	PHACTR1	Artery_Aorta	-12.0157261723	2.93777483e-33	3.32536012341e-07	4.03266002177e-06	0.999995634804	0.116372699845	9.31746539786e-07
CARDIoGRAM_C4D	CARDIoGRAM_C4D_MI_ADDITIVE	Myocardial Infarction	PHACTR1	Artery_Tibial	-10.0931283549	5.925053559e-24	8.82085776643e-12	0.00169192764115	0.99830807235	0.195692079115	4.37607774934e-15
CARDIoGRAM_C4D	CARDIoGRAM_C4D_MI_ADDITIVE	Myocardial Infarction	PHACTR1	Artery_Coronary	-9.83500868139	7.9560745711e-23	0.00109251920526	0.0013647295243	0.99754275127	0.105673851431	0.000328541893843
CARDIoGRAM_C4D	CARDIoGRAM_C4D_MI_ADDITIVE	Myocardial Infarction	PSRC1	Liver	-7.12852490658	1.01450243497e-12	4.576952609368452e-12	0.000909370795328	0.9990906292	0.390735239446	7.71890360096e-12
CARDIoGRAM_C4D	CARDIoGRAM_C4D_MI_ADDITIVE	Myocardial Infarction	PSRC1	Whole_Blood	-7.07758975786	1.4668318693e-12	0.003726835024122943	0.0190580360861	0.97721512889	0.0384615093386	0.00028619991987
CARDIoGRAM_C4D	CARDIoGRAM_C4D_MI_ADDITIVE	Myocardial Infarction	PSRC1	DGN_WB	-6.85876215496	6.94597719417e-12	NA	NA	NA	0.251784299782	5.89333257441e-60
CARDIoGRAM_C4D	CARDIoGRAM_C4D_MI_ADDITIVE	Myocardial Infarction	PSRC1	Esophagus_Mucosa	-6.38650540669	1.69719435851e-10	6.734042360652883e-08	0.00261629439135	0.997383638268	0.169114183464	2.98498268152e-11
CARDIoGRAM_C4D	CARDIoGRAM_C4D_MI_ADDITIVE	Myocardial Infarction	RPS27	Brain_Anterior_cingulate_cortex_BA24	5.28929765082	1.22786936241e-07	0.5153305654482401	0.171478954779	0.313190479773	0.107009205958	0.00503540731807
CARDIoGRAM_C4D	CARDIoGRAM_C4D_MI_ADDITIVE	Myocardial Infarction	SORT1	Liver	-6.9008245255	5.17015651952e-12	4.54793876101e-12	0.000902064374926	0.999097935621	0.492478131846	1.17582575707e-15
CARDIoGRAM_C4D	CARDIoGRAM_C4D_MI_ADDITIVE	Myocardial Infarction	TBC1D7	Artery_Tibial	-8.09279271778	5.83120507971e-16	0.0166459371437	0.0110148906123	0.972339172244	0.0206116930486	0.0152818749144
CARDIoGRAM_C4D	CARDIoGRAM_C4D_MI_ADDITIVE	Myocardial Infarction	TCF21	Nerve_Tibial	-5.62147109067	1.89338186249e-08	0.08055105103673099	0.0656192641238	0.853829684839	0.0158501247846	0.0441658863137
CARDIoGRAM_C4D	CARDIoGRAM_C4D_MI_ADDITIVE	Myocardial Infarction	TCF21	Muscle_Skeletal	-5.21179352922	1.8702363384e-07	0.00022645887586801401	0.0223704965492	0.977403044575	0.0703537938623	3.15366142768e-07
CARDIoGRAM_C4D	CARDIoGRAM_C4D_MI_ADDITIVE	Myocardial Infarction	TUBG2	Adipose_Visceral_Omentum	-5.59433257289	2.2147206993e-08	0.02206787106340714	0.0878711888072	0.890060940129	0.18797952535	7.06043328275e-10
CARDIoGRAM_C4D	CARDIoGRAM_C4D_MI_ADDITIVE	Myocardial Infarction	VAMP8	Esophagus_Mucosa	-5.70776591491	1.14468700045e-08	4.4368751443004195e-05	0.294993497063	0.704962134185	0.339596744035	2.57376073291e-23
CARDIoGRAM_C4D	CARDIoGRAM_C4D_MI_ADDITIVE	Myocardial Infarction	VAMP8	Brain_Nucleus_accumbens_basal_ganglia	-5.49072058406	4.00297203546e-08	0.2216070891948328	0.132309506108	0.646083404697	0.0444611627614	0.0424774650438
CKDGen	CKDGen_Chronic_Kidney_Disease	Chronic Kidney Disease	ACSM5	Breast_Mammary_Tissue	5.72345644526	1.04378335999e-08	0.540585565072	0.102107205286	0.357307229642	0.0317086783585	0.0158793237217
CKDGen	CKDGen_Chronic_Kidney_Disease	Chronic Kidney Disease	C15orf48	DGN_WB	5.92118728608	3.19625606213e-09	NA	NA	NA	0.0120142505754	0.000856780999182
CKDGen	CKDGen_Chronic_Kidney_Disease	Chronic Kidney Disease	CASC4	Muscle_Skeletal	-5.37169504166	7.79999400531e-08	0.8739907148727	0.0408041654845	0.0852051196428	0.00728246251419	0.105503137042
CKDGen	CKDGen_Chronic_Kidney_Disease	Chronic Kidney Disease	DUOX1	Adipose_Subcutaneous	-5.70593735736	1.15704549226e-08	0.03950037545123199	0.904965559245	0.055534065304	0.0584295159285	2.46537613548e-05
CKDGen	CKDGen_Chronic_Kidney_Disease	Chronic Kidney Disease	DUOX1	Artery_Tibial	-5.24782285253	1.53907179822e-07	0.15632035839989808	0.586850877816	0.256828763785	0.036067358851	0.00127568023754
CKDGen	CKDGen_Chronic_Kidney_Disease	Chronic Kidney Disease	DUOXA1	Adipose_Subcutaneous	-5.44426785142	5.20188957056e-08	0.5545920565983422	0.40017265064	0.045235292761	0.0392523799135	0.000581918572197
CKDGen	CKDGen_Chronic_Kidney_Disease	Chronic Kidney Disease	FNBP4	DGN_WB	-5.31281043073	1.07947317805e-07	NA	NA	NA	0.0107273527278	0.00163750652207
CKDGen	CKDGen_Chronic_Kidney_Disease	Chronic Kidney Disease	GATM	Lung	-6.51772344557	7.13824417768e-11	2.752107072675172e-05	0.0226055263214	0.977366952608	0.0505445409169	0.000156745034121
CKDGen	CKDGen_Chronic_Kidney_Disease	Chronic Kidney Disease	GATM	Thyroid	-6.51739064897	7.15409380744e-11	8.441292939509179e-09	0.125907601202	0.874092390356	0.225551410933	4.78892829907e-17
CKDGen	CKDGen_Chronic_Kidney_Disease	Chronic Kidney Disease	GATM	DGN_WB	-6.26152909894	3.81220661384e-10	NA	NA	NA	0.51532376114	7.43432453199e-147
CKDGen	CKDGen_Chronic_Kidney_Disease	Chronic Kidney Disease	GATM	Whole_Blood	-6.16312212619	7.13244551558e-10	3.46509447216015e-05	0.813868396377	0.186096952679	0.0746203926763	3.38122790771e-07
CKDGen	CKDGen_Chronic_Kidney_Disease	Chronic Kidney Disease	GATM	Muscle_Skeletal	6.11530904745	9.63700162628e-10	6.472131125136929e-08	0.972036134194	0.0279638010849	0.198906577219	4.79928358891e-19
CKDGen	CKDGen_Chronic_Kidney_Disease	Chronic Kidney Disease	GATM	Artery_Tibial	5.95798662294	2.55364414187e-09	5.020824610243806e-05	0.981725759398	0.0182240323556	0.086427423583	4.34149011034e-07
CKDGen	CKDGen_Chronic_Kidney_Disease	Chronic Kidney Disease	GATM	Nerve_Tibial	-5.8658677196	4.46789898141e-09	9.625703153473139e-05	0.982001237911	0.0179025050572	0.123143044553	7.84331841693e-09
CKDGen	CKDGen_Chronic_Kidney_Disease	Chronic Kidney Disease	GATM	Skin_Sun_Exposed_Lower_leg	-5.79071921076	7.00856598954e-09	6.515849175385738e-08	0.97834087571	0.0216590591316	0.161604608984	3.70643596302e-13
CKDGen	CKDGen_Chronic_Kidney_Disease	Chronic Kidney Disease	GPRC5B	Esophagus_Mucosa	7.10222933863	1.2276029054e-12	0.547082150368	0.0985338867932	0.354383962839	0.0242558356414	0.0155207665621
CKDGen	CKDGen_Chronic_Kidney_Disease	Chronic Kidney Disease	LMAN2	DGN_WB	5.23258779683	1.671532144e-07	NA	NA	NA	0.0333851392213	2.30165735476e-08
CKDGen	CKDGen_Chronic_Kidney_Disease	Chronic Kidney Disease	MXD3	Muscle_Skeletal	-5.63950517557	1.70539526553e-08	0.000294573169934404	0.0432163135931	0.956489113237	0.0606013177987	2.20004052007e-06
CKDGen	CKDGen_Chronic_Kidney_Disease	Chronic Kidney Disease	NR1H3	Thyroid	-5.23947176032	1.61036885787e-07	0.67771202984891	0.04963947354	0.272648496611	0.00809474095593	0.134552089319
CKDGen	CKDGen_Chronic_Kidney_Disease	Chronic Kidney Disease	NUP160	Brain_Cortex	-5.80420753638	6.46711343873e-09	0.57152821269068	0.129003530983	0.299468256326	0.10696203989	0.00114442444924
CKDGen	CKDGen_Chronic_Kidney_Disease	Chronic Kidney Disease	NUP160	Esophagus_Gastroesophageal_Junction	-5.53275253174	3.1524409427e-08	0.10410131192761	0.0497489161087	0.846149771964	0.0752050797824	0.00180875564629
CKDGen	CKDGen_Chronic_Kidney_Disease	Chronic Kidney Disease	PDILT	Testis	-6.78916692397	1.12782889762e-11	0.0175821314024	0.977607309884	0.00481055871307	0.121303776831	7.82511592033e-06
CKDGen	CKDGen_Chronic_Kidney_Disease	Chronic Kidney Disease	RGS14	Stomach	-5.49604102542	3.88412185247e-08	0.001542319463688646	0.877799749589	0.120657930947	0.174667773928	1.4223769081e-08
CKDGen	CKDGen_Chronic_Kidney_Disease	Chronic Kidney Disease	RGS14	Heart_Left_Ventricle	-5.43632622273	5.43903343786e-08	0.0010774991054277004	0.891985967982	0.106936532913	0.262746460007	4.02073643464e-14
CKDGen	CKDGen_Chronic_Kidney_Disease	Chronic Kidney Disease	RGS14	Artery_Tibial	-5.2646160294	1.40482653862e-07	0.00106855387324	0.884577354924	0.114354091203	0.350461208376	2.42205374084e-28
CKDGen	CKDGen_Chronic_Kidney_Disease	Chronic Kidney Disease	SHF	Muscle_Skeletal	-5.43037518329	5.62356996929e-08	0.014908223878930593	0.0790837953761	0.906007980745	0.0301509678136	0.000923255484
CKDGen	CKDGen_Chronic_Kidney_Disease	Chronic Kidney Disease	SHF	Cells_Transformed_fibroblasts	-5.37169504166	7.79999400531e-08	0.3908693231923148	0.084855021287	0.52427565552	0.0280707402147	0.00560432543346
CKDGen	CKDGen_Chronic_Kidney_Disease	Chronic Kidney Disease	SLC28A2	Nerve_Tibial	-5.42331584196	5.85034854614e-08	2.424910951218661e-08	0.364287892691	0.63571208306	0.189472433198	2.92990424977e-13
CKDGen	CKDGen_Chronic_Kidney_Disease	Chronic Kidney Disease	SLC34A1	Esophagus_Mucosa	5.93488021152	2.94060117502e-09	9.97137344286568e-06	0.00483671247293	0.995153316154	0.101629854804	4.28544305852e-07
CKDGen	CKDGen_Chronic_Kidney_Disease	Chronic Kidney Disease	SLC34A1	Skin_Sun_Exposed_Lower_leg	5.92921591152	3.04384634046e-09	0.037029284849859345	0.0070337924187	0.955936922731	0.0218394497609	0.0101212699544
CKDGen	CKDGen_Chronic_Kidney_Disease	Chronic Kidney Disease	SORD	Brain_Nucleus_accumbens_basal_ganglia	6.75846092275	1.39465252536e-11	0.424537289987651	0.0515034492386	0.523959260774	0.0489505621246	0.0330671367955
CKDGen	CKDGen_Chronic_Kidney_Disease	Chronic Kidney Disease	SPATA5L1	Testis	6.4820940578	9.04582149463e-11	0.026365657659035816	0.738261331418	0.235373010923	0.0994656453895	5.73854369234e-05
CKDGen	CKDGen_Chronic_Kidney_Disease	Chronic Kidney Disease	SPATA5L1	Heart_Left_Ventricle	6.08059706337	1.19735842788e-09	0.0009542866914093739	0.839221954557	0.159823758752	0.0771267026197	0.000104717142109
CKDGen	CKDGen_Chronic_Kidney_Disease	Chronic Kidney Disease	SPATA5L1	Artery_Tibial	6.04241358283	1.51825672811e-09	6.455152137732956e-08	0.964435949064	0.0355639863848	0.159954973498	2.26365851743e-12
CKDGen	CKDGen_Chronic_Kidney_Disease	Chronic Kidney Disease	SPATA5L1	Heart_Atrial_Appendage	6.03931309226	1.54771674888e-09	0.0001953088521271197	0.934718464493	0.0650862266548	0.156268068355	2.51036533822e-07
CKDGen	CKDGen_Chronic_Kidney_Disease	Chronic Kidney Disease	SPATA5L1	Whole_Blood	6.03879269228	1.55271574641e-09	6.404308581640002e-08	0.961839949199	0.0381599867584	0.272533691599	5.03427359116e-25
CKDGen	CKDGen_Chronic_Kidney_Disease	Chronic Kidney Disease	SPATA5L1	Brain_Frontal_Cortex_BA9	6.01419600818	1.80781665386e-09	0.12369403810711178	0.586925501013	0.28938046088	0.170354305967	4.3403612984e-05
CKDGen	CKDGen_Chronic_Kidney_Disease	Chronic Kidney Disease	SPATA5L1	Prostate	5.9876147213	2.12940742208e-09	0.603805575016145	0.193066961334	0.203127463649	0.0599892697833	0.0222291680079
CKDGen	CKDGen_Chronic_Kidney_Disease	Chronic Kidney Disease	SPATA5L1	Cells_Transformed_fibroblasts	5.97322939806	2.32602462102e-09	6.20264544136e-08	0.931526914004	0.0684730239692	0.397677687171	1.44748181698e-31
CKDGen	CKDGen_Chronic_Kidney_Disease	Chronic Kidney Disease	SPATA5L1	Artery_Aorta	5.96530463722	2.44178043069e-09	6.595486124319366e-08	0.990587962596	0.00941197144958	0.286386036745	5.43543544405e-16
CKDGen	CKDGen_Chronic_Kidney_Disease	Chronic Kidney Disease	SPATA5L1	Cells_EBV-transformed_lymphocytes	5.96465962909	2.45144509902e-09	0.03765953353652442	0.937887205879	0.0244532605845	0.113135842691	0.000253264858393
CKDGen	CKDGen_Chronic_Kidney_Disease	Chronic Kidney Disease	SPATA5L1	Nerve_Tibial	5.95381086051	2.61969543301e-09	6.40168759536e-08	0.961445903083	0.0385540328997	0.335464582629	2.47045373982e-24
CKDGen	CKDGen_Chronic_Kidney_Disease	Chronic Kidney Disease	SPATA5L1	Adipose_Subcutaneous	5.94912083485	2.6958657021e-09	6.389468734390151e-08	0.959608886651	0.0403910494547	0.257737470167	6.29148613051e-21
CKDGen	CKDGen_Chronic_Kidney_Disease	Chronic Kidney Disease	SPATA5L1	Muscle_Skeletal	5.94167630756	2.82122084905e-09	4.1465808707579984e-07	0.977036031082	0.0229635542602	0.107182052259	1.82586777328e-10
CKDGen	CKDGen_Chronic_Kidney_Disease	Chronic Kidney Disease	SPATA5L1	Pancreas	5.92426168678	3.13703571265e-09	0.06936913358764486	0.661122761695	0.269508104718	0.0948229869019	0.000133230493844
CKDGen	CKDGen_Chronic_Kidney_Disease	Chronic Kidney Disease	SPATA5L1	Skin_Not_Sun_Exposed_Suprapubic	5.91959080093	3.22743613862e-09	0.014101487564761322	0.920990688482	0.0649078239534	0.0541146852527	0.00103418897925
CKDGen	CKDGen_Chronic_Kidney_Disease	Chronic Kidney Disease	SPATA5L1	Colon_Transverse	5.91723959278	3.27389617009e-09	0.0024644362485237085	0.970819709312	0.0267158544391	0.152127726401	1.58894443723e-07
CKDGen	CKDGen_Chronic_Kidney_Disease	Chronic Kidney Disease	SPATA5L1	Brain_Cerebellum	5.90792265315	3.46448602179e-09	0.23016890160216438	0.253092218661	0.516738879737	0.0694876643497	0.00713641119613
CKDGen	CKDGen_Chronic_Kidney_Disease	Chronic Kidney Disease	SPATA5L1	Esophagus_Mucosa	5.88915756866	3.88169216577e-09	6.680981376197857e-06	0.918486723298	0.0815065957208	0.116921300018	5.15919732886e-08
CKDGen	CKDGen_Chronic_Kidney_Disease	Chronic Kidney Disease	SPATA5L1	Thyroid	5.88346729549	4.01759512724e-09	6.495342426745768e-08	0.97552622193	0.0244737131161	0.258065485362	1.20585447194e-19
CKDGen	CKDGen_Chronic_Kidney_Disease	Chronic Kidney Disease	SPATA5L1	Lung	5.87363206136	4.26349091733e-09	4.575588419707873e-06	0.974240332243	0.0257550921687	0.102140383968	5.08703939894e-08
CKDGen	CKDGen_Chronic_Kidney_Disease	Chronic Kidney Disease	SPATA5L1	Small_Intestine_Terminal_Ileum	5.8596382637	4.63876523644e-09	0.043922184305164015	0.924099134693	0.031978681002	0.249123029176	3.82790321042e-06
CKDGen	CKDGen_Chronic_Kidney_Disease	Chronic Kidney Disease	SPATA5L1	Adrenal_Gland	5.8414544394	5.17470316663e-09	0.04642184518610849	0.782589489193	0.170988665621	0.149656093231	7.65407264778e-06
CKDGen	CKDGen_Chronic_Kidney_Disease	Chronic Kidney Disease	SPATA5L1	Stomach	5.8129803602	6.13702639688e-09	0.34834509449408924	0.406922531869	0.244732373638	0.0429703522321	0.00668071657131
CKDGen	CKDGen_Chronic_Kidney_Disease	Chronic Kidney Disease	SPATA5L1	DGN_WB	5.81137789311	6.19607195178e-09	NA	NA	NA	0.69839284111	1.09858093791e-241
CKDGen	CKDGen_Chronic_Kidney_Disease	Chronic Kidney Disease	SPATA5L1	Esophagus_Muscularis	5.53895015709	3.04290223368e-08	6.269709188563995e-08	0.941603846817	0.0583960904862	0.25308640035	2.1881718769e-15
CKDGen	CKDGen_Chronic_Kidney_Disease	Chronic Kidney Disease	SPATA5L1	Colon_Sigmoid	5.37631039599	7.60276802727e-08	4.9927042948919986e-05	0.96565260579	0.0342974671673	0.158240903505	4.76083271124e-06
CKDGen	CKDGen_Chronic_Kidney_Disease	Chronic Kidney Disease	SPATA5L1	Skin_Sun_Exposed_Lower_leg	5.21651607775	1.8231975723e-07	4.535058840426006e-05	0.967568741406	0.0323859080053	0.0784705381738	7.5256438276e-07
CKDGen	CKDGen_Chronic_Kidney_Disease	Chronic Kidney Disease	SPATA5L1	Esophagus_Gastroesophageal_Junction	5.18585717107	2.1502355987e-07	0.011766767742607463	0.954122871134	0.0341103611234	0.13024810098	3.06901991676e-05
CKDGen	CKDGen_Chronic_Kidney_Disease	Chronic Kidney Disease	TRIM69	Testis	-5.86128616785	4.59295654541e-09	0.015656413163968732	0.982395645924	0.00194794091189	0.416484084375	7.27051842843e-20
CKDGen	CKDGen_eGFRcrea_Overall	Creatinine (Overall)	ACSM5	Breast_Mammary_Tissue	-7.30888654546	2.69365078063e-13	0.692754661242	0.131284453125	0.175960885633	0.0317086783585	0.0158793237217
CKDGen	CKDGen_eGFRcrea_Overall	Creatinine (Overall)	ACSS2	Muscle_Skeletal	-5.90378026349	3.552652852e-09	0.01279181762296929	0.0704084776302	0.916799704747	0.0290439977397	0.00115154322482
CKDGen	CKDGen_eGFRcrea_Overall	Creatinine (Overall)	ACSS2	Artery_Tibial	-5.7015929959	1.186929527e-08	0.2224136803229217	0.255974177391	0.521612142286	0.0311566249681	0.00278712594878
CKDGen	CKDGen_eGFRcrea_Overall	Creatinine (Overall)	ACVR2A	Pancreas	-5.40484444514	6.4864660919e-08	0.00040905744242874403	0.0823645227907	0.917226419767	0.0987277513414	9.52344612462e-05
CKDGen	CKDGen_eGFRcrea_Overall	Creatinine (Overall)	ACVR2A	Heart_Atrial_Appendage	-5.22518601494	1.73980116283e-07	0.0653985144188545	0.0985903545852	0.836011130996	0.0205548189355	0.0714067037171
CKDGen	CKDGen_eGFRcrea_Overall	Creatinine (Overall)	ADAM28	Nerve_Tibial	-5.84906103005	4.94355694291e-09	0.7438405189526188	0.124254108319	0.131905372728	0.0159216993079	0.0436862843487
CKDGen	CKDGen_eGFRcrea_Overall	Creatinine (Overall)	AGMAT	Brain_Frontal_Cortex_BA9	-5.56587753799	2.60836385346e-08	0.002225066088802176	0.0223859127438	0.975389021167	0.202804455458	6.66134964356e-06
CKDGen	CKDGen_eGFRcrea_Overall	Creatinine (Overall)	AGMAT	Cells_Transformed_fibroblasts	-5.41805044039	6.025241962e-08	4.1150441586282205e-06	0.0347557202574	0.965240164698	0.295034080171	2.81761112105e-22
CKDGen	CKDGen_eGFRcrea_Overall	Creatinine (Overall)	AGMAT	Brain_Cortex	-5.21156755616	1.87251629821e-07	0.13983128003824882	0.0382079981437	0.821960721818	0.0782845570647	0.00576481221595
CKDGen	CKDGen_eGFRcrea_Overall	Creatinine (Overall)	ALMS1	Skin_Sun_Exposed_Lower_leg	7.12932808225	1.00860066203e-12	0.03366644389010122	0.920311118176	0.0460224379342	0.0316715135337	0.0019047483669
CKDGen	CKDGen_eGFRcrea_Overall	Creatinine (Overall)	ALMS1	Cells_Transformed_fibroblasts	7.10901625143	1.16872986533e-12	0.05319192579950113	0.82527725143	0.121530822771	0.0369034161805	0.00145582764635
CKDGen	CKDGen_eGFRcrea_Overall	Creatinine (Overall)	ALMS1	Pancreas	7.09938919755	1.25309463245e-12	0.00045350902306323746	0.964415229916	0.0351312610609	0.158446208687	4.97517839145e-07
CKDGen	CKDGen_eGFRcrea_Overall	Creatinine (Overall)	ALMS1	Esophagus_Mucosa	7.04630018416	1.83737654719e-12	0.23877321349800115	0.670986344941	0.0902404415604	0.0105525451004	0.111688490802
CKDGen	CKDGen_eGFRcrea_Overall	Creatinine (Overall)	ALMS1	Whole_Blood	6.9873540526	2.80118719589e-12	0.0008470006041172762	0.99422693143	0.00492606796606	0.068880027625	9.91832157307e-07
CKDGen	CKDGen_eGFRcrea_Overall	Creatinine (Overall)	ALMS1	DGN_WB	6.8173341469	9.2745377165e-12	NA	NA	NA	0.208317307241	1.23686627256e-48
CKDGen	CKDGen_eGFRcrea_Overall	Creatinine (Overall)	ALMS1	Adipose_Subcutaneous	6.46598973482	1.0063791008e-10	0.15966707792100035	0.132777320385	0.707555601694	0.0125458925885	0.0534185912111
CKDGen	CKDGen_eGFRcrea_Overall	Creatinine (Overall)	ALMS1	Adipose_Visceral_Omentum	5.79747999266	6.73188090856e-09	0.6742916981720011	0.210489849072	0.115218452757	0.0311736184171	0.0162112735669
CKDGen	CKDGen_eGFRcrea_Overall	Creatinine (Overall)	ALMS1	Brain_Putamen_basal_ganglia	-5.48132899851	4.22142625028e-08	0.8154585413360012	0.108134761252	0.076406697412	0.24240345781	2.62450239471e-06
CKDGen	CKDGen_eGFRcrea_Overall	Creatinine (Overall)	ALMS1	Nerve_Tibial	5.44198660066	5.26896397199e-08	0.3282561875740009	0.35785331513	0.313890497296	0.0413597741169	0.00106685347863
CKDGen	CKDGen_eGFRcrea_Overall	Creatinine (Overall)	ANXA9	Testis	-6.56730920493	5.123259223e-11	5.998649232271949e-08	0.000344004064382	0.999655935949	0.199116678344	4.70585614072e-09
CKDGen	CKDGen_eGFRcrea_Overall	Creatinine (Overall)	ANXA9	Skin_Not_Sun_Exposed_Suprapubic	-6.11839899405	9.45201633485e-10	4.853707171693852e-06	0.00115801831467	0.998837127978	0.168561051031	2.27680319852e-09
CKDGen	CKDGen_eGFRcrea_Overall	Creatinine (Overall)	ANXA9	Skin_Sun_Exposed_Lower_leg	-5.52364489159	3.32038227363e-08	2.0323334535594335e-09	0.000536351399057	0.999463646569	0.203283462225	1.58152516699e-16
CKDGen	CKDGen_eGFRcrea_Overall	Creatinine (Overall)	ANXA9	Thyroid	-5.33189057224	9.71955053543e-08	0.005275768348485779	0.35505416952	0.639670062132	0.074017838544	4.16729214461e-06
CKDGen	CKDGen_eGFRcrea_Overall	Creatinine (Overall)	APBA1	Artery_Tibial	-6.87598706707	6.1562085563e-12	0.2486969494396736	0.0481522243529	0.703150826207	0.00992877847096	0.0931598874687
CKDGen	CKDGen_eGFRcrea_Overall	Creatinine (Overall)	APPBP2	Brain_Putamen_basal_ganglia	5.55985450745	2.69999635298e-08	0.8680989766520399	0.0543204964488	0.0775805268996	0.0539605805845	0.035725423545
CKDGen	CKDGen_eGFRcrea_Overall	Creatinine (Overall)	ARL14EP	Brain_Anterior_cingulate_cortex_BA24	5.55934758836	2.70784941815e-08	0.37647655806145514	0.0717149961113	0.551808445827	0.146373121239	0.000910886107211
CKDGen	CKDGen_eGFRcrea_Overall	Creatinine (Overall)	ASAH2	Breast_Mammary_Tissue	-6.62989455691	3.35926748259e-11	6.5094488242469634e-06	0.999692538654	0.000300951897021	0.229127386534	7.19016029123e-12
CKDGen	CKDGen_eGFRcrea_Overall	Creatinine (Overall)	ASAH2	Esophagus_Mucosa	-5.497980343	3.84165741801e-08	6.501317183410645e-06	0.998432325891	0.00156117279172	0.282515671278	5.64789820181e-19
CKDGen	CKDGen_eGFRcrea_Overall	Creatinine (Overall)	ASAH2	Brain_Cortex	-5.37839699189	7.51519596144e-08	6.764508072849081e-06	0.996687903255	0.00330533223715	0.324533346446	1.38360722328e-09
CKDGen	CKDGen_eGFRcrea_Overall	Creatinine (Overall)	ASAH2	Pancreas	-5.33447258646	9.58226623878e-08	6.509677745501139e-06	0.999741248299	0.000252242023602	0.228312071002	7.17612504746e-10
CKDGen	CKDGen_eGFRcrea_Overall	Creatinine (Overall)	ASAH2B	Lung	6.41049810242	1.45044959648e-10	4.364663830530001e-06	0.67141713661	0.328578498726	0.3257160313	2.00358292089e-25
CKDGen	CKDGen_eGFRcrea_Overall	Creatinine (Overall)	ASAH2B	Prostate	6.06177848902	1.34624539734e-09	0.0016371347886797894	0.972719429449	0.025643435762	0.194272181274	1.93213296806e-05
CKDGen	CKDGen_eGFRcrea_Overall	Creatinine (Overall)	ASAH2B	Cells_Transformed_fibroblasts	6.02479196004	1.69327283776e-09	3.976696369489408e-06	0.61164704486	0.388348978444	0.277866233285	7.46905696921e-21
CKDGen	CKDGen_eGFRcrea_Overall	Creatinine (Overall)	ASAH2B	Adrenal_Gland	6.0196609332	1.74782805159e-09	6.49568826477e-06	0.999738707602	0.000254796710013	0.386698635811	7.78294393671e-15
CKDGen	CKDGen_eGFRcrea_Overall	Creatinine (Overall)	ASAH2B	Thyroid	6.01848732132	1.7605450035e-09	6.130295072910108e-06	0.943429488032	0.0565643816734	0.269179829825	1.47156708861e-20
CKDGen	CKDGen_eGFRcrea_Overall	Creatinine (Overall)	ASAH2B	Pancreas	5.94268847905	2.80384974452e-09	6.488348136493779e-06	0.998608122934	0.00138538871736	0.371186493422	1.65690245055e-16
CKDGen	CKDGen_eGFRcrea_Overall	Creatinine (Overall)	ASAH2B	Artery_Aorta	5.74325208345	9.28753036582e-09	6.3712071669235726e-06	0.980573790157	0.0194198386354	0.230508639639	9.39320789369e-13
CKDGen	CKDGen_eGFRcrea_Overall	Creatinine (Overall)	ASAH2B	Colon_Sigmoid	5.7151806146	1.0958756502e-08	0.48418751786653746	0.310727922978	0.205084559155	0.0542268616261	0.00924889934025
CKDGen	CKDGen_eGFRcrea_Overall	Creatinine (Overall)	ASAH2B	Heart_Left_Ventricle	5.65658862671	1.54411261179e-08	4.2057008369600884e-06	0.646927369646	0.353068424653	0.357349542432	8.5773169332e-20
CKDGen	CKDGen_eGFRcrea_Overall	Creatinine (Overall)	ASAH2B	Nerve_Tibial	5.64034556839	1.69709219534e-08	6.662949727528908e-06	0.981175983345	0.0188173537053	0.126115127612	5.03899019804e-09
CKDGen	CKDGen_eGFRcrea_Overall	Creatinine (Overall)	ASAH2B	Small_Intestine_Terminal_Ileum	5.62378684528	1.86816145281e-08	0.3457239893341282	0.446097772518	0.208178238148	0.10220688605	0.00459345001789
CKDGen	CKDGen_eGFRcrea_Overall	Creatinine (Overall)	ASAH2B	Brain_Hippocampus	5.62344933379	1.87181680918e-08	0.5040919189817603	0.226424001427	0.269484079592	0.106739252185	0.00291242506089
CKDGen	CKDGen_eGFRcrea_Overall	Creatinine (Overall)	ASAH2B	Esophagus_Gastroesophageal_Junction	5.5903861779	2.26565160095e-08	0.0025447590579763487	0.611898126555	0.385557114387	0.120215499513	6.51561238665e-05
CKDGen	CKDGen_eGFRcrea_Overall	Creatinine (Overall)	ASAH2B	Skin_Sun_Exposed_Lower_leg	5.57039854062	2.54157286811e-08	5.625763590924047e-06	0.865701096614	0.134293277623	0.195395849796	7.06588488295e-16
CKDGen	CKDGen_eGFRcrea_Overall	Creatinine (Overall)	ASAH2B	Cells_EBV-transformed_lymphocytes	5.55307610521	2.80685796471e-08	4.0319930199003095e-06	0.620198999691	0.379796968316	0.429833871673	2.45965231948e-15
CKDGen	CKDGen_eGFRcrea_Overall	Creatinine (Overall)	ASAH2B	Liver	5.53351141102	3.13882552457e-08	4.666817648072819e-06	0.624457677205	0.375537655977	0.348194475741	2.01192884926e-10
CKDGen	CKDGen_eGFRcrea_Overall	Creatinine (Overall)	ASAH2B	Colon_Transverse	5.42301481437	5.86021336774e-08	4.430581320138775e-06	0.673924647632	0.326070921787	0.181190944287	7.9557748426e-09
CKDGen	CKDGen_eGFRcrea_Overall	Creatinine (Overall)	ASAH2B	Skin_Not_Sun_Exposed_Suprapubic	5.35266383771	8.66687694081e-08	6.494259184367838e-06	0.99950163265	0.000491873091309	0.217327976137	5.73478415389e-12
CKDGen	CKDGen_eGFRcrea_Overall	Creatinine (Overall)	ASAH2B	Esophagus_Mucosa	5.17744137692	2.2494959468e-07	6.49580528528e-06	0.999739826198	0.000253677996614	0.351110460392	3.09530139924e-24
CKDGen	CKDGen_eGFRcrea_Overall	Creatinine (Overall)	ASAH2B	Pituitary	5.16369999644	2.4211563119e-07	4.7970011528309824e-06	0.688566785757	0.311428417242	0.301631544875	3.62177660948e-08
CKDGen	CKDGen_eGFRcrea_Overall	Creatinine (Overall)	C15orf48	DGN_WB	-12.204065982	2.95682002969e-34	NA	NA	NA	0.0120142505754	0.000856780999182
CKDGen	CKDGen_eGFRcrea_Overall	Creatinine (Overall)	C15orf48	Testis	6.24939645608	4.12041795855e-10	0.0318841680127	0.100599699045	0.867516132943	0.0550568259141	0.00309671737082
CKDGen	CKDGen_eGFRcrea_Overall	Creatinine (Overall)	CASC3	Brain_Cortex	5.2967935919	1.17853784085e-07	0.715529352807036	0.0536627051043	0.230807942089	0.0711294364627	0.00862292593767
CKDGen	CKDGen_eGFRcrea_Overall	Creatinine (Overall)	CASC4	Muscle_Skeletal	10.7753639221	4.49999056221e-27	0.8146166390530004	0.0504781706916	0.134905190255	0.00728246251419	0.105503137042
CKDGen	CKDGen_eGFRcrea_Overall	Creatinine (Overall)	CASP9	Cells_Transformed_fibroblasts	-5.84399677658	5.09630143989e-09	3.184698779938638e-06	0.0266495378963	0.973347277405	0.200096412702	8.69266536293e-15
CKDGen	CKDGen_eGFRcrea_Overall	Creatinine (Overall)	CBWD5	Heart_Atrial_Appendage	6.08024358749	1.20000106935e-09	0.9135774207965651	0.0299168894731	0.0565056897303	0.0252555870168	0.0454108661157
CKDGen	CKDGen_eGFRcrea_Overall	Creatinine (Overall)	CCDC158	Thyroid	10.9390433472	7.49869642791e-28	5.24686932284e-07	0.0193391323468	0.980660342966	0.162640276727	2.68930476446e-12
CKDGen	CKDGen_eGFRcrea_Overall	Creatinine (Overall)	CCDC158	Colon_Sigmoid	10.5484559248	5.16387218979e-26	0.346540048224	0.251672273625	0.401787678152	0.0841622310582	0.00108170690737
CKDGen	CKDGen_eGFRcrea_Overall	Creatinine (Overall)	CCDC158	Nerve_Tibial	10.4203877804	2.00135518147e-25	1.60549926947e-08	0.998119636281	0.00188034766363	0.195143907515	1.18412297905e-13
CKDGen	CKDGen_eGFRcrea_Overall	Creatinine (Overall)	CCDC158	Artery_Aorta	10.1574389939	3.07035446874e-24	0.00144334039635	0.409636669121	0.588919990482	0.117102397108	8.57154233326e-07
CKDGen	CKDGen_eGFRcrea_Overall	Creatinine (Overall)	CCDC158	Lung	10.1412742353	3.62341910348e-24	0.000110047575828	0.973914877088	0.0259750753365	0.114588986787	7.01755130436e-09
CKDGen	CKDGen_eGFRcrea_Overall	Creatinine (Overall)	CCDC158	Artery_Tibial	9.6838583482	3.53131672112e-22	4.767796226170184e-14	0.999999983071	1.69288704724e-08	0.228123899147	1.20101938663e-17
CKDGen	CKDGen_eGFRcrea_Overall	Creatinine (Overall)	CCDC158	Esophagus_Gastroesophageal_Junction	8.51924642074	1.60594820432e-17	0.000312780626522	0.994925705271	0.004761514102	0.21119866263	5.48011247901e-08
CKDGen	CKDGen_eGFRcrea_Overall	Creatinine (Overall)	CCDC158	Heart_Atrial_Appendage	8.39029391052	4.84928309563e-17	0.256462002942	0.559412143422	0.184125853637	0.132213542369	2.46422833924e-06
CKDGen	CKDGen_eGFRcrea_Overall	Creatinine (Overall)	CCDC158	Adipose_Visceral_Omentum	8.20078428716	2.38823743251e-16	0.67816070551	0.273711524802	0.0481277696878	0.0412218453875	0.00557575561228
CKDGen	CKDGen_eGFRcrea_Overall	Creatinine (Overall)	CCDC158	Breast_Mammary_Tissue	7.53667670494	4.82099553787e-14	0.481212918185	0.413084578389	0.105702503426	0.0332185292269	0.0135345259516
CKDGen	CKDGen_eGFRcrea_Overall	Creatinine (Overall)	CCDC158	Brain_Cortex	6.57979033409	4.71112124585e-11	0.284090225245	0.45993760883	0.255972165925	0.163595009106	4.3674345212e-05
CKDGen	CKDGen_eGFRcrea_Overall	Creatinine (Overall)	CCDC158	Adipose_Subcutaneous	6.56793687062	5.10171599362e-11	1.56576519531e-05	0.999981454788	2.88756008376e-06	0.140039657954	2.43823927011e-11
CKDGen	CKDGen_eGFRcrea_Overall	Creatinine (Overall)	CCDC158	Pituitary	6.10716036906	1.014193226e-09	0.0990371422417	0.540770176942	0.360192680816	0.323532854399	9.04882883091e-09
CKDGen	CKDGen_eGFRcrea_Overall	Creatinine (Overall)	CCDC158	Colon_Transverse	5.5228548215	3.33535322952e-08	0.551760133917	0.342769273828	0.105470592255	0.0474296003755	0.0044495911214
CKDGen	CKDGen_eGFRcrea_Overall	Creatinine (Overall)	CD248	Brain_Hippocampus	-5.84994789353	4.91727032118e-09	0.7527216237886037	0.0509357491997	0.196342627012	0.0556981868089	0.0339142918779
CKDGen	CKDGen_eGFRcrea_Overall	Creatinine (Overall)	CDK10	Cells_Transformed_fibroblasts	5.17701881408	2.25459488157e-07	0.054127585707281795	0.945027599352	0.000844814940918	0.416063052526	2.15510037365e-33
CKDGen	CKDGen_eGFRcrea_Overall	Creatinine (Overall)	CDK12	Whole_Blood	6.87729454041	6.09999065644e-12	0.7969983523190579	0.0615555345605	0.14144611312	0.0261076084823	0.00289021305796
CKDGen	CKDGen_eGFRcrea_Overall	Creatinine (Overall)	CDK12	Artery_Aorta	-5.56243853228	2.66030749047e-08	0.324791834383173	0.0691817054397	0.606026460177	0.0185005030767	0.0566760677883
CKDGen	CKDGen_eGFRcrea_Overall	Creatinine (Overall)	CDKN1C	Thyroid	5.70468372531	1.16559310689e-08	0.24102721885214268	0.0415396681905	0.717433112957	0.0234959015134	0.0104859775601
CKDGen	CKDGen_eGFRcrea_Overall	Creatinine (Overall)	CEP170	Breast_Mammary_Tissue	-5.20954458069	1.89304719514e-07	0.00175887093949059	0.0760285732345	0.922212555826	0.111857333665	3.70426125659e-06
CKDGen	CKDGen_eGFRcrea_Overall	Creatinine (Overall)	CEP170	Nerve_Tibial	-5.20549557479	1.9347955837e-07	0.0013842084162607833	0.0833152306481	0.915300560936	0.144857347871	3.00625258068e-10
CKDGen	CKDGen_eGFRcrea_Overall	Creatinine (Overall)	CHP1	Esophagus_Mucosa	5.45804651659	4.8140155488e-08	0.000322029570196455	0.0185168344746	0.981161135955	0.101909961976	4.12340152341e-07
CKDGen	CKDGen_eGFRcrea_Overall	Creatinine (Overall)	CISD2	Thyroid	-5.72624027951	1.02680763354e-08	0.00037387037775413846	0.836360529136	0.163265600486	0.110304689304	1.39089224528e-08
CKDGen	CKDGen_eGFRcrea_Overall	Creatinine (Overall)	CISD2	Artery_Tibial	-5.52938433509	3.21356599795e-08	0.0004335364322742162	0.975203568977	0.0243628945908	0.114762391077	4.40229987514e-09
CKDGen	CKDGen_eGFRcrea_Overall	Creatinine (Overall)	CISD2	Muscle_Skeletal	-5.23778909982	1.62511614582e-07	0.011353415881544919	0.872836522823	0.115810061296	0.0258816208803	0.00216892699103
CKDGen	CKDGen_eGFRcrea_Overall	Creatinine (Overall)	CTSS	Whole_Blood	-6.8541372969	7.17441523724e-12	0.11245517777700277	0.0138925065084	0.873652315714	0.00766787374799	0.108051517399
CKDGen	CKDGen_eGFRcrea_Overall	Creatinine (Overall)	CTSS	Nerve_Tibial	-5.3332235027	9.64844330615e-08	0.0005955096370145102	0.00411532125613	0.995289169107	0.105189177161	1.10809201657e-07
CKDGen	CKDGen_eGFRcrea_Overall	Creatinine (Overall)	CXCL9	Heart_Left_Ventricle	-8.1599320487	3.35213121153e-16	0.694852569082	0.113368394557	0.191779036361	0.0222842898262	0.0398185573532
CKDGen	CKDGen_eGFRcrea_Overall	Creatinine (Overall)	DDX1	Skin_Sun_Exposed_Lower_leg	-6.22536085852	4.80448881803e-10	0.0009003149972277526	0.0054325732115	0.993667111791	0.0790649336129	6.80753229321e-07
CKDGen	CKDGen_eGFRcrea_Overall	Creatinine (Overall)	DNAJC16	Thyroid	-5.83746814728	5.30000228261e-09	0.03210771474675867	0.028652517443	0.93923976781	0.0178096856182	0.026078477477
CKDGen	CKDGen_eGFRcrea_Overall	Creatinine (Overall)	DOK3	Stomach	-6.58222601302	4.63456341789e-11	0.6862450880320001	0.0644293644517	0.249325547517	0.0494186436842	0.00357241091366
CKDGen	CKDGen_eGFRcrea_Overall	Creatinine (Overall)	DUOX1	Adipose_Subcutaneous	11.4773988907	1.71358334568e-30	0.0399082235144	0.914361141746	0.0457306347397	0.0584295159285	2.46537613548e-05
CKDGen	CKDGen_eGFRcrea_Overall	Creatinine (Overall)	DUOX1	Artery_Tibial	10.3881199733	2.80834006568e-25	0.164135828988	0.616278603983	0.219585567029	0.036067358851	0.00127568023754
CKDGen	CKDGen_eGFRcrea_Overall	Creatinine (Overall)	DUOX1	Brain_Cerebellum	-5.17813679285	2.24112882661e-07	0.424094627391	0.380155044094	0.195750328514	0.0632456111616	0.0103925352098
CKDGen	CKDGen_eGFRcrea_Overall	Creatinine (Overall)	DUOX2	Adipose_Subcutaneous	9.127522753	7.00845843499e-20	0.545959600774	0.320901519926	0.133138879299	0.0504059953023	9.25155392658e-05
CKDGen	CKDGen_eGFRcrea_Overall	Creatinine (Overall)	DUOX2	Artery_Tibial	8.26498934122	1.39707225756e-16	0.752739142743	0.14775120788	0.0995096493772	0.0139196577777	0.0465952943854
CKDGen	CKDGen_eGFRcrea_Overall	Creatinine (Overall)	DUOX2	Breast_Mammary_Tissue	6.76467220637	1.33611354123e-11	0.445576329406	0.107837147532	0.446586523062	0.0441571929118	0.00430179082026
CKDGen	CKDGen_eGFRcrea_Overall	Creatinine (Overall)	DUOX2	Artery_Coronary	6.2610367897	3.82426282154e-10	0.68477712039	0.101990941618	0.213231937992	0.120045809708	0.000121350257838
CKDGen	CKDGen_eGFRcrea_Overall	Creatinine (Overall)	DUOXA1	Adipose_Subcutaneous	10.1444169209	3.50867409935e-24	0.556483766265	0.401511383502	0.0420048502331	0.0392523799135	0.000581918572197
CKDGen	CKDGen_eGFRcrea_Overall	Creatinine (Overall)	DUOXA2	Adipose_Subcutaneous	5.82478416799	5.71864560235e-09	0.82694408395	0.102064957344	0.0709909587059	0.0220272436694	0.0103024385289
CKDGen	CKDGen_eGFRcrea_Overall	Creatinine (Overall)	EDEM2	Prostate	5.81698269043	5.99193439097e-09	0.1489777806547559	0.070181250722	0.780840968623	0.0624745310628	0.0195517757386
CKDGen	CKDGen_eGFRcrea_Overall	Creatinine (Overall)	ENKD1	Testis	-5.19026041031	2.10000176954e-07	0.708920843399135	0.0491947300703	0.24188442653	0.0190652764613	0.0846093958842
CKDGen	CKDGen_eGFRcrea_Overall	Creatinine (Overall)	EPN2	Pancreas	6.65156126022	2.90000099004e-11	0.6885583995790268	0.0397594622044	0.271682138217	0.0333924133128	0.025707162097
CKDGen	CKDGen_eGFRcrea_Overall	Creatinine (Overall)	ERBB2	Nerve_Tibial	5.7602930262	8.39680359351e-09	0.0029202308184772966	0.983443367368	0.0136364018134	0.0736100348153	1.06960948291e-05
CKDGen	CKDGen_eGFRcrea_Overall	Creatinine (Overall)	F12	Esophagus_Mucosa	7.91870355606	2.39999784946e-15	0.006788406438040003	0.0122207648888	0.980990828673	0.0637099325407	7.41983542942e-05
CKDGen	CKDGen_eGFRcrea_Overall	Creatinine (Overall)	FAM122A	Artery_Aorta	7.16337875262	7.87124822724e-13	6.91403387417827e-06	0.990776407552	0.00921667841402	0.153401548576	1.26061873815e-08
CKDGen	CKDGen_eGFRcrea_Overall	Creatinine (Overall)	FAM122A	Esophagus_Mucosa	-6.73929046901	1.59161935832e-11	0.05552532446315645	0.0996873567778	0.844787318759	0.0637394253287	7.39042232993e-05
CKDGen	CKDGen_eGFRcrea_Overall	Creatinine (Overall)	FAM122A	Artery_Tibial	5.56997416839	2.54777105809e-08	0.07083066376080785	0.121480602539	0.807688733701	0.0381819172687	0.000912205395239
CKDGen	CKDGen_eGFRcrea_Overall	Creatinine (Overall)	FAM122A	Artery_Coronary	5.54811479023	2.88766272464e-08	0.12790130953535436	0.0278406128002	0.844258077664	0.0386541242957	0.0328566025746
CKDGen	CKDGen_eGFRcrea_Overall	Creatinine (Overall)	FAM193B	Thyroid	5.22558922979	1.73601375873e-07	0.6150624520880001	0.0726457194957	0.312291828416	0.0403703919694	0.000753317011269
CKDGen	CKDGen_eGFRcrea_Overall	Creatinine (Overall)	FAM47E	Lung	7.20138317303	5.96047847741e-13	6.198121785e-07	0.999866999599	0.000132380588932	0.119036498246	3.44002878149e-09
CKDGen	CKDGen_eGFRcrea_Overall	Creatinine (Overall)	FAM47E	Thyroid	6.87943103612	6.00920800353e-12	1.2255407023900184e-13	0.999999959692	4.03076898019e-08	0.238366209279	4.66218110715e-18
CKDGen	CKDGen_eGFRcrea_Overall	Creatinine (Overall)	FAM47E	Prostate	6.80454003731	1.01372594101e-11	0.000118389666016	0.999782530255	9.90800787664e-05	0.248398560843	8.99196263715e-07
CKDGen	CKDGen_eGFRcrea_Overall	Creatinine (Overall)	FAM47E	Pituitary	6.61875955049	3.622254749e-11	2.1035139718200004e-11	0.999999999811	1.68053615032e-10	0.386001322887	1.35569045399e-10
CKDGen	CKDGen_eGFRcrea_Overall	Creatinine (Overall)	FAM47E	Pancreas	5.89217966368	3.81134452535e-09	9.481251116110001e-12	0.99999999997	2.07692612154e-11	0.340346482724	5.83204258449e-15
CKDGen	CKDGen_eGFRcrea_Overall	Creatinine (Overall)	FAM47E	Brain_Cerebellum	5.8441932866	5.09028972931e-09	0.268302110019	0.513975130306	0.217722759674	0.107909941328	0.000704780152417
CKDGen	CKDGen_eGFRcrea_Overall	Creatinine (Overall)	FAM47E	Brain_Putamen_basal_ganglia	5.33840924606	9.3765621129e-08	0.000178200271147	0.999415796433	0.000406003295835	0.288063771975	2.01693799802e-07
CKDGen	CKDGen_eGFRcrea_Overall	Creatinine (Overall)	FAM47E	Nerve_Tibial	5.26961153717	1.36712777247e-07	8.377163502090184e-14	1.0	2.52739100981e-13	0.2275919063	5.90858319641e-16
CKDGen	CKDGen_eGFRcrea_Overall	Creatinine (Overall)	FAM47E	Breast_Mammary_Tissue	5.26691955521	1.38731962444e-07	0.026289007744	0.971053930009	0.0026570622471	0.0813960792011	9.05178257184e-05
CKDGen	CKDGen_eGFRcrea_Overall	Creatinine (Overall)	FAM47E-STBD1	Ovary	-9.61968184079	6.60350968705e-22	0.026049687009	0.0450486124537	0.928901700537	0.141773999421	0.000382776238802
CKDGen	CKDGen_eGFRcrea_Overall	Creatinine (Overall)	FAM47E-STBD1	Nerve_Tibial	-9.32968988313	1.06181124605e-20	2.46664445976e-05	0.85134968791	0.148625645646	0.0858663727562	1.83619679174e-06
CKDGen	CKDGen_eGFRcrea_Overall	Creatinine (Overall)	FAM47E-STBD1	Thyroid	-8.60258301201	7.79417410209e-18	0.000891963433738	0.963226916395	0.0358811201709	0.075677454982	3.22041027057e-06
CKDGen	CKDGen_eGFRcrea_Overall	Creatinine (Overall)	FAM47E-STBD1	Muscle_Skeletal	-8.34248683059	7.27442717671e-17	0.152078313388	0.653836021109	0.194085665504	0.0100316448623	0.0572775024324
CKDGen	CKDGen_eGFRcrea_Overall	Creatinine (Overall)	FAM47E-STBD1	Cells_Transformed_fibroblasts	-8.03948481777	9.02169629852e-16	1.9115490044600004e-11	0.999998108665	1.89131622746e-06	0.217946301967	3.96338057199e-16
CKDGen	CKDGen_eGFRcrea_Overall	Creatinine (Overall)	FAM47E-STBD1	Artery_Tibial	-7.99215223399	1.32603151688e-15	0.00639325761125	0.985666616979	0.00794012540974	0.0641963871694	1.49494061186e-05
CKDGen	CKDGen_eGFRcrea_Overall	Creatinine (Overall)	FAM47E-STBD1	Skin_Sun_Exposed_Lower_leg	-7.978965896	1.47564336489e-15	0.118349222321	0.837992104438	0.0436586732415	0.0397796275945	0.000488900992483
CKDGen	CKDGen_eGFRcrea_Overall	Creatinine (Overall)	FAM47E-STBD1	Heart_Left_Ventricle	-7.62941785436	2.35816134798e-14	0.00296517576144	0.994332452765	0.00270237147355	0.153781361338	2.19994049794e-08
CKDGen	CKDGen_eGFRcrea_Overall	Creatinine (Overall)	FAM47E-STBD1	Lung	7.61235848392	2.69138815536e-14	3.47352219378e-05	0.999934398529	3.08662486494e-05	0.125235641482	1.26734200381e-09
CKDGen	CKDGen_eGFRcrea_Overall	Creatinine (Overall)	FAM47E-STBD1	Colon_Transverse	-7.59223924777	3.14423773029e-14	0.200592233418	0.120762278167	0.678645488415	0.0470374669601	0.00462111976884
CKDGen	CKDGen_eGFRcrea_Overall	Creatinine (Overall)	FAM47E-STBD1	Stomach	-7.20368098718	5.86083982471e-13	0.00494306910079	0.921151926644	0.0739050042552	0.110508762369	9.46804615591e-06
CKDGen	CKDGen_eGFRcrea_Overall	Creatinine (Overall)	FAM47E-STBD1	Esophagus_Gastroesophageal_Junction	-6.48231712942	9.03245317542e-11	0.584736398943	0.264910584311	0.150353016746	0.0653696773771	0.0037173237757
CKDGen	CKDGen_eGFRcrea_Overall	Creatinine (Overall)	FAM47E-STBD1	Esophagus_Mucosa	-6.42863671023	1.28753426958e-10	0.0225791950677	0.943452360811	0.0339684441212	0.108060068776	1.76512470238e-07
CKDGen	CKDGen_eGFRcrea_Overall	Creatinine (Overall)	FAM47E-STBD1	Colon_Sigmoid	-6.41595706615	1.3994088451e-10	0.566626160972	0.290733959557	0.142639879471	0.0721394525885	0.0025596178418
CKDGen	CKDGen_eGFRcrea_Overall	Creatinine (Overall)	FAM47E-STBD1	Skin_Not_Sun_Exposed_Suprapubic	-5.24013807289	1.60456495494e-07	0.220062410469	0.250899034917	0.529038554614	0.0502984152778	0.00157718699139
CKDGen	CKDGen_eGFRcrea_Overall	Creatinine (Overall)	FAM83C	Esophagus_Mucosa	5.53663551809	3.08337280158e-08	0.0003013329817915123	0.67662961539	0.323069051628	0.303750953052	1.50439462043e-20
CKDGen	CKDGen_eGFRcrea_Overall	Creatinine (Overall)	FBXL20	Small_Intestine_Terminal_Ileum	-7.879496248	3.28703566216e-15	0.00591039706423205	0.117841184559	0.876248418377	0.168478395671	0.000209173748363
CKDGen	CKDGen_eGFRcrea_Overall	Creatinine (Overall)	FBXL20	Esophagus_Muscularis	-6.43564204451	1.22952484196e-10	0.0805249249780864	0.0737419447856	0.845733130236	0.0240018515209	0.0221301571047
CKDGen	CKDGen_eGFRcrea_Overall	Creatinine (Overall)	FGFR4	Adipose_Subcutaneous	5.29343542347	1.20039642903e-07	0.7116814059560002	0.060623341087	0.227695252957	0.014531844628	0.0375413706259
CKDGen	CKDGen_eGFRcrea_Overall	Creatinine (Overall)	FNDC4	Thyroid	-5.68741895233	1.28973778524e-08	2.802382115053363e-07	0.999996188432	3.53132930808e-06	0.276447986538	3.65691041722e-21
CKDGen	CKDGen_eGFRcrea_Overall	Creatinine (Overall)	GATM	Thyroid	13.6875484956	1.20506785816e-42	2.90044607224e-15	0.0873431284985	0.912656871501	0.225551410933	4.78892829907e-17
CKDGen	CKDGen_eGFRcrea_Overall	Creatinine (Overall)	GATM	Muscle_Skeletal	-13.245159794	4.81256443041e-40	2.99865592743e-14	0.999998948749	1.05125124007e-06	0.198906577219	4.79928358891e-19
CKDGen	CKDGen_eGFRcrea_Overall	Creatinine (Overall)	GATM	Lung	12.991121932	1.37397983628e-38	2.93907501518e-05	0.0242113459017	0.975759263348	0.0505445409169	0.000156745034121
CKDGen	CKDGen_eGFRcrea_Overall	Creatinine (Overall)	GATM	DGN_WB	12.9573222315	2.13573620003e-38	NA	NA	NA	0.51532376114	7.43432453199e-147
CKDGen	CKDGen_eGFRcrea_Overall	Creatinine (Overall)	GATM	Whole_Blood	12.5718334799	3.01646198265e-36	3.62515834896e-05	0.852888289087	0.14707545933	0.0746203926763	3.38122790771e-07
CKDGen	CKDGen_eGFRcrea_Overall	Creatinine (Overall)	GATM	Artery_Tibial	-12.2856142296	1.08219924277e-34	5.10640335755e-05	0.999909378029	3.95579373776e-05	0.086427423583	4.34149011034e-07
CKDGen	CKDGen_eGFRcrea_Overall	Creatinine (Overall)	GATM	Skin_Sun_Exposed_Lower_leg	11.6447834221	2.43940567255e-31	1.82439799733e-11	0.999999729695	2.70286769766e-07	0.161604608984	3.70643596302e-13
CKDGen	CKDGen_eGFRcrea_Overall	Creatinine (Overall)	GATM	Nerve_Tibial	11.255250289	2.18205756511e-29	9.78627700079e-05	0.999147423253	0.000754713976697	0.123143044553	7.84331841693e-09
CKDGen	CKDGen_eGFRcrea_Overall	Creatinine (Overall)	GATM	Esophagus_Mucosa	10.1041194722	5.29692549081e-24	0.000101416326312	0.173772325801	0.826126257873	0.0917124263067	1.66897438026e-06
CKDGen	CKDGen_eGFRcrea_Overall	Creatinine (Overall)	GATM	Adrenal_Gland	9.72404223228	2.38135826227e-22	0.609712891008	0.318843393838	0.0714437151543	0.0696590905485	0.00282449681781
CKDGen	CKDGen_eGFRcrea_Overall	Creatinine (Overall)	GATM	Heart_Atrial_Appendage	-9.39510874228	5.71587496621e-21	0.294419679116	0.561529202622	0.144051118262	0.0849706996485	0.000193057861173
CKDGen	CKDGen_eGFRcrea_Overall	Creatinine (Overall)	GATM	Stomach	9.37078993687	7.19916844661e-21	0.127059254541	0.228301843172	0.644638902287	0.0713292568701	0.000430380145619
CKDGen	CKDGen_eGFRcrea_Overall	Creatinine (Overall)	GATM	Pituitary	8.01220051324	1.12673964827e-15	0.311426673632	0.273581913264	0.414991413104	0.216127946072	5.72090269467e-06
CKDGen	CKDGen_eGFRcrea_Overall	Creatinine (Overall)	GATM	Colon_Sigmoid	-5.92468918999	3.12888604913e-09	0.442896685667	0.254407654232	0.3026956601	0.0360453536695	0.0346876593512
CKDGen	CKDGen_eGFRcrea_Overall	Creatinine (Overall)	GGT7	Muscle_Skeletal	-6.05144746863	1.43550096765e-09	4.867724649590774e-05	0.107968815163	0.89198250759	0.131874459733	1.07642945667e-12
CKDGen	CKDGen_eGFRcrea_Overall	Creatinine (Overall)	GIMAP5	Brain_Caudate_basal_ganglia	-6.98772103509	2.79387203947e-12	0.152823274116	0.025691889128	0.821484836756	0.110735304424	0.000717500235378
CKDGen	CKDGen_eGFRcrea_Overall	Creatinine (Overall)	GOLPH3L	Esophagus_Gastroesophageal_Junction	5.36129927317	8.26254996524e-08	0.5708836353564629	0.0526807639228	0.376435600721	0.0529989699493	0.00921932606474
CKDGen	CKDGen_eGFRcrea_Overall	Creatinine (Overall)	GPRC5B	Esophagus_Mucosa	-9.09590240132	9.38042111521e-20	0.594198702569	0.107282698492	0.298518598939	0.0242558356414	0.0155207665621
CKDGen	CKDGen_eGFRcrea_Overall	Creatinine (Overall)	GSDMB	Stomach	5.63080808143	1.79367231572e-08	0.014548354849560047	0.174771312249	0.810680332901	0.0820883354009	0.000151986657449
CKDGen	CKDGen_eGFRcrea_Overall	Creatinine (Overall)	GSS	Brain_Cerebellum	-5.8431201421	5.12320403227e-09	0.190200191413998	0.104055092144	0.705744716442	0.0300043107716	0.0801590705631
CKDGen	CKDGen_eGFRcrea_Overall	Creatinine (Overall)	IDI2	Muscle_Skeletal	5.81472775134	6.0732646732e-09	5.033342184789251e-06	0.0433188782343	0.956676088424	0.197591368929	6.46337245111e-19
CKDGen	CKDGen_eGFRcrea_Overall	Creatinine (Overall)	IQCK	Brain_Cerebellar_Hemisphere	-5.46286452971	4.68512138515e-08	0.805504874587	0.118096285759	0.0763988396534	0.0765415879589	0.00867601829152
CKDGen	CKDGen_eGFRcrea_Overall	Creatinine (Overall)	ITCH	Adipose_Subcutaneous	5.67097448823	1.41987543127e-08	0.21366021733226762	0.171113606349	0.615226176319	0.0281825399768	0.00365527401239
CKDGen	CKDGen_eGFRcrea_Overall	Creatinine (Overall)	ITCH	Skin_Sun_Exposed_Lower_leg	5.58095461112	2.3920206612e-08	0.0002704615492672097	0.299494484395	0.700235054055	0.0749605769283	1.35959095031e-06
CKDGen	CKDGen_eGFRcrea_Overall	Creatinine (Overall)	ITIH4	Colon_Sigmoid	5.17237629136	2.3113552291e-07	0.013990700363769	0.00961555247427	0.976393747162	0.165610428159	2.72690430213e-06
CKDGen	CKDGen_eGFRcrea_Overall	Creatinine (Overall)	IZUMO1	Heart_Left_Ventricle	-6.8655723362	6.6225196367e-12	0.00037469143841729457	0.0842021059663	0.915423202595	0.338235255143	1.38500506998e-18
CKDGen	CKDGen_eGFRcrea_Overall	Creatinine (Overall)	IZUMO1	Esophagus_Mucosa	-5.79965340543	6.64521230729e-09	7.485503027640069e-05	0.016031528717	0.983893616253	0.380203707257	1.23919905079e-26
CKDGen	CKDGen_eGFRcrea_Overall	Creatinine (Overall)	IZUMO1	Heart_Atrial_Appendage	-5.75847583927	8.48768123929e-09	5.5042726155539866e-05	0.0115235326251	0.988421424649	0.291934283918	1.97259818389e-13
CKDGen	CKDGen_eGFRcrea_Overall	Creatinine (Overall)	IZUMO1	Lung	-5.75448110296	8.69083258187e-09	0.000126658140502	0.0278187704501	0.972054571409	0.390358641048	1.6719521614e-31
CKDGen	CKDGen_eGFRcrea_Overall	Creatinine (Overall)	IZUMO1	Adrenal_Gland	-5.74580401023	9.14852248883e-09	6.28674052338e-05	0.0133047614426	0.986632371152	0.498732472558	2.54879137954e-20
CKDGen	CKDGen_eGFRcrea_Overall	Creatinine (Overall)	IZUMO1	Adipose_Visceral_Omentum	-5.56250445661	2.65930238042e-08	9.670025711422281e-05	0.0207088510944	0.979194448649	0.21978311209	1.69377985897e-11
CKDGen	CKDGen_eGFRcrea_Overall	Creatinine (Overall)	IZUMO1	Spleen	-5.53675752018	3.08122666746e-08	0.00178189894945646	0.0732711116992	0.924946989351	0.217368455532	4.13026307462e-06
CKDGen	CKDGen_eGFRcrea_Overall	Creatinine (Overall)	IZUMO1	Testis	-5.37007104478	7.87056296864e-08	5.888803272198196e-05	0.012368230395	0.987572881572	0.178874997821	3.42472874803e-08
CKDGen	CKDGen_eGFRcrea_Overall	Creatinine (Overall)	IZUMO1	Muscle_Skeletal	-5.19237330814	2.07630155401e-07	0.000105974556734398	0.0140597416784	0.985834283765	0.0611977393852	1.95414177333e-06
CKDGen	CKDGen_eGFRcrea_Overall	Creatinine (Overall)	KNG1	Brain_Cortex	5.57905154668	2.41833574255e-08	0.024907918180819	0.0241777050649	0.950914376754	0.0768482174421	0.00624996030145
CKDGen	CKDGen_eGFRcrea_Overall	Creatinine (Overall)	L3MBTL3	Adipose_Subcutaneous	-5.54614140158	2.92042675761e-08	0.023375018770405816	0.0427694541449	0.933855527085	0.134616647053	6.29981951376e-11
CKDGen	CKDGen_eGFRcrea_Overall	Creatinine (Overall)	LMAN2	DGN_WB	-6.68036680638	2.38344920344e-11	NA	NA	NA	0.0333851392213	2.30165735476e-08
CKDGen	CKDGen_eGFRcrea_Overall	Creatinine (Overall)	LMAN2	Artery_Aorta	-6.07579140984	1.23377702405e-09	0.5755517302480001	0.370336457471	0.0541118122815	0.0843057890429	3.48966496745e-05
CKDGen	CKDGen_eGFRcrea_Overall	Creatinine (Overall)	MAMSTR	Heart_Left_Ventricle	-5.57096544181	2.53331579142e-08	0.00012447371176907426	0.0273311089088	0.972544417379	0.215908556744	1.4443704959e-11
CKDGen	CKDGen_eGFRcrea_Overall	Creatinine (Overall)	MAMSTR	Heart_Atrial_Appendage	-5.2547401279	1.48233627099e-07	0.0001092109977571959	0.0238528838102	0.976037905192	0.223293522335	3.19884640834e-10
CKDGen	CKDGen_eGFRcrea_Overall	Creatinine (Overall)	MANBA	Testis	-5.76845836639	7.99999706862e-09	0.45957429574186054	0.103723391569	0.436702312689	0.023771993185	0.0538554001143
CKDGen	CKDGen_eGFRcrea_Overall	Creatinine (Overall)	MANBA	Cells_Transformed_fibroblasts	5.71324849037	1.10839643913e-08	0.0004273592022290001	0.96426490543	0.035307735368	0.335056626661	9.91089822552e-26
CKDGen	CKDGen_eGFRcrea_Overall	Creatinine (Overall)	MANBA	DGN_WB	-5.63821151115	1.71825381166e-08	NA	NA	NA	0.0389739059866	1.48524309968e-09
CKDGen	CKDGen_eGFRcrea_Overall	Creatinine (Overall)	MAP1LC3A	Breast_Mammary_Tissue	-6.43695023296	1.21897878774e-10	6.524361229834348e-05	0.143314279693	0.856620476695	0.183244556039	1.4972991713e-09
CKDGen	CKDGen_eGFRcrea_Overall	Creatinine (Overall)	MAP1LC3A	Artery_Tibial	-6.33269294821	2.40918715722e-10	5.29500977954398e-06	0.0107628536398	0.98923185135	0.241789777169	9.32229926493e-19
CKDGen	CKDGen_eGFRcrea_Overall	Creatinine (Overall)	MAP1LC3A	Heart_Atrial_Appendage	-6.2661972886	3.6997154603e-10	9.881572224165729e-05	0.140783406616	0.859117777662	0.201221771737	3.03162013881e-09
CKDGen	CKDGen_eGFRcrea_Overall	Creatinine (Overall)	MAP1LC3A	Brain_Cerebellum	-6.25092666295	4.08024450319e-10	2.2913417980421988e-05	0.0499027137271	0.950074372855	0.398182304821	9.02578002115e-13
CKDGen	CKDGen_eGFRcrea_Overall	Creatinine (Overall)	MAP1LC3A	Adipose_Subcutaneous	-6.24487227627	4.24146562632e-10	6.16512594433e-05	0.135968803534	0.863969545206	0.25360635355	1.44182546874e-20
CKDGen	CKDGen_eGFRcrea_Overall	Creatinine (Overall)	MAP1LC3A	Skin_Sun_Exposed_Lower_leg	-6.15446061472	7.53334417916e-10	0.000875103109388861	0.222798893852	0.776326003039	0.0387390231414	0.000581861498047
CKDGen	CKDGen_eGFRcrea_Overall	Creatinine (Overall)	MAP1LC3A	Adipose_Visceral_Omentum	-6.15419364245	7.54604387401e-10	6.575718286435445e-05	0.145088069567	0.85484617325	0.20284126124	1.25634203372e-10
CKDGen	CKDGen_eGFRcrea_Overall	Creatinine (Overall)	MAP1LC3A	Muscle_Skeletal	-6.14176235399	8.16108942421e-10	9.235979965901441e-05	0.162542972962	0.837364667239	0.0807574080686	3.92149368862e-08
CKDGen	CKDGen_eGFRcrea_Overall	Creatinine (Overall)	MAP1LC3A	Brain_Anterior_cingulate_cortex_BA24	-6.11770811961	9.49307383191e-10	0.06366741006639778	0.125959531526	0.810373058408	0.141224516144	0.00114165732216
CKDGen	CKDGen_eGFRcrea_Overall	Creatinine (Overall)	MAP1LC3A	Uterus	-6.0034567101	1.93160284399e-09	0.4107771944456901	0.0898796397281	0.499343165826	0.118447710345	0.00353067080892
CKDGen	CKDGen_eGFRcrea_Overall	Creatinine (Overall)	MAP1LC3A	Artery_Aorta	-5.91738530614	3.27099803544e-09	0.00010118037417379006	0.223790047883	0.776108771743	0.207320207851	1.7865738666e-11
CKDGen	CKDGen_eGFRcrea_Overall	Creatinine (Overall)	MAP1LC3A	Thyroid	-5.91046700533	3.41139180894e-09	2.43575810758e-05	0.0531139213709	0.946861721048	0.28969921194	2.78872336411e-22
CKDGen	CKDGen_eGFRcrea_Overall	Creatinine (Overall)	MAP1LC3A	Brain_Nucleus_accumbens_basal_ganglia	-5.86538785354	4.48084038675e-09	0.1095414700674377	0.166414304862	0.724044225071	0.0611656302956	0.016846743978
CKDGen	CKDGen_eGFRcrea_Overall	Creatinine (Overall)	MAP1LC3A	Prostate	-5.84362479628	5.10770012545e-09	0.001750761881419153	0.340181101102	0.658068137016	0.289736020563	7.56485687861e-08
CKDGen	CKDGen_eGFRcrea_Overall	Creatinine (Overall)	MAP1LC3A	Nerve_Tibial	-5.82296808197	5.78115995019e-09	0.00013486518805373818	0.298627240385	0.701237894427	0.249409854209	1.48537915867e-17
CKDGen	CKDGen_eGFRcrea_Overall	Creatinine (Overall)	MAP1LC3A	Cells_Transformed_fibroblasts	-5.73888736701	9.53005718142e-09	0.001073948648881749	0.124886035686	0.874040015665	0.0731092869987	6.0871133449e-06
CKDGen	CKDGen_eGFRcrea_Overall	Creatinine (Overall)	MAP1LC3A	Colon_Sigmoid	-5.73866587064	9.54252744539e-09	0.1600251951896991	0.190717355313	0.649257449497	0.0575992115434	0.00725732560624
CKDGen	CKDGen_eGFRcrea_Overall	Creatinine (Overall)	MAP1LC3A	Small_Intestine_Terminal_Ileum	-5.7373951822	9.61437440518e-09	0.15150405631111	0.0832717898111	0.765224153877	0.0681261241441	0.0218601498887
CKDGen	CKDGen_eGFRcrea_Overall	Creatinine (Overall)	MAP1LC3A	Brain_Hippocampus	-5.7116688251	1.11873637525e-08	0.4270751184929089	0.184790719102	0.388134162405	0.0631281364066	0.0236629529092
CKDGen	CKDGen_eGFRcrea_Overall	Creatinine (Overall)	MAP1LC3A	Testis	-5.67744340787	1.3672273757e-08	5.25633510357013e-05	0.115778315141	0.884169121508	0.403607989541	4.00694038299e-19
CKDGen	CKDGen_eGFRcrea_Overall	Creatinine (Overall)	MAP1LC3A	Lung	-5.63417198575	1.75901412141e-08	7.581171019939103e-05	0.121780425176	0.878143763114	0.0786323619589	2.03394855164e-06
CKDGen	CKDGen_eGFRcrea_Overall	Creatinine (Overall)	MAP1LC3A	Pancreas	-5.58145605048	2.38513328196e-08	0.0249153841532072	0.187665327316	0.78741928853	0.0523509428581	0.0050050210834
CKDGen	CKDGen_eGFRcrea_Overall	Creatinine (Overall)	MAP1LC3A	Pituitary	-5.56038306715	2.69183157318e-08	0.00034648462161702303	0.265107645602	0.734545869776	0.210804181445	7.71478218876e-06
CKDGen	CKDGen_eGFRcrea_Overall	Creatinine (Overall)	MAP1LC3A	Heart_Left_Ventricle	-5.53165818526	3.17217607012e-08	0.00023280367192900813	0.50697286948	0.492794326848	0.175443909284	1.80617496717e-09
CKDGen	CKDGen_eGFRcrea_Overall	Creatinine (Overall)	MAP1LC3A	Stomach	-5.36250201971	8.2077050481e-08	0.002077540079056228	0.200420286603	0.797502173318	0.140240035754	4.88005421502e-07
CKDGen	CKDGen_eGFRcrea_Overall	Creatinine (Overall)	MAP1LC3A	Esophagus_Gastroesophageal_Junction	-5.35739036732	8.44325681295e-08	0.0249041515013174	0.18863803722	0.786457811279	0.106764931269	0.000177316745943
CKDGen	CKDGen_eGFRcrea_Overall	Creatinine (Overall)	MAP1LC3A	Brain_Cortex	-5.31871596364	1.04502126888e-07	0.00020102787778968713	0.411202651033	0.58859632109	0.328962290576	1.00916357012e-09
CKDGen	CKDGen_eGFRcrea_Overall	Creatinine (Overall)	MAP1LC3A	Artery_Coronary	-5.2088971225	1.89966400101e-07	0.00015334845897082932	0.338868295035	0.660978356506	0.234441914346	2.7745699295e-08
CKDGen	CKDGen_eGFRcrea_Overall	Creatinine (Overall)	MAP3K11	Colon_Sigmoid	-6.13111866769	8.72632828692e-10	0.007656194378412327	0.0371955293522	0.955148276269	0.141770374355	1.63221438416e-05
CKDGen	CKDGen_eGFRcrea_Overall	Creatinine (Overall)	MAP3K11	Heart_Atrial_Appendage	-5.94324552842	2.79433402505e-09	0.0008955026093036741	0.012185766046	0.986918731345	0.0643488493026	0.00125371718497
CKDGen	CKDGen_eGFRcrea_Overall	Creatinine (Overall)	MAP3K11	Breast_Mammary_Tissue	-5.86150280035	4.58696739852e-09	0.00013852213520898181	0.111694363797	0.888167114067	0.140397177192	1.7349481806e-07
CKDGen	CKDGen_eGFRcrea_Overall	Creatinine (Overall)	MAP3K11	Adipose_Visceral_Omentum	-5.78406038783	7.29187462912e-09	0.00014572502147325162	0.00557590922509	0.994278365753	0.0783864885569	0.000113502129988
CKDGen	CKDGen_eGFRcrea_Overall	Creatinine (Overall)	MAP3K11	Nerve_Tibial	-5.5097059557	3.59433617882e-08	4.7043977660957416e-05	0.935417694641	0.0645352613814	0.179820651007	1.35106046475e-12
CKDGen	CKDGen_eGFRcrea_Overall	Creatinine (Overall)	MAP3K11	Skin_Not_Sun_Exposed_Suprapubic	-5.46036988253	4.7514361735e-08	4.0062517659407436e-05	0.409466552414	0.590493385068	0.148457335257	2.45358454564e-08
CKDGen	CKDGen_eGFRcrea_Overall	Creatinine (Overall)	MAP3K11	Esophagus_Mucosa	-5.44594360511	5.15314627921e-08	0.20982489729334794	0.0788815170128	0.711293585694	0.031468328657	0.00575365543385
CKDGen	CKDGen_eGFRcrea_Overall	Creatinine (Overall)	MAP3K11	Adipose_Subcutaneous	-5.32989529032	9.82694080448e-08	9.015653357067227e-05	0.920707645322	0.0792021981444	0.107189731699	7.10911126365e-09
CKDGen	CKDGen_eGFRcrea_Overall	Creatinine (Overall)	MAP3K11	Thyroid	-5.28878839377	1.23129235144e-07	4.8570692364150025e-05	0.99774534019	0.00220608911739	0.25664662268	1.57385567234e-19
CKDGen	CKDGen_eGFRcrea_Overall	Creatinine (Overall)	MAP3K11	Spleen	-5.24982075284	1.52247283333e-07	5.188661011994669e-05	0.971382312634	0.0285658007563	0.367888598958	2.9824610692e-10
CKDGen	CKDGen_eGFRcrea_Overall	Creatinine (Overall)	MED1	Adrenal_Gland	6.10875256182	1.00412862529e-09	0.6192728789288189	0.240324760432	0.140402360639	0.0424018637514	0.0207102071895
CKDGen	CKDGen_eGFRcrea_Overall	Creatinine (Overall)	MED1	Esophagus_Mucosa	6.02415084839	1.69999759334e-09	0.6876738396891169	0.0673043511263	0.245021809185	0.00861200033724	0.150926152198
CKDGen	CKDGen_eGFRcrea_Overall	Creatinine (Overall)	MOB1A	Cells_EBV-transformed_lymphocytes	7.62216953835	2.49447104421e-14	0.08244473295500032	0.157369720762	0.760185546283	0.0903670092684	0.00115492544069
CKDGen	CKDGen_eGFRcrea_Overall	Creatinine (Overall)	MXD3	Muscle_Skeletal	6.5991974731	4.13389382441e-11	0.0053874646730101275	0.988091253973	0.00652128135408	0.0606013177987	2.20004052007e-06
CKDGen	CKDGen_eGFRcrea_Overall	Creatinine (Overall)	MXD3	Heart_Atrial_Appendage	6.46135677046	1.03768344881e-10	0.04002166616200013	0.953039511136	0.0069388227023	0.10582435525	2.86460680606e-05
CKDGen	CKDGen_eGFRcrea_Overall	Creatinine (Overall)	MXD3	Artery_Aorta	5.93141061995	3.00343045845e-09	0.0014801277893401283	0.998107163199	0.000412709012154	0.193342608697	1.01538674508e-10
CKDGen	CKDGen_eGFRcrea_Overall	Creatinine (Overall)	MXD3	Uterus	5.699796857	1.19950277782e-08	0.7924285826660001	0.109987511681	0.097583905653	0.182963467405	0.000221193641966
CKDGen	CKDGen_eGFRcrea_Overall	Creatinine (Overall)	MXD3	Adipose_Subcutaneous	5.51396426739	3.50839859984e-08	0.019428138129400127	0.978850560528	0.00172130134253	0.124088771975	3.92113802959e-10
CKDGen	CKDGen_eGFRcrea_Overall	Creatinine (Overall)	MXD3	Skin_Sun_Exposed_Lower_leg	5.39131232204	6.99449853521e-08	0.0002952824675371285	0.9996189382	8.57793329001e-05	0.14538665759	6.9044059717e-12
CKDGen	CKDGen_eGFRcrea_Overall	Creatinine (Overall)	MXD3	Brain_Hypothalamus	5.28727732737	1.24150346534e-07	0.8394997589440001	0.0887201061558	0.0717801348999	0.0728176130742	0.0148401239135
CKDGen	CKDGen_eGFRcrea_Overall	Creatinine (Overall)	MXD3	Brain_Hippocampus	5.28620646268	1.24878944637e-07	0.6691334691160001	0.092401273794	0.23846525709	0.0956458236106	0.00496397535226
CKDGen	CKDGen_eGFRcrea_Overall	Creatinine (Overall)	MYH7B	Thyroid	-5.74073754478	9.42650897613e-09	0.00286764656820585	0.454945734331	0.542186619101	0.081370451369	1.32769389245e-06
CKDGen	CKDGen_eGFRcrea_Overall	Creatinine (Overall)	MYH7B	Colon_Transverse	-5.6221259182	1.88621693938e-08	0.00938558587230226	0.0547916576619	0.935822756466	0.0715528817573	0.00043826573677
CKDGen	CKDGen_eGFRcrea_Overall	Creatinine (Overall)	MYH7B	Small_Intestine_Terminal_Ileum	-5.33950556799	9.32004075709e-08	0.384685771169361	0.264598867803	0.350715361028	0.14496859537	0.000635413868207
CKDGen	CKDGen_eGFRcrea_Overall	Creatinine (Overall)	NAT8	Thyroid	9.12099060589	7.44407501633e-20	3.253497715562649e-08	0.114666118483	0.885333848983	0.153903954118	1.15658628376e-11
CKDGen	CKDGen_eGFRcrea_Overall	Creatinine (Overall)	NAT8	Adipose_Subcutaneous	9.08175066612	1.06842294552e-19	1.738811917494702e-07	0.0800687080777	0.919931118041	0.0798644039627	7.06968791011e-07
CKDGen	CKDGen_eGFRcrea_Overall	Creatinine (Overall)	NAT8	Esophagus_Gastroesophageal_Junction	8.9952367837	2.35723538741e-19	0.00012571558972710153	0.078422290871	0.921451993539	0.171919876461	1.25694067508e-06
CKDGen	CKDGen_eGFRcrea_Overall	Creatinine (Overall)	NAT8	Skin_Sun_Exposed_Lower_leg	8.77689578107	1.68048594824e-18	0.00018183247315215015	0.116470624368	0.883347543159	0.0466743141935	0.000154560366185
CKDGen	CKDGen_eGFRcrea_Overall	Creatinine (Overall)	NAT8	Artery_Tibial	8.7643303632	1.87890105723e-18	0.00047282085200411205	0.0863295147377	0.91319766441	0.0651995786553	1.27538252105e-05
CKDGen	CKDGen_eGFRcrea_Overall	Creatinine (Overall)	NAT8	Heart_Atrial_Appendage	8.60073292402	7.92086167884e-18	0.15773527926700034	0.107122420094	0.735142300639	0.0260300832505	0.0421862527039
CKDGen	CKDGen_eGFRcrea_Overall	Creatinine (Overall)	NAT8	Brain_Cerebellum	8.22038466705	2.02851482055e-16	0.1383999503000003	0.117335911962	0.744264137738	0.0611064919251	0.0118238555045
CKDGen	CKDGen_eGFRcrea_Overall	Creatinine (Overall)	NAT8	Prostate	7.8062090815	5.89337822201e-15	0.16028692601700043	0.164011244741	0.675701829241	0.153841040228	0.000171787083521
CKDGen	CKDGen_eGFRcrea_Overall	Creatinine (Overall)	NAT8	Pancreas	7.71559038709	1.20423482123e-14	0.00345023152700014	0.105500892565	0.891048875908	0.0915752763206	0.000176055636392
CKDGen	CKDGen_eGFRcrea_Overall	Creatinine (Overall)	NAT8	Skin_Not_Sun_Exposed_Suprapubic	7.59169135425	3.15756427349e-14	0.11993177468900026	0.0904968162098	0.789571409101	0.0216787488483	0.0394586977548
CKDGen	CKDGen_eGFRcrea_Overall	Creatinine (Overall)	NAT8	Brain_Cortex	6.46515975748	1.01191844142e-10	0.11984476179500039	0.182349262094	0.697805976111	0.062933093926	0.0136889709518
CKDGen	CKDGen_eGFRcrea_Overall	Creatinine (Overall)	NAT8	Artery_Aorta	5.92832815115	3.06034457344e-09	0.1418790297430004	0.144863678488	0.713257291768	0.0527603889846	0.0011664921557
CKDGen	CKDGen_eGFRcrea_Overall	Creatinine (Overall)	NAT8	Brain_Cerebellar_Hemisphere	5.880148936	4.09897492636e-09	0.08677125918640029	0.142461348025	0.770767392788	0.0856814326668	0.00537480268997
CKDGen	CKDGen_eGFRcrea_Overall	Creatinine (Overall)	NCOA6	Brain_Putamen_basal_ganglia	-5.22703298382	1.72251781227e-07	0.225520376808005	0.668382246273	0.106097376919	0.0743684828092	0.013185460658
CKDGen	CKDGen_eGFRcrea_Overall	Creatinine (Overall)	NFATC1	Heart_Left_Ventricle	5.73735763944	9.61650511633e-09	0.05865418048931001	0.00800952911076	0.9333362904	0.0211942348674	0.0450526068971
CKDGen	CKDGen_eGFRcrea_Overall	Creatinine (Overall)	NFATC1	Muscle_Skeletal	5.58952426431	2.27692550172e-08	0.000124456648780272	6.94736911712e-05	0.99980606966	0.118612800475	1.72159716844e-11
CKDGen	CKDGen_eGFRcrea_Overall	Creatinine (Overall)	NFKB1	Testis	-5.97275752751	2.33276488276e-09	0.4074294035223654	0.186987708255	0.405582888223	0.0225581053851	0.0604433035733
CKDGen	CKDGen_eGFRcrea_Overall	Creatinine (Overall)	NRBP1	Whole_Blood	5.70873793532	1.13816981804e-08	8.236423473568624e-06	0.353672231752	0.646319531825	0.0816130552722	9.06698456259e-08
CKDGen	CKDGen_eGFRcrea_Overall	Creatinine (Overall)	NRBP1	Testis	5.68429772723	1.31351279842e-08	0.01180793509522458	0.0931825206755	0.895009544229	0.063204559896	0.00149271442069
CKDGen	CKDGen_eGFRcrea_Overall	Creatinine (Overall)	ORC4	Lung	-5.46451287927	4.64179680917e-08	0.059720346657446	0.0886257077402	0.851653945602	0.0219796987348	0.0133435883998
CKDGen	CKDGen_eGFRcrea_Overall	Creatinine (Overall)	ORC4	Whole_Blood	-5.384779371	7.25335636182e-08	0.0662675021109969	0.104999637454	0.828732860435	0.0116814126114	0.0470893167536
CKDGen	CKDGen_eGFRcrea_Overall	Creatinine (Overall)	ORC4	Cells_Transformed_fibroblasts	-5.31532681504	1.06466067104e-07	0.01778246357355893	0.0849283374695	0.897289198957	0.0471238592878	0.000310000885015
CKDGen	CKDGen_eGFRcrea_Overall	Creatinine (Overall)	ORC4	Breast_Mammary_Tissue	-5.17776212611	2.24563300637e-07	0.01407144532097957	0.118016709762	0.867911844917	0.0275048112125	0.0248512187565
CKDGen	CKDGen_eGFRcrea_Overall	Creatinine (Overall)	OVOL1	Thyroid	6.54061955812	6.12644974947e-11	4.4702535110636174e-05	0.0101978135744	0.98975748389	0.103466673524	4.12323952526e-08
CKDGen	CKDGen_eGFRcrea_Overall	Creatinine (Overall)	OVOL1	Brain_Cerebellum	-6.31162247392	2.76125152268e-10	0.00016258125108115345	0.00282659395397	0.997010824795	0.178383184887	8.83444842315e-06
CKDGen	CKDGen_eGFRcrea_Overall	Creatinine (Overall)	OVOL1	Brain_Cerebellar_Hemisphere	-6.26749322375	3.66906584584e-10	0.01502101704673872	0.0105156503068	0.974463332646	0.130438491202	0.000506714299972
CKDGen	CKDGen_eGFRcrea_Overall	Creatinine (Overall)	OVOL1	Brain_Nucleus_accumbens_basal_ganglia	-5.23036316766	1.69177358657e-07	0.014632034459010408	0.0217177819811	0.96365018356	0.216039486797	2.68394414779e-06
CKDGen	CKDGen_eGFRcrea_Overall	Creatinine (Overall)	PCNXL3	Heart_Atrial_Appendage	-6.39243161203	1.63268256596e-10	0.007625026538976752	0.0924530815564	0.899921891905	0.103983085436	3.393423047e-05
CKDGen	CKDGen_eGFRcrea_Overall	Creatinine (Overall)	PCNXL3	Thyroid	-6.19110986031	5.97420503009e-10	0.07996900101001045	0.104360719033	0.815670279957	0.0307499987388	0.0033530322624
CKDGen	CKDGen_eGFRcrea_Overall	Creatinine (Overall)	PDILT	Testis	7.60659808126	2.81404690841e-14	0.0175975112058	0.979092017039	0.00331047175559	0.121303776831	7.82511592033e-06
CKDGen	CKDGen_eGFRcrea_Overall	Creatinine (Overall)	PGAP3	Esophagus_Mucosa	6.76849038635	1.30133034102e-11	0.3076173084968147	0.435709211768	0.256673479734	0.0169069246521	0.0437340861571
CKDGen	CKDGen_eGFRcrea_Overall	Creatinine (Overall)	PGAP3	Artery_Aorta	6.56556081073	5.18373926618e-11	0.07088155081824678	0.282252906412	0.64686554277	0.0366951201954	0.00700561922629
CKDGen	CKDGen_eGFRcrea_Overall	Creatinine (Overall)	PGAP3	Nerve_Tibial	6.24614263904	4.20713001873e-10	9.993716505979904e-07	0.99993550721	6.34934178641e-05	0.120765465874	1.11646234581e-08
CKDGen	CKDGen_eGFRcrea_Overall	Creatinine (Overall)	PGAP3	Colon_Transverse	5.8849782806	3.98106268829e-09	0.00015532673786202092	0.979238268268	0.0206064049945	0.154909959365	1.19741492208e-07
CKDGen	CKDGen_eGFRcrea_Overall	Creatinine (Overall)	PGAP3	Heart_Left_Ventricle	5.55856269822	2.72005248734e-08	1.3672041381646604e-09	0.999981327007	1.86716257053e-05	0.194594800856	1.88832151586e-10
CKDGen	CKDGen_eGFRcrea_Overall	Creatinine (Overall)	PGAP3	Heart_Atrial_Appendage	5.45473582144	4.90457064114e-08	8.483890282247403e-08	0.999997453877	2.46128457553e-06	0.232928794321	1.17682469194e-10
CKDGen	CKDGen_eGFRcrea_Overall	Creatinine (Overall)	PGAP3	Thyroid	5.30634031701	1.11848052792e-07	9.693800130382024e-10	0.99999946393	5.35100883521e-07	0.223320648238	7.15675892536e-17
CKDGen	CKDGen_eGFRcrea_Overall	Creatinine (Overall)	PGAP3	Stomach	5.2640045249	1.40950977967e-07	6.161847762080476e-09	0.999998838717	1.15512103944e-06	0.256698147073	1.7976133185e-12
CKDGen	CKDGen_eGFRcrea_Overall	Creatinine (Overall)	PIGU	Artery_Tibial	-5.32388134935	1.01576175596e-07	0.0261526046378125	0.577921846205	0.395925549157	0.0259812831921	0.00639039493306
CKDGen	CKDGen_eGFRcrea_Overall	Creatinine (Overall)	PIP5K1B	Artery_Aorta	7.34815207076	2.00965787139e-13	0.0037510869306085002	0.00567386387099	0.990575049198	0.0604113665439	0.000498811125821
CKDGen	CKDGen_eGFRcrea_Overall	Creatinine (Overall)	PIP5K1B	Testis	6.22453866311	4.82975037354e-10	0.007787780408223058	0.00615824723647	0.986053972355	0.077181453493	0.000426998803994
CKDGen	CKDGen_eGFRcrea_Overall	Creatinine (Overall)	PLA2G15	Artery_Tibial	-5.19933748245	2.00000107311e-07	0.0063971147005376	0.0272816614197	0.96632122388	0.0565237106659	5.02896634971e-05
CKDGen	CKDGen_eGFRcrea_Overall	Creatinine (Overall)	PNMT	Heart_Atrial_Appendage	6.63550219282	3.23399560973e-11	0.0038963037199458987	0.265648255035	0.730455441245	0.145644558951	6.92637943803e-07
CKDGen	CKDGen_eGFRcrea_Overall	Creatinine (Overall)	PNMT	Nerve_Tibial	6.05578830038	1.39731669575e-09	0.10932193367019916	0.200561175784	0.690116890546	0.0200308661527	0.0235238890226
CKDGen	CKDGen_eGFRcrea_Overall	Creatinine (Overall)	PPP1R1B	Esophagus_Mucosa	-6.1264086653	8.98847642251e-10	1.546568117656777e-05	0.999630621895	0.000353912424315	0.114380377987	7.34800588278e-08
CKDGen	CKDGen_eGFRcrea_Overall	Creatinine (Overall)	PPP1R1B	DGN_WB	5.96343877212	2.46984027118e-09	NA	NA	NA	0.335516584225	9.97356647951e-84
CKDGen	CKDGen_eGFRcrea_Overall	Creatinine (Overall)	PROCR	Adipose_Visceral_Omentum	5.49887510823	3.82221722497e-08	0.5828228015424266	0.137807619959	0.279369578499	0.0291195677714	0.0202143374236
CKDGen	CKDGen_eGFRcrea_Overall	Creatinine (Overall)	PTPN12	Nerve_Tibial	7.35730745956	1.8765679076e-13	1.7061011532913813e-05	0.135451855035	0.864531083954	0.124576503065	6.33704698289e-09
CKDGen	CKDGen_eGFRcrea_Overall	Creatinine (Overall)	PTPN12	Heart_Left_Ventricle	5.68993966084	1.27084270492e-08	4.889312972896835e-05	0.383474044655	0.616477062215	0.164168202293	6.68132465515e-09
CKDGen	CKDGen_eGFRcrea_Overall	Creatinine (Overall)	PTPN12	Brain_Cortex	5.524725914	3.30000366167e-08	0.697700681770599	0.113586389466	0.188712928763	0.0693446775736	0.00953478026137
CKDGen	CKDGen_eGFRcrea_Overall	Creatinine (Overall)	PTPN12	Artery_Coronary	5.46802801984	4.55069957349e-08	0.0033754360133066174	0.590412235519	0.406212328467	0.156768590374	9.0803304976e-06
CKDGen	CKDGen_eGFRcrea_Overall	Creatinine (Overall)	PTPN12	Adipose_Visceral_Omentum	5.31817980568	1.04810467298e-07	0.0020836758693342154	0.0678043633812	0.93011196075	0.109591990115	4.17142505499e-06
CKDGen	CKDGen_eGFRcrea_Overall	Creatinine (Overall)	R3HDM2	Cells_Transformed_fibroblasts	5.29148198914	1.21329140825e-07	0.0155332204576531	0.010531934157	0.973934845385	0.016747839399	0.0328844305917
CKDGen	CKDGen_eGFRcrea_Overall	Creatinine (Overall)	RAB24	Artery_Aorta	5.27939575251	1.29610593969e-07	0.7761548935410001	0.114087102829	0.109758003631	0.10680011543	2.77178910518e-06
CKDGen	CKDGen_eGFRcrea_Overall	Creatinine (Overall)	RASIP1	Stomach	-5.5118368793	3.55107958669e-08	7.49728348324429e-05	0.0141742789218	0.985750748243	0.124899715043	2.27431676483e-06
CKDGen	CKDGen_eGFRcrea_Overall	Creatinine (Overall)	RASIP1	Testis	-5.41145363811	6.2515180643e-08	5.888852403775029e-05	0.0124019633951	0.987539148081	0.307104492005	5.10677520604e-14
CKDGen	CKDGen_eGFRcrea_Overall	Creatinine (Overall)	RASIP1	Esophagus_Mucosa	-5.36541292175	8.07642374994e-08	0.00010651201109702135	0.0232406961094	0.976652791879	0.216323792796	2.44210486625e-14
CKDGen	CKDGen_eGFRcrea_Overall	Creatinine (Overall)	RGS14	Esophagus_Mucosa	8.32028570002	8.77515344036e-17	1.1316506523225537e-07	0.288979351655	0.711020535179	0.196560950085	5.01573599587e-13
CKDGen	CKDGen_eGFRcrea_Overall	Creatinine (Overall)	RGS14	Muscle_Skeletal	8.22739442824	1.91329629601e-16	1.4253264742886578e-10	0.995803104735	0.00419689512288	0.139067679362	2.3564638233e-13
CKDGen	CKDGen_eGFRcrea_Overall	Creatinine (Overall)	RGS14	Artery_Tibial	8.16824538382	3.12906965635e-16	1.2860412145483504e-16	0.999999458924	5.410764037e-07	0.350461208376	2.42205374084e-28
CKDGen	CKDGen_eGFRcrea_Overall	Creatinine (Overall)	RGS14	Heart_Left_Ventricle	8.14770281815	3.70902485715e-16	5.570592514653374e-09	0.847358469522	0.152641524907	0.262746460007	4.02073643464e-14
CKDGen	CKDGen_eGFRcrea_Overall	Creatinine (Overall)	RGS14	Adipose_Subcutaneous	8.03739017061	9.17720912464e-16	3.1788440253803623e-08	0.999996492729	3.4754823821e-06	0.168348576916	1.57476353282e-13
CKDGen	CKDGen_eGFRcrea_Overall	Creatinine (Overall)	RGS14	Stomach	8.0200237136	1.05724752804e-15	0.0005426759252181275	0.990441804275	0.00901551980022	0.174667773928	1.4223769081e-08
CKDGen	CKDGen_eGFRcrea_Overall	Creatinine (Overall)	RGS14	Brain_Cortex	7.99676671103	1.27728916626e-15	0.5094907179890001	0.0706590917325	0.419850190279	0.0441658157254	0.0398650749539
CKDGen	CKDGen_eGFRcrea_Overall	Creatinine (Overall)	RGS14	Cells_Transformed_fibroblasts	7.8754254897	3.39585201494e-15	1.28603854326e-16	0.99999836969	1.63030977751e-06	0.544373541141	5.35534693294e-48
CKDGen	CKDGen_eGFRcrea_Overall	Creatinine (Overall)	RGS14	Adrenal_Gland	7.80465682681	5.96636715078e-15	1.7419754575085925e-06	0.999949393427	4.8864597355e-05	0.283378650549	1.40543452428e-10
CKDGen	CKDGen_eGFRcrea_Overall	Creatinine (Overall)	RGS14	Heart_Atrial_Appendage	7.76985358052	7.85769036383e-15	6.639130756667887e-10	0.999990074769	9.92456733154e-06	0.301360807834	6.78409907115e-14
CKDGen	CKDGen_eGFRcrea_Overall	Creatinine (Overall)	RGS14	Colon_Transverse	7.75342617256	8.94458011042e-15	1.7906467739336199e-09	0.999996543568	3.45464162004e-06	0.253273873601	3.08911286319e-12
CKDGen	CKDGen_eGFRcrea_Overall	Creatinine (Overall)	RGS14	Thyroid	7.73659818307	1.0211213314e-14	1.5200537732874935e-08	0.998994906885	0.00100507791455	0.179352499368	1.58846940592e-13
CKDGen	CKDGen_eGFRcrea_Overall	Creatinine (Overall)	RGS14	Artery_Aorta	7.58109133009	3.42660268979e-14	1.286503327247405e-16	0.999999631492	3.6850798034e-07	0.372678729633	1.66855056181e-21
CKDGen	CKDGen_eGFRcrea_Overall	Creatinine (Overall)	RGS14	Lung	7.57379622725	3.62472829866e-14	7.109877562998515e-06	0.999296553764	0.000696336358427	0.120418446718	2.7548675333e-09
CKDGen	CKDGen_eGFRcrea_Overall	Creatinine (Overall)	RGS14	Brain_Frontal_Cortex_BA9	7.55672473204	4.13345439858e-14	0.31192816830300013	0.604750980804	0.083320850893	0.148151816171	0.000151590576251
CKDGen	CKDGen_eGFRcrea_Overall	Creatinine (Overall)	RGS14	Skin_Sun_Exposed_Lower_leg	7.45466177107	9.00986650619e-14	8.212333399548002e-15	0.999988332384	1.16676160837e-05	0.239959859138	1.24161135654e-19
CKDGen	CKDGen_eGFRcrea_Overall	Creatinine (Overall)	RGS14	Breast_Mammary_Tissue	7.44272090641	9.86323273957e-14	1.13439995168286e-05	0.999951282708	3.73732921792e-05	0.153145080786	4.30925113674e-08
CKDGen	CKDGen_eGFRcrea_Overall	Creatinine (Overall)	RGS14	Colon_Sigmoid	7.35399376009	1.92370717877e-13	0.3453671075830001	0.599956531931	0.0546763604865	0.100453221932	0.000335128769714
CKDGen	CKDGen_eGFRcrea_Overall	Creatinine (Overall)	RGS14	Pancreas	7.0715777526	1.53181932906e-12	0.04047185981030012	0.885941232553	0.0735869076371	0.128075736947	7.43034013397e-06
CKDGen	CKDGen_eGFRcrea_Overall	Creatinine (Overall)	RGS14	Small_Intestine_Terminal_Ileum	7.04478478978	1.8574837013e-12	0.39572698990100014	0.356786193945	0.247486816154	0.129563554	0.00130270126776
CKDGen	CKDGen_eGFRcrea_Overall	Creatinine (Overall)	RGS14	Testis	7.03977371499	1.92552279799e-12	1.28603854326e-16	0.999998369692	1.63030796459e-06	0.534602635334	1.57049259687e-27
CKDGen	CKDGen_eGFRcrea_Overall	Creatinine (Overall)	RGS14	DGN_WB	-7.01675418417	2.27081603126e-12	NA	NA	NA	0.0678172888215	9.30011364042e-16
CKDGen	CKDGen_eGFRcrea_Overall	Creatinine (Overall)	RGS14	Brain_Cerebellum	6.77890850104	1.21087179865e-11	0.0028927818328600787	0.608335809941	0.388771408227	0.159477589212	2.93184488671e-05
CKDGen	CKDGen_eGFRcrea_Overall	Creatinine (Overall)	RGS14	Pituitary	6.76360505887	1.34599687889e-11	8.197832011424585e-09	0.999999277985	7.13817211073e-07	0.369109419679	4.38798065192e-10
CKDGen	CKDGen_eGFRcrea_Overall	Creatinine (Overall)	RGS14	Skin_Not_Sun_Exposed_Suprapubic	6.57509037148	4.86236265938e-11	0.0029493999603001273	0.988764883184	0.00828571685577	0.163472878022	4.17477621864e-09
CKDGen	CKDGen_eGFRcrea_Overall	Creatinine (Overall)	RGS14	Artery_Coronary	5.89609653261	3.72201280074e-09	0.006486695746350128	0.988268408143	0.00524489611038	0.26315934125	2.86133588155e-09
CKDGen	CKDGen_eGFRcrea_Overall	Creatinine (Overall)	RGS14	Nerve_Tibial	5.89419680052	3.76508231056e-09	7.4198596464585805e-06	0.999811081606	0.000181498534459	0.174390122422	3.16994426237e-12
CKDGen	CKDGen_eGFRcrea_Overall	Creatinine (Overall)	RSBN1L	Brain_Cerebellum	-6.4771028506	9.35004631062e-11	0.06190137068625678	0.466360518764	0.47173811055	0.114467140621	0.000473275701076
CKDGen	CKDGen_eGFRcrea_Overall	Creatinine (Overall)	SDCCAG8	Spleen	-6.28388153013	3.30222389289e-10	0.0015451933821641	0.0320030540031	0.966451752615	0.160717899227	9.89278218533e-05
CKDGen	CKDGen_eGFRcrea_Overall	Creatinine (Overall)	SDCCAG8	Thyroid	-6.2057690854	5.44300508343e-10	0.16493479210239	0.093749917077	0.741315290821	0.0107512857836	0.084402122324
CKDGen	CKDGen_eGFRcrea_Overall	Creatinine (Overall)	SDCCAG8	Cells_EBV-transformed_lymphocytes	-5.64962835987	1.60795081929e-08	0.0011217649807618302	0.0495519273961	0.949326307623	0.255208591377	9.91656561431e-09
CKDGen	CKDGen_eGFRcrea_Overall	Creatinine (Overall)	SDCCAG8	Nerve_Tibial	-5.54199880345	2.99038350543e-08	0.0021068072011763586	0.127445373948	0.870447818851	0.236112890379	1.41878160138e-16
CKDGen	CKDGen_eGFRcrea_Overall	Creatinine (Overall)	SDCCAG8	Esophagus_Mucosa	-5.41533187688	6.11751298823e-08	0.001576491288575066	0.0948032460914	0.90362026262	0.122942439764	2.22467682591e-08
CKDGen	CKDGen_eGFRcrea_Overall	Creatinine (Overall)	SDCCAG8	Artery_Coronary	-5.26982146897	1.36556513394e-07	0.040606982170976996	0.165404843776	0.793988174053	0.0570712730746	0.00917975282342
CKDGen	CKDGen_eGFRcrea_Overall	Creatinine (Overall)	SDCCAG8	Whole_Blood	-5.22265098842	1.76379634764e-07	0.0018992207253700634	0.114789384251	0.883311395024	0.203129877937	2.58681130491e-18
CKDGen	CKDGen_eGFRcrea_Overall	Creatinine (Overall)	SEPT11	Skin_Not_Sun_Exposed_Suprapubic	5.23628595968	1.63840043516e-07	0.799887366347	0.127228681553	0.0728839521003	0.0323965240818	0.0115896705084
CKDGen	CKDGen_eGFRcrea_Overall	Creatinine (Overall)	SHF	Muscle_Skeletal	10.8685912026	1.62693567024e-27	0.0135765131546	0.0719328137345	0.914490673111	0.0301509678136	0.000923255484
CKDGen	CKDGen_eGFRcrea_Overall	Creatinine (Overall)	SHF	Cells_Transformed_fibroblasts	10.7753639221	4.49999056221e-27	0.466956159587	0.101595879029	0.431447961384	0.0280707402147	0.00560432543346
CKDGen	CKDGen_eGFRcrea_Overall	Creatinine (Overall)	SHF	Adipose_Subcutaneous	5.98963808359	2.1030850831e-09	0.581417758868	0.080654981165	0.337927259967	0.016367631383	0.0272220436168
CKDGen	CKDGen_eGFRcrea_Overall	Creatinine (Overall)	SLC22A3	Heart_Left_Ventricle	-7.04399601074	1.86803494684e-12	0.42154823567601246	0.524822344207	0.0536294201174	0.0310851304353	0.0149611588
CKDGen	CKDGen_eGFRcrea_Overall	Creatinine (Overall)	SLC28A2	Nerve_Tibial	11.0888803946	1.42054523854e-28	1.29002235633e-13	0.258237571873	0.741762428126	0.189472433198	2.92990424977e-13
CKDGen	CKDGen_eGFRcrea_Overall	Creatinine (Overall)	SLC28A2	Adrenal_Gland	10.1051888024	5.23945506218e-24	0.00025123248764	0.425455002167	0.574293765345	0.166023327481	2.18743079205e-06
CKDGen	CKDGen_eGFRcrea_Overall	Creatinine (Overall)	SLC28A2	Thyroid	9.07471392633	1.13976511082e-19	1.915301639e-13	0.999964932526	3.50674739728e-05	0.216425642979	2.46050016725e-16
CKDGen	CKDGen_eGFRcrea_Overall	Creatinine (Overall)	SLC28A2	Colon_Transverse	-8.39560934543	4.63484238398e-17	0.00128532795259	0.0422357084021	0.956478963645	0.0742507130621	0.000338185966508
CKDGen	CKDGen_eGFRcrea_Overall	Creatinine (Overall)	SLC28A2	Pituitary	7.37559517062	1.6361247297e-13	0.0169405027967	0.861559845466	0.121499651738	0.117406675567	0.00115930491853
CKDGen	CKDGen_eGFRcrea_Overall	Creatinine (Overall)	SLC30A4	Uterus	6.15706359563	7.41060964815e-10	0.769093723247	0.112341593269	0.118564683483	0.0863234270312	0.0135617556585
CKDGen	CKDGen_eGFRcrea_Overall	Creatinine (Overall)	SLC34A1	Skin_Sun_Exposed_Lower_leg	-9.58182791441	9.53423600183e-22	0.20636541312500004	0.0438868787302	0.749747708145	0.0218394497609	0.0101212699544
CKDGen	CKDGen_eGFRcrea_Overall	Creatinine (Overall)	SLC34A1	Esophagus_Mucosa	-9.55278924491	1.26250540888e-21	2.1948738143905646e-05	0.0429007783413	0.957077272921	0.101629854804	4.28544305852e-07
CKDGen	CKDGen_eGFRcrea_Overall	Creatinine (Overall)	SLC47A1	Esophagus_Mucosa	6.78011312933	1.2008181563e-11	2.2896633229542973e-08	0.00170844814001	0.998291528963	0.189646883747	1.42071032529e-12
CKDGen	CKDGen_eGFRcrea_Overall	Creatinine (Overall)	SLC47A1	Cells_Transformed_fibroblasts	6.75444303919	1.43384984253e-11	9.03147749141e-09	0.00216402607218	0.997835964896	0.379319396377	8.53065186535e-30
CKDGen	CKDGen_eGFRcrea_Overall	Creatinine (Overall)	SLC47A1	Adipose_Visceral_Omentum	6.68918809383	2.24412141328e-11	0.3095775300750543	0.0169182280324	0.673504241892	0.0218943027994	0.0444302247248
CKDGen	CKDGen_eGFRcrea_Overall	Creatinine (Overall)	SLC47A1	Brain_Putamen_basal_ganglia	-6.66515545062	2.64385364428e-11	0.0017753859252766172	0.0021360499909	0.996088564084	0.24292307963	2.55095474135e-06
CKDGen	CKDGen_eGFRcrea_Overall	Creatinine (Overall)	SLC47A1	Esophagus_Gastroesophageal_Junction	6.65706213111	2.79355118195e-11	0.04693658996515807	0.00644141077723	0.946621999258	0.0527807740146	0.00936870567482
CKDGen	CKDGen_eGFRcrea_Overall	Creatinine (Overall)	SLC47A1	Skin_Sun_Exposed_Lower_leg	6.65334702019	2.86501591821e-11	0.004838693496544949	0.002752421251	0.992408885252	0.0304891190207	0.00232474552371
CKDGen	CKDGen_eGFRcrea_Overall	Creatinine (Overall)	SLC47A1	Nerve_Tibial	6.55913926974	5.41192411395e-11	1.106275839865717e-08	0.00257291851055	0.997427070427	0.143952167999	3.44883246005e-10
CKDGen	CKDGen_eGFRcrea_Overall	Creatinine (Overall)	SLC47A1	Colon_Sigmoid	6.54251349758	6.04933738579e-11	0.007721002833916458	0.00415363916889	0.988125357997	0.115901833891	0.000109349866645
CKDGen	CKDGen_eGFRcrea_Overall	Creatinine (Overall)	SLC47A1	Heart_Atrial_Appendage	6.32724392296	2.49578669282e-10	7.121760574151619e-08	0.00275181176394	0.997248117018	0.242331884879	4.3856592941e-11
CKDGen	CKDGen_eGFRcrea_Overall	Creatinine (Overall)	SLC47A1	Ovary	6.32646346908	2.50843650143e-10	0.1921171043287254	0.0147778960268	0.793104999644	0.0542445050319	0.0319470044239
CKDGen	CKDGen_eGFRcrea_Overall	Creatinine (Overall)	SLC47A1	Esophagus_Muscularis	6.24854068644	4.1430530764e-10	1.3340871651253825e-05	0.00285104423099	0.997135614897	0.123624239939	9.67349248549e-08
CKDGen	CKDGen_eGFRcrea_Overall	Creatinine (Overall)	SLC47A1	Artery_Tibial	6.11085111244	9.91011891145e-10	9.26509064995612e-09	0.00221780787714	0.997782182858	0.164878057428	9.71152323812e-13
CKDGen	CKDGen_eGFRcrea_Overall	Creatinine (Overall)	SLC47A1	Thyroid	6.00297468322	1.93734836194e-09	1.0100041846372378e-08	0.00224057219569	0.997759417704	0.200899798823	3.82442426482e-15
CKDGen	CKDGen_eGFRcrea_Overall	Creatinine (Overall)	SLC6A13	Thyroid	-6.30783290729	2.82969461992e-10	3.528296451805907e-07	0.0120403717942	0.987959275376	0.141308626701	9.25765995325e-11
CKDGen	CKDGen_eGFRcrea_Overall	Creatinine (Overall)	SLC7A9	Skin_Sun_Exposed_Lower_leg	6.60436769001	3.99217569029e-11	1.4445989788797727e-06	0.909703768951	0.0902947864502	0.326744996458	1.34876705646e-27
CKDGen	CKDGen_eGFRcrea_Overall	Creatinine (Overall)	SLC7A9	Artery_Tibial	6.03613073845	1.57853378311e-09	4.117266646978443e-05	0.920858415968	0.0791004113657	0.151538509669	9.52132600346e-12
CKDGen	CKDGen_eGFRcrea_Overall	Creatinine (Overall)	SLC7A9	Esophagus_Mucosa	5.91007698064	3.41947892299e-09	1.9624961271056105e-06	0.979628302935	0.0203697345685	0.226827163915	4.75938203615e-15
CKDGen	CKDGen_eGFRcrea_Overall	Creatinine (Overall)	SLC7A9	Artery_Aorta	5.89258033489	3.80211147431e-09	0.0036928216712737395	0.540588114812	0.455719063517	0.191873188363	1.21694970927e-10
CKDGen	CKDGen_eGFRcrea_Overall	Creatinine (Overall)	SLC7A9	Nerve_Tibial	5.7758344259	7.65726455852e-09	1.4372049022856167e-06	0.905038558163	0.0949600046325	0.414786363391	2.1714778226e-31
CKDGen	CKDGen_eGFRcrea_Overall	Creatinine (Overall)	SLC7A9	Lung	5.76727316307	8.05644129306e-09	1.5666815208439022e-06	0.924502069714	0.0754963636048	0.245846352085	1.1763863248e-18
CKDGen	CKDGen_eGFRcrea_Overall	Creatinine (Overall)	SLC7A9	Skin_Not_Sun_Exposed_Suprapubic	5.59672198818	2.18442570427e-08	4.0646443482848194e-06	0.934763247472	0.0652326878841	0.286984462225	5.94032565371e-16
CKDGen	CKDGen_eGFRcrea_Overall	Creatinine (Overall)	SLC7A9	Esophagus_Gastroesophageal_Junction	5.52433600152	3.30733996771e-08	0.32886222650986296	0.282794225378	0.388343548112	0.115624705118	9.17876189581e-05
CKDGen	CKDGen_eGFRcrea_Overall	Creatinine (Overall)	SLC7A9	Adipose_Visceral_Omentum	5.52256090423	3.3409393303e-08	0.02891366115621446	0.0674972177969	0.903589121047	0.0741005529058	0.000177927834027
CKDGen	CKDGen_eGFRcrea_Overall	Creatinine (Overall)	SLC7A9	Breast_Mammary_Tissue	5.49616865184	3.88131333336e-08	0.0015628730323412117	0.621270913029	0.377166213939	0.195927696592	3.51891455806e-10
CKDGen	CKDGen_eGFRcrea_Overall	Creatinine (Overall)	SLC7A9	Adipose_Subcutaneous	5.42245216245	5.87869498227e-08	1.4783167679678874e-06	0.929204436319	0.0707940853639	0.236798449273	4.02502742013e-19
CKDGen	CKDGen_eGFRcrea_Overall	Creatinine (Overall)	SLC7A9	Esophagus_Muscularis	5.2224673032	1.76554738883e-07	4.499926150641987e-06	0.973404596694	0.0265909033799	0.329529984943	1.6606196954e-20
CKDGen	CKDGen_eGFRcrea_Overall	Creatinine (Overall)	SNX17	DGN_WB	-5.84840512235	4.96308594358e-09	NA	NA	NA	0.0118551541987	0.000928012328128
CKDGen	CKDGen_eGFRcrea_Overall	Creatinine (Overall)	SORD	Brain_Nucleus_accumbens_basal_ganglia	-11.3090020855	1.18428765188e-29	0.428519045716	0.0519958949349	0.519485059349	0.0489505621246	0.0330671367955
CKDGen	CKDGen_eGFRcrea_Overall	Creatinine (Overall)	SORD	Brain_Frontal_Cortex_BA9	-5.87768871581	4.16034304876e-09	0.862695597268	0.0737713494657	0.0635330532658	0.051130970044	0.0302056343781
CKDGen	CKDGen_eGFRcrea_Overall	Creatinine (Overall)	SPAG4	Brain_Cerebellum	-5.4340772284	5.50807230651e-08	0.4701487682069695	0.127804431236	0.402046800556	0.0393803504559	0.044489702911
CKDGen	CKDGen_eGFRcrea_Overall	Creatinine (Overall)	SPATA5L1	Whole_Blood	-12.3628884706	4.149729224e-35	7.670909818760014e-24	0.999999999096	9.03850930081e-10	0.272533691599	5.03427359116e-25
CKDGen	CKDGen_eGFRcrea_Overall	Creatinine (Overall)	SPATA5L1	Cells_EBV-transformed_lymphocytes	-12.3056997417	8.44017645556e-35	0.0383401586717	0.954911136591	0.00674870473715	0.113135842691	0.000253264858393
CKDGen	CKDGen_eGFRcrea_Overall	Creatinine (Overall)	SPATA5L1	Brain_Frontal_Cortex_BA9	-12.3039676872	8.62318770106e-35	0.127273223661	0.603937854257	0.268788922082	0.170354305967	4.3403612984e-05
CKDGen	CKDGen_eGFRcrea_Overall	Creatinine (Overall)	SPATA5L1	Artery_Aorta	-12.284531175	1.09679000858e-34	1.72306156366e-15	0.999999999095	9.05104234842e-10	0.286386036745	5.43543544405e-16
CKDGen	CKDGen_eGFRcrea_Overall	Creatinine (Overall)	SPATA5L1	Nerve_Tibial	-12.236730645	1.97842460629e-34	7.810118063341386e-26	0.999999999095	9.04547559281e-10	0.335464582629	2.47045373982e-24
CKDGen	CKDGen_eGFRcrea_Overall	Creatinine (Overall)	SPATA5L1	Artery_Tibial	-12.2006420604	3.08382659568e-34	3.48057792324e-10	0.99999765771	2.34194197852e-06	0.159954973498	2.26365851743e-12
CKDGen	CKDGen_eGFRcrea_Overall	Creatinine (Overall)	SPATA5L1	Brain_Cerebellum	-12.1596170094	5.09972140856e-34	0.240678176579	0.264741724267	0.494580099154	0.0694876643497	0.00713641119613
CKDGen	CKDGen_eGFRcrea_Overall	Creatinine (Overall)	SPATA5L1	Lung	-12.0764791012	1.40612862164e-33	4.62909750723e-06	0.999870956093	0.000124414809023	0.102140383968	5.08703939894e-08
CKDGen	CKDGen_eGFRcrea_Overall	Creatinine (Overall)	SPATA5L1	Heart_Atrial_Appendage	-12.0630200331	1.65597200382e-33	0.000204546879382	0.979358638311	0.0204368148091	0.156268068355	2.51036533822e-07
CKDGen	CKDGen_eGFRcrea_Overall	Creatinine (Overall)	SPATA5L1	Thyroid	-12.0587980908	1.74308060153e-33	1.61566990439e-19	0.999999999087	9.13404891922e-10	0.258065485362	1.20585447194e-19
CKDGen	CKDGen_eGFRcrea_Overall	Creatinine (Overall)	SPATA5L1	Esophagus_Mucosa	-12.0524515591	1.88265844486e-33	6.65084401331e-06	0.922958100949	0.0770352482073	0.116921300018	5.15919732886e-08
CKDGen	CKDGen_eGFRcrea_Overall	Creatinine (Overall)	SPATA5L1	Heart_Left_Ventricle	-12.018648283	2.83572313377e-33	0.000996480204584	0.876491069392	0.122512450404	0.0771267026197	0.000104717142109
CKDGen	CKDGen_eGFRcrea_Overall	Creatinine (Overall)	SPATA5L1	Cells_Transformed_fibroblasts	-11.9876588567	4.12396442956e-33	1.3861001618598374e-38	0.999999999096	9.03850600277e-10	0.397677687171	1.44748181698e-31
CKDGen	CKDGen_eGFRcrea_Overall	Creatinine (Overall)	SPATA5L1	Small_Intestine_Terminal_Ileum	-11.9509111291	6.42173094416e-33	0.0448501840841	0.943961380654	0.011188435262	0.249123029176	3.82790321042e-06
CKDGen	CKDGen_eGFRcrea_Overall	Creatinine (Overall)	SPATA5L1	DGN_WB	-11.9192885227	9.39070390324e-33	NA	NA	NA	0.69839284111	1.09858093791e-241
CKDGen	CKDGen_eGFRcrea_Overall	Creatinine (Overall)	SPATA5L1	Stomach	-11.8203323587	3.06469654296e-32	0.347464681556	0.405895359863	0.246639958581	0.0429703522321	0.00668071657131
CKDGen	CKDGen_eGFRcrea_Overall	Creatinine (Overall)	SPATA5L1	Adipose_Subcutaneous	-11.7016667968	1.24974313555e-31	4.27321800563e-18	0.999999998182	1.81840204644e-09	0.257737470167	6.29148613051e-21
CKDGen	CKDGen_eGFRcrea_Overall	Creatinine (Overall)	SPATA5L1	Testis	-11.5830594172	5.02211324905e-31	0.0271659583148	0.760844813754	0.211989227931	0.0994656453895	5.73854369234e-05
CKDGen	CKDGen_eGFRcrea_Overall	Creatinine (Overall)	SPATA5L1	Colon_Transverse	-11.5382031623	8.46755263988e-31	0.00252356022002	0.994238454615	0.00323798516497	0.152127726401	1.58894443723e-07
CKDGen	CKDGen_eGFRcrea_Overall	Creatinine (Overall)	SPATA5L1	Prostate	-11.2962998387	1.3686398071e-29	0.608657043905	0.194519947237	0.196823008858	0.0599892697833	0.0222291680079
CKDGen	CKDGen_eGFRcrea_Overall	Creatinine (Overall)	SPATA5L1	Muscle_Skeletal	-11.2918719838	1.43937948791e-29	3.57524859096e-07	0.999335423709	0.000664218766216	0.107182052259	1.82586777328e-10
CKDGen	CKDGen_eGFRcrea_Overall	Creatinine (Overall)	SPATA5L1	Pancreas	-11.2666483735	1.91730050175e-29	0.0646269031335	0.615886980359	0.319486116507	0.0948229869019	0.000133230493844
CKDGen	CKDGen_eGFRcrea_Overall	Creatinine (Overall)	SPATA5L1	Breast_Mammary_Tissue	-11.2370444105	2.68212253946e-29	0.000237549295572	0.999177692267	0.000584758437247	0.157256123277	2.73994467589e-08
CKDGen	CKDGen_eGFRcrea_Overall	Creatinine (Overall)	SPATA5L1	Esophagus_Muscularis	-11.1503684311	7.13104878339e-29	4.81470293277e-15	0.999999907009	9.29913594171e-08	0.25308640035	2.1881718769e-15
CKDGen	CKDGen_eGFRcrea_Overall	Creatinine (Overall)	SPATA5L1	Adrenal_Gland	-11.0121493657	3.33940451138e-28	0.0472527638196	0.796644719895	0.156102516286	0.149656093231	7.65407264778e-06
CKDGen	CKDGen_eGFRcrea_Overall	Creatinine (Overall)	SPATA5L1	Brain_Cerebellar_Hemisphere	-10.7323559481	7.1743343735e-27	0.172402848786	0.222916413446	0.604680737768	0.101613097549	0.00233002133922
CKDGen	CKDGen_eGFRcrea_Overall	Creatinine (Overall)	SPATA5L1	Esophagus_Gastroesophageal_Junction	-10.6507418907	1.7298091068e-26	0.0120531294217	0.977567539212	0.0103793313665	0.13024810098	3.06901991676e-05
CKDGen	CKDGen_eGFRcrea_Overall	Creatinine (Overall)	SPATA5L1	Colon_Sigmoid	-10.6091318477	2.70248362331e-26	5.15839350616e-05	0.998913842429	0.00103457363558	0.158240903505	4.76083271124e-06
CKDGen	CKDGen_eGFRcrea_Overall	Creatinine (Overall)	SPATA5L1	Skin_Sun_Exposed_Lower_leg	-10.5871639584	3.4179043164e-26	4.66614146615e-05	0.997053704153	0.00289963443211	0.0784705381738	7.5256438276e-07
CKDGen	CKDGen_eGFRcrea_Overall	Creatinine (Overall)	SPATA5L1	Skin_Not_Sun_Exposed_Suprapubic	-10.424615408	1.91432218066e-25	0.0144241255943	0.942129678736	0.0434461956696	0.0541146852527	0.00103418897925
CKDGen	CKDGen_eGFRcrea_Overall	Creatinine (Overall)	SPATA5L1	Artery_Coronary	-10.0388085462	1.02909615284e-23	3.73733381146e-05	0.999731412707	0.000231213954866	0.242243366591	1.50844354994e-08
CKDGen	CKDGen_eGFRcrea_Overall	Creatinine (Overall)	SPATA5L1	Adipose_Visceral_Omentum	-9.7606560647	1.66077337612e-22	4.9933997264e-13	0.999999898235	1.01764217655e-07	0.296013486794	1.20555369965e-15
CKDGen	CKDGen_eGFRcrea_Overall	Creatinine (Overall)	SQRDL	Heart_Atrial_Appendage	7.75907705744	8.55496617286e-15	0.732998875126	0.123119156589	0.143881968285	0.030165008145	0.02856642184
CKDGen	CKDGen_eGFRcrea_Overall	Creatinine (Overall)	SRCIN1	Esophagus_Mucosa	6.08173073714	1.18892112491e-09	0.21684239041779838	0.0619791356437	0.721178473938	0.036601122541	0.0028623372407
CKDGen	CKDGen_eGFRcrea_Overall	Creatinine (Overall)	SSSCA1	Thyroid	-5.31384551866	1.0733562207e-07	0.4169958166130895	0.0989584971045	0.484045686282	0.0375632361404	0.00116306106854
CKDGen	CKDGen_eGFRcrea_Overall	Creatinine (Overall)	STARD3	Cells_Transformed_fibroblasts	5.45990144965	4.76398950946e-08	0.17875458017187842	0.642687415165	0.178558004663	0.0107591110799	0.0877430082473
CKDGen	CKDGen_eGFRcrea_Overall	Creatinine (Overall)	STBD1	DGN_WB	-6.14581745185	7.95527346018e-10	NA	NA	NA	0.27785991629	4.59904213933e-67
CKDGen	CKDGen_eGFRcrea_Overall	Creatinine (Overall)	STC1	Stomach	-5.25004334758	1.52063422553e-07	0.7006543193466812	0.206557141815	0.0927885388386	0.0212311301105	0.0579695404562
CKDGen	CKDGen_eGFRcrea_Overall	Creatinine (Overall)	TAF9	Heart_Left_Ventricle	5.19533543547	2.04351036402e-07	0.16951913886962	0.12480580722	0.70567505391	0.0915815226109	2.19765193989e-05
CKDGen	CKDGen_eGFRcrea_Overall	Creatinine (Overall)	TBX2	Brain_Cortex	-9.41379480609	4.78540587682e-21	0.8044432942450408	0.132568130386	0.0629885753687	0.0499965395007	0.0285298571157
CKDGen	CKDGen_eGFRcrea_Overall	Creatinine (Overall)	TBX2	Brain_Putamen_basal_ganglia	-7.23160450476	4.77320571942e-13	0.6415931754740304	0.0596046009181	0.298802223608	0.172275684123	0.000105633072204
CKDGen	CKDGen_eGFRcrea_Overall	Creatinine (Overall)	TFDP2	Cells_Transformed_fibroblasts	-6.08334624224	1.17699789224e-09	0.46522654144867354	0.105117185493	0.429656273059	0.00814312296255	0.137692208043
CKDGen	CKDGen_eGFRcrea_Overall	Creatinine (Overall)	TMEM60	Pancreas	6.61352525701	3.75273934989e-11	0.04078775121277088	0.529081613774	0.430130635013	0.0717314016991	0.000959103542464
CKDGen	CKDGen_eGFRcrea_Overall	Creatinine (Overall)	TMEM60	Pituitary	6.36237808312	1.98653707756e-10	0.06724300852347587	0.383605783241	0.549151208235	0.125898747474	0.000745919188904
CKDGen	CKDGen_eGFRcrea_Overall	Creatinine (Overall)	TMEM60	Adipose_Subcutaneous	6.32078061116	2.60245282749e-10	6.618974662245384e-05	0.969186691885	0.0307471183688	0.066653656809	6.33738017481e-06
CKDGen	CKDGen_eGFRcrea_Overall	Creatinine (Overall)	TMEM60	Nerve_Tibial	6.27133890907	3.57956517702e-10	9.479180145491674e-07	0.946035827448	0.0539632246344	0.132190428056	2.03186286859e-09
CKDGen	CKDGen_eGFRcrea_Overall	Creatinine (Overall)	TMEM60	Muscle_Skeletal	-6.14207637029	8.14496778166e-10	2.6957559314831193e-07	0.963763694395	0.0362360360297	0.126544419368	3.29423688693e-12
CKDGen	CKDGen_eGFRcrea_Overall	Creatinine (Overall)	TMEM60	DGN_WB	6.05804745591	1.37783751834e-09	NA	NA	NA	0.279902429214	1.24520366262e-67
CKDGen	CKDGen_eGFRcrea_Overall	Creatinine (Overall)	TMEM60	Cells_Transformed_fibroblasts	6.04467440257	1.49712031017e-09	2.756086742672266e-07	0.98542366357	0.0145760608209	0.198266987653	1.18854368622e-14
CKDGen	CKDGen_eGFRcrea_Overall	Creatinine (Overall)	TMEM60	Artery_Aorta	5.84736153984	4.99431240251e-09	0.19366128979310107	0.663364089232	0.142974620975	0.0455720341224	0.00259523961407
CKDGen	CKDGen_eGFRcrea_Overall	Creatinine (Overall)	TMEM60	Esophagus_Mucosa	5.81063326627	6.22369665045e-09	0.0006447049805140255	0.968337795618	0.0310174994018	0.0672192347205	4.62416146389e-05
CKDGen	CKDGen_eGFRcrea_Overall	Creatinine (Overall)	TMEM60	Whole_Blood	5.79639360826	6.77561347589e-09	1.2776316245563941e-06	0.974865381352	0.025133341016	0.0910506709458	1.51869790899e-08
CKDGen	CKDGen_eGFRcrea_Overall	Creatinine (Overall)	TMEM60	Lung	5.73482828649	9.76111870346e-09	0.014743615469012334	0.970920388325	0.0143359962061	0.0580353470848	4.9383256696e-05
CKDGen	CKDGen_eGFRcrea_Overall	Creatinine (Overall)	TMEM60	Skin_Sun_Exposed_Lower_leg	5.48139444332	4.21986470148e-08	6.890740493633129e-06	0.968828090345	0.0311650189147	0.0814359724523	4.56128906105e-07
CKDGen	CKDGen_eGFRcrea_Overall	Creatinine (Overall)	TPRKB	Artery_Tibial	-7.99686279951	1.27629318209e-15	1.3686699623326631e-05	0.960503354634	0.0394829586669	0.103662116377	2.6933911922e-08
CKDGen	CKDGen_eGFRcrea_Overall	Creatinine (Overall)	TPRKB	Testis	-6.80263431079	1.02723169231e-11	1.9894245200069503e-06	0.999959342232	3.86683434089e-05	0.196100135882	6.34304219155e-09
CKDGen	CKDGen_eGFRcrea_Overall	Creatinine (Overall)	TPRKB	DGN_WB	-6.77943108674	1.20650029366e-11	NA	NA	NA	0.0216052542519	7.41218123636e-06
CKDGen	CKDGen_eGFRcrea_Overall	Creatinine (Overall)	TPRKB	Stomach	-6.57952957314	4.71939039009e-11	0.21734688108500125	0.762837156639	0.0198159622766	0.0359500857282	0.0132709471311
CKDGen	CKDGen_eGFRcrea_Overall	Creatinine (Overall)	TPRKB	Colon_Transverse	-6.54048289115	6.13205123262e-11	0.04652322317370127	0.946324726811	0.00715205001547	0.0705851452315	0.000480955672986
CKDGen	CKDGen_eGFRcrea_Overall	Creatinine (Overall)	TPRKB	Pancreas	-6.47782400715	9.30547990687e-11	0.13677043637100125	0.843559915327	0.0196696483017	0.0627393914132	0.0020630932296
CKDGen	CKDGen_eGFRcrea_Overall	Creatinine (Overall)	TPRKB	Muscle_Skeletal	-6.42751962237	1.29702857692e-10	1.1466685601176922e-05	0.999923169716	6.53635986852e-05	0.0777416009912	7.18701977981e-08
CKDGen	CKDGen_eGFRcrea_Overall	Creatinine (Overall)	TPRKB	Thyroid	-6.25371658829	4.00798065984e-10	0.05450968078900126	0.927569160683	0.0179211585285	0.0278655567767	0.00526527004048
CKDGen	CKDGen_eGFRcrea_Overall	Creatinine (Overall)	TPRKB	Artery_Aorta	-5.19687513677	2.02666390938e-07	0.05154589103520127	0.94478326326	0.0036708457047	0.0501005238403	0.00156772384707
CKDGen	CKDGen_eGFRcrea_Overall	Creatinine (Overall)	TRIM69	Testis	12.0059997296	3.30446423015e-33	0.0156393045932	0.982412176117	0.00194851928954	0.416484084375	7.27051842843e-20
CKDGen	CKDGen_eGFRcrea_Overall	Creatinine (Overall)	TSPAN9	DGN_WB	-5.38970491978	7.05734660302e-08	NA	NA	NA	0.0195548919869	2.03220269463e-05
CKDGen	CKDGen_eGFRcrea_Overall	Creatinine (Overall)	UBE2D3	Stomach	-5.87255454362	4.29130447649e-09	0.0416237120558915	0.117217339938	0.841158948006	0.0595633636523	0.00134003676494
CKDGen	CKDGen_eGFRcrea_Overall	Creatinine (Overall)	UBE2Q2	Nerve_Tibial	-5.7272261914	1.02086016538e-08	0.01189424364828705	0.164476436704	0.823629319648	0.0960371787493	4.20993761362e-07
CKDGen	CKDGen_eGFRcrea_Overall	Creatinine (Overall)	UQCC	Breast_Mammary_Tissue	5.57215558785	2.51606558869e-08	0.402139247936201	0.422916523437	0.174944228627	0.0536746934594	0.0016013887098
CKDGen	CKDGen_eGFRcrea_Overall	Creatinine (Overall)	UQCC	Colon_Transverse	5.20781217868	1.91080191208e-07	0.6361497003757197	0.200791042782	0.163059256843	0.0896283715398	7.68120119739e-05
CKDGen	CKDGen_eGFRcrea_Overall	Creatinine (Overall)	USP32	Uterus	-7.81957960129	5.30000385777e-15	0.8618627058130396	0.0597058270723	0.0784314671145	0.0783682353986	0.0189180890548
CKDGen	CKDGen_eGFRcrea_Overall	Creatinine (Overall)	USP32	Breast_Mammary_Tissue	-6.90403667031	5.054524302e-12	0.5846974906100266	0.0341120567368	0.381190452653	0.0308083018573	0.0174710777812
CKDGen	CKDGen_eGFRcrea_Overall	Creatinine (Overall)	WDR72	Testis	5.86838136506	4.40070107036e-09	0.001426985328175922	0.995902411382	0.00267060328996	0.125621875615	5.25697595627e-06
CKDGen	CKDGen_eGFRcrea_Overall	Creatinine (Overall)	ZNF346	Muscle_Skeletal	-5.35302977251	8.64936111166e-08	0.6726969538960001	0.261327112575	0.0659759335291	0.00763016241591	0.0975037028935
CKDGen	CKDGen_eGFRcrea_Overall	Creatinine (Overall)	ZNF512	DGN_WB	5.78802834418	7.12173962256e-09	NA	NA	NA	0.00602312753701	0.0184278231748
CKDGen	CKDGen_eGFRcrea_nonDM	Creatinine (without Diabetes Mellitus)	ACSM5	Breast_Mammary_Tissue	-7.10488896721	1.20419311095e-12	0.336089244535	0.0631389820323	0.600771773433	0.0317086783585	0.0158793237217
CKDGen	CKDGen_eGFRcrea_nonDM	Creatinine (without Diabetes Mellitus)	ACSS2	Muscle_Skeletal	-6.10080630345	1.05534734657e-09	0.01199467102894195	0.0661095528989	0.921895776072	0.0290439977397	0.00115154322482
CKDGen	CKDGen_eGFRcrea_nonDM	Creatinine (without Diabetes Mellitus)	ACSS2	Artery_Tibial	-5.99841564676	1.99251977112e-09	0.1961935852602015	0.225846787822	0.577959626917	0.0311566249681	0.00278712594878
CKDGen	CKDGen_eGFRcrea_nonDM	Creatinine (without Diabetes Mellitus)	ACSS2	Heart_Atrial_Appendage	-5.1846304684	2.16443584058e-07	0.7317523913359062	0.166672867817	0.101574740847	0.0497771452899	0.00470145482937
CKDGen	CKDGen_eGFRcrea_nonDM	Creatinine (without Diabetes Mellitus)	ACVR2A	Pancreas	-5.18075908696	2.20984751752e-07	0.000581823289382142	0.0975002278712	0.901917948839	0.0987277513414	9.52344612462e-05
CKDGen	CKDGen_eGFRcrea_nonDM	Creatinine (without Diabetes Mellitus)	ADAM28	Nerve_Tibial	-6.03620866287	1.57777209166e-09	0.7424232511293857	0.124015455556	0.133561293315	0.0159216993079	0.0436862843487
CKDGen	CKDGen_eGFRcrea_nonDM	Creatinine (without Diabetes Mellitus)	AGMAT	Brain_Frontal_Cortex_BA9	-5.50288778919	3.7362023494e-08	0.00231303479354342	0.0231367836087	0.974550181598	0.202804455458	6.66134964356e-06
CKDGen	CKDGen_eGFRcrea_nonDM	Creatinine (without Diabetes Mellitus)	ALMS1	Pancreas	7.03401586643	2.00672290186e-12	0.00045337018226153446	0.964119669838	0.0354269599798	0.158446208687	4.97517839145e-07
CKDGen	CKDGen_eGFRcrea_nonDM	Creatinine (without Diabetes Mellitus)	ALMS1	Cells_Transformed_fibroblasts	7.02779482078	2.09823131291e-12	0.05368474093950049	0.83293259435	0.113382664711	0.0369034161805	0.00145582764635
CKDGen	CKDGen_eGFRcrea_nonDM	Creatinine (without Diabetes Mellitus)	ALMS1	Whole_Blood	6.95867818425	3.43480117727e-12	0.0008472668057395514	0.994539719035	0.00461301415887	0.068880027625	9.91832157307e-07
CKDGen	CKDGen_eGFRcrea_nonDM	Creatinine (without Diabetes Mellitus)	ALMS1	Skin_Sun_Exposed_Lower_leg	6.95587455174	3.50381549318e-12	0.03377394053100054	0.923252859168	0.0429732003006	0.0316715135337	0.0019047483669
CKDGen	CKDGen_eGFRcrea_nonDM	Creatinine (without Diabetes Mellitus)	ALMS1	DGN_WB	6.73492560023	1.64013836934e-11	NA	NA	NA	0.208317307241	1.23686627256e-48
CKDGen	CKDGen_eGFRcrea_nonDM	Creatinine (without Diabetes Mellitus)	ALMS1	Esophagus_Mucosa	6.64877793515	2.95536485178e-11	0.2377969632450005	0.668238851588	0.0939641851675	0.0105525451004	0.111688490802
CKDGen	CKDGen_eGFRcrea_nonDM	Creatinine (without Diabetes Mellitus)	ALMS1	Adipose_Subcutaneous	6.39398198598	1.61620478037e-10	0.16474647054100017	0.13703312958	0.698220399879	0.0125458925885	0.0534185912111
CKDGen	CKDGen_eGFRcrea_nonDM	Creatinine (without Diabetes Mellitus)	ALMS1	Adipose_Visceral_Omentum	5.78396900809	7.29583893196e-09	0.6713767641760005	0.209575583227	0.119047652597	0.0311736184171	0.0162112735669
CKDGen	CKDGen_eGFRcrea_nonDM	Creatinine (without Diabetes Mellitus)	ALMS1	Nerve_Tibial	5.47314755077	4.42111698287e-08	0.3347059855370004	0.364904325666	0.300389688796	0.0413597741169	0.00106685347863
CKDGen	CKDGen_eGFRcrea_nonDM	Creatinine (without Diabetes Mellitus)	ALMS1	Brain_Putamen_basal_ganglia	-5.17068254205	2.3324050851e-07	0.8161393754040005	0.108225879734	0.0756347448617	0.24240345781	2.62450239471e-06
CKDGen	CKDGen_eGFRcrea_nonDM	Creatinine (without Diabetes Mellitus)	ANXA9	Testis	-6.11408271531	9.7113927562e-10	5.452605021826379e-08	0.00021697753107	0.999782967943	0.199116678344	4.70585614072e-09
CKDGen	CKDGen_eGFRcrea_nonDM	Creatinine (without Diabetes Mellitus)	ANXA9	Skin_Not_Sun_Exposed_Suprapubic	-5.70703558959	1.14960751558e-08	4.846043711741749e-06	0.00115428621712	0.998840867739	0.168561051031	2.27680319852e-09
CKDGen	CKDGen_eGFRcrea_nonDM	Creatinine (without Diabetes Mellitus)	ANXA9	Skin_Sun_Exposed_Lower_leg	-5.34200735661	9.19229235781e-08	2.108238481094063e-09	0.000418365953228	0.999581631939	0.203283462225	1.58152516699e-16
CKDGen	CKDGen_eGFRcrea_nonDM	Creatinine (without Diabetes Mellitus)	APBA1	Artery_Tibial	-6.14807874289	7.84270991988e-10	0.22375925305624114	0.0432234621631	0.733017284781	0.00992877847096	0.0931598874687
CKDGen	CKDGen_eGFRcrea_nonDM	Creatinine (without Diabetes Mellitus)	APPBP2	Brain_Putamen_basal_ganglia	5.61200141907	1.99999797812e-08	0.868051685961	0.0543174827466	0.0776308312922	0.0539605805845	0.035725423545
CKDGen	CKDGen_eGFRcrea_nonDM	Creatinine (without Diabetes Mellitus)	ARL14EP	Brain_Anterior_cingulate_cortex_BA24	5.43307543465	5.53909772616e-08	0.4009596774066638	0.0764438813328	0.522596441261	0.146373121239	0.000910886107211
CKDGen	CKDGen_eGFRcrea_nonDM	Creatinine (without Diabetes Mellitus)	ASAH2	Breast_Mammary_Tissue	-6.36397293675	1.96600795592e-10	6.442008813246547e-06	0.999772760995	0.000220796995761	0.229127386534	7.19016029123e-12
CKDGen	CKDGen_eGFRcrea_nonDM	Creatinine (without Diabetes Mellitus)	ASAH2	Esophagus_Mucosa	-5.45706516541	4.84068737371e-08	6.432885857550514e-06	0.998345195133	0.00164837198098	0.282515671278	5.64789820181e-19
CKDGen	CKDGen_eGFRcrea_nonDM	Creatinine (without Diabetes Mellitus)	ASAH2	Brain_Cortex	-5.32852313305	9.90145877285e-08	6.691517541924706e-06	0.99590164709	0.00409166139201	0.324533346446	1.38360722328e-09
CKDGen	CKDGen_eGFRcrea_nonDM	Creatinine (without Diabetes Mellitus)	ASAH2	Pancreas	-5.2760687872	1.31984562888e-07	6.442258535535293e-06	0.999825797112	0.000167760629377	0.228312071002	7.17612504746e-10
CKDGen	CKDGen_eGFRcrea_nonDM	Creatinine (without Diabetes Mellitus)	ASAH2B	Lung	6.38434593758	1.72131575349e-10	5.879631993760002e-06	0.913696235338	0.0862978850303	0.3257160313	2.00358292089e-25
CKDGen	CKDGen_eGFRcrea_nonDM	Creatinine (without Diabetes Mellitus)	ASAH2B	Adrenal_Gland	6.19516681556	5.82233323497e-10	6.43314611414e-06	0.99982308991	0.000170476943632	0.386698635811	7.78294393671e-15
CKDGen	CKDGen_eGFRcrea_nonDM	Creatinine (without Diabetes Mellitus)	ASAH2B	Prostate	6.13666823532	8.4270116024e-10	0.0016271166257434066	0.966797338809	0.0315755445651	0.194272181274	1.93213296806e-05
CKDGen	CKDGen_eGFRcrea_nonDM	Creatinine (without Diabetes Mellitus)	ASAH2B	Cells_Transformed_fibroblasts	6.04067669772	1.53469214296e-09	4.896894257921699e-06	0.760811243218	0.239183859888	0.277866233285	7.46905696921e-21
CKDGen	CKDGen_eGFRcrea_nonDM	Creatinine (without Diabetes Mellitus)	ASAH2B	Thyroid	6.01424124967	1.80731189722e-09	5.6488361860401e-06	0.877791218203	0.122203132961	0.269179829825	1.47156708861e-20
CKDGen	CKDGen_eGFRcrea_nonDM	Creatinine (without Diabetes Mellitus)	ASAH2B	Pancreas	5.8899988837	3.86198227566e-09	6.425014751883778e-06	0.998559417551	0.00143415743464	0.371186493422	1.65690245055e-16
CKDGen	CKDGen_eGFRcrea_nonDM	Creatinine (without Diabetes Mellitus)	ASAH2B	Nerve_Tibial	5.8872573989	3.92656933087e-09	6.537648128584015e-06	0.971745155114	0.0282483072375	0.126115127612	5.03899019804e-09
CKDGen	CKDGen_eGFRcrea_nonDM	Creatinine (without Diabetes Mellitus)	ASAH2B	Artery_Aorta	5.85506178606	4.7683271059e-09	6.301072667471803e-06	0.979290078303	0.0207036206244	0.230508639639	9.39320789369e-13
CKDGen	CKDGen_eGFRcrea_nonDM	Creatinine (without Diabetes Mellitus)	ASAH2B	Colon_Sigmoid	5.71058346504	1.12589502802e-08	0.5073654042797741	0.325650310875	0.166984284845	0.0542268616261	0.00924889934025
CKDGen	CKDGen_eGFRcrea_nonDM	Creatinine (without Diabetes Mellitus)	ASAH2B	Heart_Left_Ventricle	5.63757909595	1.72457400019e-08	5.6638395501801194e-06	0.880125298929	0.119869037232	0.357349542432	8.5773169332e-20
CKDGen	CKDGen_eGFRcrea_nonDM	Creatinine (without Diabetes Mellitus)	ASAH2B	Brain_Hippocampus	5.57402626818	2.48918176631e-08	0.5172522947868009	0.232361428951	0.250386276263	0.106739252185	0.00291242506089
CKDGen	CKDGen_eGFRcrea_nonDM	Creatinine (without Diabetes Mellitus)	ASAH2B	Cells_EBV-transformed_lymphocytes	5.57353167983	2.49626233482e-08	4.828423601269664e-06	0.750204929004	0.249790242573	0.429833871673	2.45965231948e-15
CKDGen	CKDGen_eGFRcrea_nonDM	Creatinine (without Diabetes Mellitus)	ASAH2B	Esophagus_Gastroesophageal_Junction	5.57118831817	2.53007666869e-08	0.0033466921311798214	0.805054079224	0.191599228645	0.120215499513	6.51561238665e-05
CKDGen	CKDGen_eGFRcrea_nonDM	Creatinine (without Diabetes Mellitus)	ASAH2B	Skin_Sun_Exposed_Lower_leg	5.56900660024	2.56195782422e-08	5.852692151053693e-06	0.90950466113	0.0904894861775	0.195395849796	7.06588488295e-16
CKDGen	CKDGen_eGFRcrea_nonDM	Creatinine (without Diabetes Mellitus)	ASAH2B	Small_Intestine_Terminal_Ileum	5.52863700411	3.22728337583e-08	0.3530104983679662	0.455520931317	0.191468570314	0.10220688605	0.00459345001789
CKDGen	CKDGen_eGFRcrea_nonDM	Creatinine (without Diabetes Mellitus)	ASAH2B	Liver	5.42938695074	5.65479590796e-08	6.360740124043971e-06	0.858743386399	0.141250252861	0.348194475741	2.01192884926e-10
CKDGen	CKDGen_eGFRcrea_nonDM	Creatinine (without Diabetes Mellitus)	ASAH2B	Colon_Transverse	5.41621978412	6.08722690212e-08	5.6507589715573465e-06	0.868145200564	0.131849148677	0.181190944287	7.9557748426e-09
CKDGen	CKDGen_eGFRcrea_nonDM	Creatinine (without Diabetes Mellitus)	ASAH2B	Pituitary	5.35785893577	8.42139490818e-08	5.347843440925685e-06	0.774785492441	0.225209159716	0.301631544875	3.62177660948e-08
CKDGen	CKDGen_eGFRcrea_nonDM	Creatinine (without Diabetes Mellitus)	ASAH2B	Brain_Caudate_basal_ganglia	5.28234170414	1.27543024881e-07	0.0818846212325665	0.435979480422	0.482135898346	0.149946186243	6.89032294818e-05
CKDGen	CKDGen_eGFRcrea_nonDM	Creatinine (without Diabetes Mellitus)	ASAH2B	Skin_Not_Sun_Exposed_Suprapubic	5.21318744623	1.85623160105e-07	6.431536277708524e-06	0.999556253833	0.000437314631111	0.217327976137	5.73478415389e-12
CKDGen	CKDGen_eGFRcrea_nonDM	Creatinine (without Diabetes Mellitus)	C15orf48	DGN_WB	-12.5243035297	5.49717799459e-36	NA	NA	NA	0.0120142505754	0.000856780999182
CKDGen	CKDGen_eGFRcrea_nonDM	Creatinine (without Diabetes Mellitus)	C15orf48	Testis	5.5245048454	3.30416118571e-08	0.03202145136	0.101038060539	0.866940488101	0.0550568259141	0.00309671737082
CKDGen	CKDGen_eGFRcrea_nonDM	Creatinine (without Diabetes Mellitus)	C16orf55	DGN_WB	-5.21763628245	1.81220878764e-07	NA	NA	NA	0.384934346648	3.39128443281e-99
CKDGen	CKDGen_eGFRcrea_nonDM	Creatinine (without Diabetes Mellitus)	CASC3	Brain_Cortex	5.26534461498	1.39926627338e-07	0.6969068441530978	0.0522400167148	0.250853139132	0.0711294364627	0.00862292593767
CKDGen	CKDGen_eGFRcrea_nonDM	Creatinine (without Diabetes Mellitus)	CASC4	Muscle_Skeletal	10.9704637527	5.2999856841e-28	0.842424144573	0.0521729939876	0.105402861439	0.00728246251419	0.105503137042
CKDGen	CKDGen_eGFRcrea_nonDM	Creatinine (without Diabetes Mellitus)	CASP9	Cells_Transformed_fibroblasts	-5.65784974096	1.53281238658e-08	2.017555698911152e-05	0.0262139356722	0.973765888771	0.200096412702	8.69266536293e-15
CKDGen	CKDGen_eGFRcrea_nonDM	Creatinine (without Diabetes Mellitus)	CASP9	DGN_WB	-5.18970188937	2.10631021509e-07	NA	NA	NA	0.121817250461	8.37137274975e-28
CKDGen	CKDGen_eGFRcrea_nonDM	Creatinine (without Diabetes Mellitus)	CBWD5	Heart_Atrial_Appendage	6.09417963028	1.10000087524e-09	0.9142882220006223	0.0299409450927	0.0557708329064	0.0252555870168	0.0454108661157
CKDGen	CKDGen_eGFRcrea_nonDM	Creatinine (without Diabetes Mellitus)	CCDC158	Thyroid	10.693249056	1.09467638553e-26	3.23642925184e-07	0.0115454144904	0.988454261867	0.162640276727	2.68930476446e-12
CKDGen	CKDGen_eGFRcrea_nonDM	Creatinine (without Diabetes Mellitus)	CCDC158	Colon_Sigmoid	10.083935815	6.50663914641e-24	0.288101430243	0.209062834845	0.502835734912	0.0841622310582	0.00108170690737
CKDGen	CKDGen_eGFRcrea_nonDM	Creatinine (without Diabetes Mellitus)	CCDC158	Nerve_Tibial	9.7800108493	1.37195837746e-22	1.60353191878e-08	0.996895331346	0.00310465261871	0.195143907515	1.18412297905e-13
CKDGen	CKDGen_eGFRcrea_nonDM	Creatinine (without Diabetes Mellitus)	CCDC158	Lung	9.68845029366	3.37612313819e-22	0.000111788944005	0.98934172745	0.010546483606	0.114588986787	7.01755130436e-09
CKDGen	CKDGen_eGFRcrea_nonDM	Creatinine (without Diabetes Mellitus)	CCDC158	Artery_Aorta	9.62374118626	6.34793898512e-22	0.00121460127067	0.344559226633	0.654226172096	0.117102397108	8.57154233326e-07
CKDGen	CKDGen_eGFRcrea_nonDM	Creatinine (without Diabetes Mellitus)	CCDC158	Artery_Tibial	9.18681854897	4.04631524344e-20	4.7677961729703115e-14	0.999999971902	2.80983926409e-08	0.228123899147	1.20101938663e-17
CKDGen	CKDGen_eGFRcrea_nonDM	Creatinine (without Diabetes Mellitus)	CCDC158	Esophagus_Gastroesophageal_Junction	8.28731679634	1.15831820459e-16	0.000311864871581	0.992009844362	0.00767829076656	0.21119866263	5.48011247901e-08
CKDGen	CKDGen_eGFRcrea_nonDM	Creatinine (without Diabetes Mellitus)	CCDC158	Heart_Atrial_Appendage	7.83443882541	4.70941294099e-15	0.243151005713	0.530325348003	0.226523646284	0.132213542369	2.46422833924e-06
CKDGen	CKDGen_eGFRcrea_nonDM	Creatinine (without Diabetes Mellitus)	CCDC158	Adipose_Visceral_Omentum	7.56442307285	3.89589811284e-14	0.680677900007	0.274731201779	0.0445908982144	0.0412218453875	0.00557575561228
CKDGen	CKDGen_eGFRcrea_nonDM	Creatinine (without Diabetes Mellitus)	CCDC158	Breast_Mammary_Tissue	7.05608924075	1.71253866811e-12	0.470120172706	0.403539227953	0.126340599341	0.0332185292269	0.0135345259516
CKDGen	CKDGen_eGFRcrea_nonDM	Creatinine (without Diabetes Mellitus)	CCDC158	Adipose_Subcutaneous	6.25965795109	3.85822778685e-10	1.56576597559e-05	0.999981953616	2.38872471273e-06	0.140039657954	2.43823927011e-11
CKDGen	CKDGen_eGFRcrea_nonDM	Creatinine (without Diabetes Mellitus)	CCDC158	Pituitary	5.97701020888	2.27269961859e-09	0.085889624914	0.468848211218	0.445262163868	0.323532854399	9.04882883091e-09
CKDGen	CKDGen_eGFRcrea_nonDM	Creatinine (without Diabetes Mellitus)	CCDC158	Brain_Cortex	5.93252488616	2.98311155564e-09	0.337491693644	0.546581908492	0.115926397864	0.163595009106	4.3674345212e-05
CKDGen	CKDGen_eGFRcrea_nonDM	Creatinine (without Diabetes Mellitus)	CCDC158	Colon_Transverse	5.32412829256	1.0143829832e-07	0.53120553071	0.329962872714	0.138831596576	0.0474296003755	0.0044495911214
CKDGen	CKDGen_eGFRcrea_nonDM	Creatinine (without Diabetes Mellitus)	CD248	Brain_Hippocampus	-5.19999816481	1.99290494049e-07	0.7607056925814071	0.0514618145164	0.187832492903	0.0556981868089	0.0339142918779
CKDGen	CKDGen_eGFRcrea_nonDM	Creatinine (without Diabetes Mellitus)	CDK10	Cells_Transformed_fibroblasts	5.20805245825	1.90832980048e-07	0.004281093329138796	0.995476589496	0.000242317174602	0.416063052526	2.15510037365e-33
CKDGen	CKDGen_eGFRcrea_nonDM	Creatinine (without Diabetes Mellitus)	CDK12	Whole_Blood	7.29896020889	2.90000060249e-13	0.7792471009924201	0.0601622359	0.160590663107	0.0261076084823	0.00289021305796
CKDGen	CKDGen_eGFRcrea_nonDM	Creatinine (without Diabetes Mellitus)	CDK12	Artery_Aorta	-5.78951620709	7.05894458505e-09	0.36118244081655687	0.0770451767668	0.561772382417	0.0185005030767	0.0566760677883
CKDGen	CKDGen_eGFRcrea_nonDM	Creatinine (without Diabetes Mellitus)	CDKN1C	Thyroid	5.65649124885	1.54498852431e-08	0.2187094986619438	0.0376144485061	0.743676052832	0.0234959015134	0.0104859775601
CKDGen	CKDGen_eGFRcrea_nonDM	Creatinine (without Diabetes Mellitus)	CHMP1A	Skin_Sun_Exposed_Lower_leg	5.32083904975	1.03289754957e-07	1.919693362417291e-05	0.00346679062627	0.99651401244	0.239146598729	1.4600642709e-19
CKDGen	CKDGen_eGFRcrea_nonDM	Creatinine (without Diabetes Mellitus)	CHP1	Esophagus_Mucosa	5.31913002287	1.04264605532e-07	0.00020406497499459602	0.0240284010236	0.975767534001	0.101909961976	4.12340152341e-07
CKDGen	CKDGen_eGFRcrea_nonDM	Creatinine (without Diabetes Mellitus)	CISD2	Thyroid	-5.37684956489	7.58004549151e-08	0.0003146351587268687	0.898164459982	0.101520904859	0.110304689304	1.39089224528e-08
CKDGen	CKDGen_eGFRcrea_nonDM	Creatinine (without Diabetes Mellitus)	CISD2	Artery_Tibial	-5.19746735498	2.02022003419e-07	0.0003455359148740141	0.993240561157	0.00641390292787	0.114762391077	4.40229987514e-09
CKDGen	CKDGen_eGFRcrea_nonDM	Creatinine (without Diabetes Mellitus)	CTSS	Whole_Blood	-6.49422773358	8.34604180083e-11	0.11170907012786392	0.0137852380363	0.874505691836	0.00766787374799	0.108051517399
CKDGen	CKDGen_eGFRcrea_nonDM	Creatinine (without Diabetes Mellitus)	CXCL9	Heart_Left_Ventricle	-7.50734222592	6.03398385423e-14	0.651348295228	0.106207800028	0.242443904745	0.0222842898262	0.0398185573532
CKDGen	CKDGen_eGFRcrea_nonDM	Creatinine (without Diabetes Mellitus)	DDX1	Skin_Sun_Exposed_Lower_leg	-5.89549241333	3.73565673628e-09	0.0008715565359257828	0.00522364846477	0.993904794999	0.0790649336129	6.80753229321e-07
CKDGen	CKDGen_eGFRcrea_nonDM	Creatinine (without Diabetes Mellitus)	DNAJC16	Thyroid	-5.73072910309	9.99998615329e-09	0.0321030993721049	0.0286099233789	0.939286977249	0.0178096856182	0.026078477477
CKDGen	CKDGen_eGFRcrea_nonDM	Creatinine (without Diabetes Mellitus)	DOK3	Stomach	-6.31413944549	2.71668899814e-10	0.6722080692140001	0.0632124123602	0.264579518426	0.0494186436842	0.00357241091366
CKDGen	CKDGen_eGFRcrea_nonDM	Creatinine (without Diabetes Mellitus)	DUOX1	Adipose_Subcutaneous	12.0974027398	1.09005626786e-33	0.0402067406953	0.921215244965	0.0385780143399	0.0584295159285	2.46537613548e-05
CKDGen	CKDGen_eGFRcrea_nonDM	Creatinine (without Diabetes Mellitus)	DUOX1	Artery_Tibial	10.7850745847	4.04914730676e-27	0.158324846171	0.59442856534	0.247246588489	0.036067358851	0.00127568023754
CKDGen	CKDGen_eGFRcrea_nonDM	Creatinine (without Diabetes Mellitus)	DUOX1	Brain_Cerebellum	-5.30396655273	1.13313083338e-07	0.424522843794	0.380539904595	0.19493725161	0.0632456111616	0.0103925352098
CKDGen	CKDGen_eGFRcrea_nonDM	Creatinine (without Diabetes Mellitus)	DUOX2	Adipose_Subcutaneous	9.49622546016	2.17636244564e-21	0.549094159321	0.322710540225	0.128195300454	0.0504059953023	9.25155392658e-05
CKDGen	CKDGen_eGFRcrea_nonDM	Creatinine (without Diabetes Mellitus)	DUOX2	Artery_Tibial	8.33092924102	8.02102626398e-17	0.755958528099	0.148329658894	0.0957118130067	0.0139196577777	0.0465952943854
CKDGen	CKDGen_eGFRcrea_nonDM	Creatinine (without Diabetes Mellitus)	DUOX2	Breast_Mammary_Tissue	7.29943799403	2.88972196779e-13	0.395255385901	0.0955119468882	0.509232667211	0.0441571929118	0.00430179082026
CKDGen	CKDGen_eGFRcrea_nonDM	Creatinine (without Diabetes Mellitus)	DUOX2	Artery_Coronary	5.72407223459	1.04000496087e-08	0.687622174827	0.102333850689	0.210043974484	0.120045809708	0.000121350257838
CKDGen	CKDGen_eGFRcrea_nonDM	Creatinine (without Diabetes Mellitus)	DUOXA1	Adipose_Subcutaneous	10.7096656564	9.169235951e-27	0.557685336096	0.402339724875	0.0399749390282	0.0392523799135	0.000581918572197
CKDGen	CKDGen_eGFRcrea_nonDM	Creatinine (without Diabetes Mellitus)	DUOXA2	Adipose_Subcutaneous	5.53810638861	3.05759514882e-08	0.831682336251	0.102592436135	0.0657252276147	0.0220272436694	0.0103024385289
CKDGen	CKDGen_eGFRcrea_nonDM	Creatinine (without Diabetes Mellitus)	EDEM2	Prostate	6.02170178803	1.72592672234e-09	0.12337547317713612	0.0579779497943	0.818646577029	0.0624745310628	0.0195517757386
CKDGen	CKDGen_eGFRcrea_nonDM	Creatinine (without Diabetes Mellitus)	EPN2	Pancreas	7.31364059448	2.59999993695e-13	0.6913639044941076	0.0399859901989	0.268650105307	0.0333924133128	0.025707162097
CKDGen	CKDGen_eGFRcrea_nonDM	Creatinine (without Diabetes Mellitus)	ERBB2	Nerve_Tibial	6.08434080399	1.16971559133e-09	0.0029157699950827197	0.98193987814	0.0151443518648	0.0736100348153	1.06960948291e-05
CKDGen	CKDGen_eGFRcrea_nonDM	Creatinine (without Diabetes Mellitus)	F12	Esophagus_Mucosa	7.64435195923	2.10000263967e-14	0.006310158356600003	0.011292049441	0.982397792202	0.0637099325407	7.41983542942e-05
CKDGen	CKDGen_eGFRcrea_nonDM	Creatinine (without Diabetes Mellitus)	FAM122A	Artery_Aorta	7.23427161645	4.68034231038e-13	6.8777570647495815e-06	0.986542773161	0.0134503490818	0.153401548576	1.26061873815e-08
CKDGen	CKDGen_eGFRcrea_nonDM	Creatinine (without Diabetes Mellitus)	FAM122A	Esophagus_Mucosa	-6.75288795668	1.44930865056e-11	0.0326891774014717	0.0582768093476	0.909034013251	0.0637394253287	7.39042232993e-05
CKDGen	CKDGen_eGFRcrea_nonDM	Creatinine (without Diabetes Mellitus)	FAM122A	Artery_Coronary	5.68678794696	1.29451031338e-08	0.17514926722023336	0.0384949790111	0.786355753769	0.0386541242957	0.0328566025746
CKDGen	CKDGen_eGFRcrea_nonDM	Creatinine (without Diabetes Mellitus)	FAM47E	Lung	6.85776112349	6.99480921524e-12	6.19758254296e-07	0.999779923203	0.000219457038308	0.119036498246	3.44002878149e-09
CKDGen	CKDGen_eGFRcrea_nonDM	Creatinine (without Diabetes Mellitus)	FAM47E	Thyroid	6.50738320193	7.64711652507e-11	1.225540669490031e-13	0.999999932821	6.71785857003e-08	0.238366209279	4.66218110715e-18
CKDGen	CKDGen_eGFRcrea_nonDM	Creatinine (without Diabetes Mellitus)	FAM47E	Prostate	6.48657873979	8.78073997784e-11	0.000118384286876	0.999737058768	0.000144556945443	0.248398560843	8.99196263715e-07
CKDGen	CKDGen_eGFRcrea_nonDM	Creatinine (without Diabetes Mellitus)	FAM47E	Pituitary	6.43641901658	1.22325052127e-10	2.1035139716000004e-11	0.999999999704	2.7524925958e-10	0.386001322887	1.35569045399e-10
CKDGen	CKDGen_eGFRcrea_nonDM	Creatinine (without Diabetes Mellitus)	FAM47E	Pancreas	5.88684044957	3.93648396282e-09	9.481251115990003e-12	0.999999999957	3.32588650683e-11	0.340346482724	5.83204258449e-15
CKDGen	CKDGen_eGFRcrea_nonDM	Creatinine (without Diabetes Mellitus)	FAM47E	Brain_Cerebellum	5.73243028938	9.90017287304e-09	0.242539759712	0.464527157297	0.292933082991	0.107909941328	0.000704780152417
CKDGen	CKDGen_eGFRcrea_nonDM	Creatinine (without Diabetes Mellitus)	FAM47E	Breast_Mammary_Tissue	5.18791243986	2.12664546634e-07	0.0262782423394	0.970655871447	0.00306588621362	0.0813960792011	9.05178257184e-05
CKDGen	CKDGen_eGFRcrea_nonDM	Creatinine (without Diabetes Mellitus)	FAM47E-STBD1	Ovary	-9.0664524793	1.22954998055e-19	0.0167669328021	0.0286389241961	0.954594143002	0.141773999421	0.000382776238802
CKDGen	CKDGen_eGFRcrea_nonDM	Creatinine (without Diabetes Mellitus)	FAM47E-STBD1	Nerve_Tibial	-8.85567721919	8.31772531235e-19	2.2445684176e-05	0.774611158862	0.225366395454	0.0858663727562	1.83619679174e-06
CKDGen	CKDGen_eGFRcrea_nonDM	Creatinine (without Diabetes Mellitus)	FAM47E-STBD1	Thyroid	-8.22415825083	1.96566419836e-16	0.000871249233968	0.94083450775	0.0582942430157	0.075677454982	3.22041027057e-06
CKDGen	CKDGen_eGFRcrea_nonDM	Creatinine (without Diabetes Mellitus)	FAM47E-STBD1	Muscle_Skeletal	-7.97909707118	1.47407616307e-15	0.170900692733	0.734883677181	0.0942156300858	0.0100316448623	0.0572775024324
CKDGen	CKDGen_eGFRcrea_nonDM	Creatinine (without Diabetes Mellitus)	FAM47E-STBD1	Cells_Transformed_fibroblasts	-7.74309929556	9.70222104233e-15	1.9115465977200005e-11	0.999996848351	3.15162994399e-06	0.217946301967	3.96338057199e-16
CKDGen	CKDGen_eGFRcrea_nonDM	Creatinine (without Diabetes Mellitus)	FAM47E-STBD1	Artery_Tibial	-7.60463160619	2.85716588409e-14	0.0064032386547	0.987206985436	0.00638977590881	0.0641963871694	1.49494061186e-05
CKDGen	CKDGen_eGFRcrea_nonDM	Creatinine (without Diabetes Mellitus)	FAM47E-STBD1	Lung	7.42055824549	1.16627704247e-13	3.4735777308e-05	0.999950402161	1.4862062194e-05	0.125235641482	1.26734200381e-09
CKDGen	CKDGen_eGFRcrea_nonDM	Creatinine (without Diabetes Mellitus)	FAM47E-STBD1	Colon_Transverse	-7.35707371299	1.87985554942e-13	0.242545106603	0.146228465579	0.611226427818	0.0470374669601	0.00462111976884
CKDGen	CKDGen_eGFRcrea_nonDM	Creatinine (without Diabetes Mellitus)	FAM47E-STBD1	Skin_Sun_Exposed_Lower_leg	-7.3382678961	2.16375741907e-13	0.117856538684	0.834499405742	0.0476440555742	0.0397796275945	0.000488900992483
CKDGen	CKDGen_eGFRcrea_nonDM	Creatinine (without Diabetes Mellitus)	FAM47E-STBD1	Heart_Left_Ventricle	-7.23294767488	4.7262153548e-13	0.00296712589516	0.994987062639	0.00204581146605	0.153781361338	2.19994049794e-08
CKDGen	CKDGen_eGFRcrea_nonDM	Creatinine (without Diabetes Mellitus)	FAM47E-STBD1	Stomach	-6.92701533632	4.2981200417e-12	0.00474103039061	0.883460649365	0.111798320244	0.110508762369	9.46804615591e-06
CKDGen	CKDGen_eGFRcrea_nonDM	Creatinine (without Diabetes Mellitus)	FAM47E-STBD1	Esophagus_Gastroesophageal_Junction	-6.39998810681	1.55389054937e-10	0.627705708612	0.284451076873	0.0878432145151	0.0653696773771	0.0037173237757
CKDGen	CKDGen_eGFRcrea_nonDM	Creatinine (without Diabetes Mellitus)	FAM47E-STBD1	Esophagus_Mucosa	-6.18959565658	6.03187399853e-10	0.0222142948674	0.928189140846	0.0495965642861	0.108060068776	1.76512470238e-07
CKDGen	CKDGen_eGFRcrea_nonDM	Creatinine (without Diabetes Mellitus)	FAM47E-STBD1	Colon_Sigmoid	-6.13851435549	8.32967865381e-10	0.54836163608	0.281330227756	0.170308136164	0.0721394525885	0.0025596178418
CKDGen	CKDGen_eGFRcrea_nonDM	Creatinine (without Diabetes Mellitus)	FAM47E-STBD1	Skin_Not_Sun_Exposed_Suprapubic	-5.53749433979	3.06829607381e-08	0.252462137894	0.287986207073	0.459551655032	0.0502984152778	0.00157718699139
CKDGen	CKDGen_eGFRcrea_nonDM	Creatinine (without Diabetes Mellitus)	FAM83C	Esophagus_Mucosa	5.79138287921	6.98092315874e-09	9.146671044057958e-05	0.877426291201	0.122482242089	0.303750953052	1.50439462043e-20
CKDGen	CKDGen_eGFRcrea_nonDM	Creatinine (without Diabetes Mellitus)	FBXL20	Small_Intestine_Terminal_Ileum	-8.11378281284	4.90678069881e-16	0.004654766147146511	0.0925938263893	0.902751407464	0.168478395671	0.000209173748363
CKDGen	CKDGen_eGFRcrea_nonDM	Creatinine (without Diabetes Mellitus)	FBXL20	Esophagus_Muscularis	-6.71114901341	1.93097787346e-11	0.08681539546625805	0.0795807370156	0.833603867518	0.0240018515209	0.0221301571047
CKDGen	CKDGen_eGFRcrea_nonDM	Creatinine (without Diabetes Mellitus)	FGFR4	Adipose_Subcutaneous	5.16604199371	2.39103093006e-07	0.7846463415650001	0.0669471110557	0.14840654738	0.014531844628	0.0375413706259
CKDGen	CKDGen_eGFRcrea_nonDM	Creatinine (without Diabetes Mellitus)	FNDC4	Thyroid	-5.83727904826	5.30601889742e-09	2.467462932772575e-06	0.999892949295	0.000104583241676	0.276447986538	3.65691041722e-21
CKDGen	CKDGen_eGFRcrea_nonDM	Creatinine (without Diabetes Mellitus)	GATM	Thyroid	13.8483855691	1.30103417869e-43	3.92985314384e-15	0.11870764619	0.88129235381	0.225551410933	4.78892829907e-17
CKDGen	CKDGen_eGFRcrea_nonDM	Creatinine (without Diabetes Mellitus)	GATM	Muscle_Skeletal	-13.3188242386	1.7991862631e-40	2.99837363382e-14	0.999980945367	1.90546328172e-05	0.198906577219	4.79928358891e-19
CKDGen	CKDGen_eGFRcrea_nonDM	Creatinine (without Diabetes Mellitus)	GATM	DGN_WB	13.314969768	1.89449126664e-40	NA	NA	NA	0.51532376114	7.43432453199e-147
CKDGen	CKDGen_eGFRcrea_nonDM	Creatinine (without Diabetes Mellitus)	GATM	Lung	13.0303322671	8.22487044513e-39	2.78284209177e-05	0.0228713460752	0.977100825504	0.0505445409169	0.000156745034121
CKDGen	CKDGen_eGFRcrea_nonDM	Creatinine (without Diabetes Mellitus)	GATM	Whole_Blood	12.9877253852	1.4363270238e-38	3.51667084378e-05	0.827342091705	0.172622741586	0.0746203926763	3.38122790771e-07
CKDGen	CKDGen_eGFRcrea_nonDM	Creatinine (without Diabetes Mellitus)	GATM	Artery_Tibial	-12.6883238646	6.863900369e-37	5.10605100694e-05	0.999888433903	6.05055867149e-05	0.086427423583	4.34149011034e-07
CKDGen	CKDGen_eGFRcrea_nonDM	Creatinine (without Diabetes Mellitus)	GATM	Skin_Sun_Exposed_Lower_leg	12.1887295563	3.56942534746e-34	1.82426977683e-11	0.999982048021	1.79519612013e-05	0.161604608984	3.70643596302e-13
CKDGen	CKDGen_eGFRcrea_nonDM	Creatinine (without Diabetes Mellitus)	GATM	Nerve_Tibial	11.7833608686	4.75582248436e-32	9.78658862262e-05	0.999192719979	0.000709414134423	0.123143044553	7.84331841693e-09
CKDGen	CKDGen_eGFRcrea_nonDM	Creatinine (without Diabetes Mellitus)	GATM	Adrenal_Gland	10.3556212964	3.94616132407e-25	0.609290842667	0.31856969328	0.0721394640523	0.0696590905485	0.00282449681781
CKDGen	CKDGen_eGFRcrea_nonDM	Creatinine (without Diabetes Mellitus)	GATM	Esophagus_Mucosa	10.3181904689	5.83117493566e-25	2.74043227572e-05	0.0462260064544	0.953746589223	0.0917124263067	1.66897438026e-06
CKDGen	CKDGen_eGFRcrea_nonDM	Creatinine (without Diabetes Mellitus)	GATM	Stomach	10.0720154603	7.34571168491e-24	0.180627725411	0.324954777969	0.494417496619	0.0713292568701	0.000430380145619
CKDGen	CKDGen_eGFRcrea_nonDM	Creatinine (without Diabetes Mellitus)	GATM	Heart_Atrial_Appendage	-9.71338329104	2.64411621301e-22	0.276592130485	0.527440031914	0.195967837601	0.0849706996485	0.000193057861173
CKDGen	CKDGen_eGFRcrea_nonDM	Creatinine (without Diabetes Mellitus)	GATM	Pituitary	8.39513300791	4.65367139254e-17	0.302839387354	0.266010557656	0.43115005499	0.216127946072	5.72090269467e-06
CKDGen	CKDGen_eGFRcrea_nonDM	Creatinine (without Diabetes Mellitus)	GATM	Colon_Sigmoid	-6.2654555534	3.71737024983e-10	0.42369382921	0.243290536672	0.333015634118	0.0360453536695	0.0346876593512
CKDGen	CKDGen_eGFRcrea_nonDM	Creatinine (without Diabetes Mellitus)	GGT7	Muscle_Skeletal	-6.29345012569	3.10486297564e-10	7.422950497851614e-06	0.0700801182811	0.929912458768	0.131874459733	1.07642945667e-12
CKDGen	CKDGen_eGFRcrea_nonDM	Creatinine (without Diabetes Mellitus)	GIMAP5	Brain_Caudate_basal_ganglia	-6.9466000198	3.74194664817e-12	0.258256932744	0.0440585659146	0.697684501341	0.110735304424	0.000717500235378
CKDGen	CKDGen_eGFRcrea_nonDM	Creatinine (without Diabetes Mellitus)	GOLPH3L	Esophagus_Gastroesophageal_Junction	5.37488003743	7.66336863711e-08	0.5679990968993819	0.0523584263076	0.379642476793	0.0529989699493	0.00921932606474
CKDGen	CKDGen_eGFRcrea_nonDM	Creatinine (without Diabetes Mellitus)	GPRC5B	Esophagus_Mucosa	-8.44408692223	3.06431127302e-17	0.453292506249	0.0816731332012	0.46503436055	0.0242558356414	0.0155207665621
CKDGen	CKDGen_eGFRcrea_nonDM	Creatinine (without Diabetes Mellitus)	GSDMB	Stomach	5.90023737832	3.62978957987e-09	0.013308104770272564	0.159786690314	0.826905204916	0.0820883354009	0.000151986657449
CKDGen	CKDGen_eGFRcrea_nonDM	Creatinine (without Diabetes Mellitus)	GSS	Brain_Cerebellum	-5.7591565398	8.45352790145e-09	0.17150869441959254	0.0937810899586	0.734710215622	0.0300043107716	0.0801590705631
CKDGen	CKDGen_eGFRcrea_nonDM	Creatinine (without Diabetes Mellitus)	IDI2	Muscle_Skeletal	5.32604947512	1.00371802312e-07	1.3582514285645782e-05	0.0796468597454	0.92033955774	0.197591368929	6.46337245111e-19
CKDGen	CKDGen_eGFRcrea_nonDM	Creatinine (without Diabetes Mellitus)	IQCK	Pancreas	-5.33689180208	9.45534239947e-08	0.799852469686	0.110649534774	0.0894979955398	0.0295774400052	0.0359698942797
CKDGen	CKDGen_eGFRcrea_nonDM	Creatinine (without Diabetes Mellitus)	ITCH	Adipose_Subcutaneous	5.79165739504	6.96952017012e-09	0.2095628535144032	0.167918573767	0.622518572718	0.0281825399768	0.00365527401239
CKDGen	CKDGen_eGFRcrea_nonDM	Creatinine (without Diabetes Mellitus)	ITCH	Skin_Sun_Exposed_Lower_leg	5.59008809848	2.26954436151e-08	0.0002012064999758383	0.362819907035	0.636978886465	0.0749605769283	1.35959095031e-06
CKDGen	CKDGen_eGFRcrea_nonDM	Creatinine (without Diabetes Mellitus)	ITCH	Breast_Mammary_Tissue	5.49086616547	3.99967354927e-08	0.08736316444082508	0.292989221053	0.619647614506	0.0448700497806	0.00399410977056
CKDGen	CKDGen_eGFRcrea_nonDM	Creatinine (without Diabetes Mellitus)	ITIH4	Colon_Sigmoid	5.21891325047	1.79976030367e-07	0.0018969782836349	0.0078887257671	0.990214295949	0.165610428159	2.72690430213e-06
CKDGen	CKDGen_eGFRcrea_nonDM	Creatinine (without Diabetes Mellitus)	IZUMO1	Heart_Left_Ventricle	-6.60211815911	4.05324239564e-11	0.000693066008438741	0.0828622243613	0.91644470963	0.338235255143	1.38500506998e-18
CKDGen	CKDGen_eGFRcrea_nonDM	Creatinine (without Diabetes Mellitus)	IZUMO1	Adrenal_Gland	-5.52358543388	3.32150665974e-08	0.000128221248064	0.0145203904205	0.985351388331	0.498732472558	2.54879137954e-20
CKDGen	CKDGen_eGFRcrea_nonDM	Creatinine (without Diabetes Mellitus)	IZUMO1	Esophagus_Mucosa	-5.37615164332	7.60947100324e-08	0.00013490072464200067	0.0153279051759	0.9845371941	0.380203707257	1.23919905079e-26
CKDGen	CKDGen_eGFRcrea_nonDM	Creatinine (without Diabetes Mellitus)	IZUMO1	Heart_Atrial_Appendage	-5.33742737322	9.4274645642e-08	0.00010908250944767634	0.0122028898307	0.98768802766	0.291934283918	1.97259818389e-13
CKDGen	CKDGen_eGFRcrea_nonDM	Creatinine (without Diabetes Mellitus)	IZUMO1	Lung	-5.28939124464	1.2272412706e-07	0.000198202720737	0.0229901847574	0.976811612522	0.390358641048	1.6719521614e-31
CKDGen	CKDGen_eGFRcrea_nonDM	Creatinine (without Diabetes Mellitus)	IZUMO1	Testis	-5.2827798557	1.27238254054e-07	0.00011222473181866476	0.0125668517212	0.987320923547	0.178874997821	3.42472874803e-08
CKDGen	CKDGen_eGFRcrea_nonDM	Creatinine (without Diabetes Mellitus)	KNG1	Brain_Cortex	5.19744276094	2.02048724527e-07	0.435078619649217	0.451479397493	0.113441982857	0.0768482174421	0.00624996030145
CKDGen	CKDGen_eGFRcrea_nonDM	Creatinine (without Diabetes Mellitus)	L3MBTL3	Adipose_Subcutaneous	-5.48211434538	4.20272436919e-08	0.015902107567103425	0.0226284374551	0.961469454978	0.134616647053	6.29981951376e-11
CKDGen	CKDGen_eGFRcrea_nonDM	Creatinine (without Diabetes Mellitus)	LMAN2	DGN_WB	-6.26787373075	3.6601138096e-10	NA	NA	NA	0.0333851392213	2.30165735476e-08
CKDGen	CKDGen_eGFRcrea_nonDM	Creatinine (without Diabetes Mellitus)	LMAN2	Artery_Aorta	-5.26308625111	1.41657080678e-07	0.5780883079570001	0.372077928833	0.04983376321	0.0843057890429	3.48966496745e-05
CKDGen	CKDGen_eGFRcrea_nonDM	Creatinine (without Diabetes Mellitus)	MAMSTR	Heart_Left_Ventricle	-5.27596023646	1.32062724008e-07	0.00046727734301468647	0.0555782832905	0.943954439367	0.215908556744	1.4443704959e-11
CKDGen	CKDGen_eGFRcrea_nonDM	Creatinine (without Diabetes Mellitus)	MANBA	DGN_WB	-5.69687845493	1.22020851396e-08	NA	NA	NA	0.0389739059866	1.48524309968e-09
CKDGen	CKDGen_eGFRcrea_nonDM	Creatinine (without Diabetes Mellitus)	MANBA	Testis	-5.64005088806	1.69999915385e-08	0.4603139426299822	0.103904227577	0.435781829794	0.023771993185	0.0538554001143
CKDGen	CKDGen_eGFRcrea_nonDM	Creatinine (without Diabetes Mellitus)	MANBA	Cells_Transformed_fibroblasts	5.42460925188	5.8081456607e-08	0.00034370056125800004	0.989899247971	0.00975705146798	0.335056626661	9.91089822552e-26
CKDGen	CKDGen_eGFRcrea_nonDM	Creatinine (without Diabetes Mellitus)	MAP1LC3A	Breast_Mammary_Tissue	-6.4908666456	8.53439977338e-11	2.0455423604318624e-05	0.18984095926	0.810138585316	0.183244556039	1.4972991713e-09
CKDGen	CKDGen_eGFRcrea_nonDM	Creatinine (without Diabetes Mellitus)	MAP1LC3A	Adipose_Subcutaneous	-6.44424523911	1.16177101565e-10	8.005478651950002e-06	0.0750942324547	0.924897762067	0.25360635355	1.44182546874e-20
CKDGen	CKDGen_eGFRcrea_nonDM	Creatinine (without Diabetes Mellitus)	MAP1LC3A	Artery_Tibial	-6.39508228908	1.60460916959e-10	4.926269294295837e-06	0.0458251324897	0.954169941241	0.241789777169	9.32229926493e-19
CKDGen	CKDGen_eGFRcrea_nonDM	Creatinine (without Diabetes Mellitus)	MAP1LC3A	Heart_Atrial_Appendage	-6.38708000154	1.69083193399e-10	5.030478441762413e-05	0.141929193898	0.858020501317	0.201221771737	3.03162013881e-09
CKDGen	CKDGen_eGFRcrea_nonDM	Creatinine (without Diabetes Mellitus)	MAP1LC3A	Brain_Cerebellum	-6.32833335927	2.47823294671e-10	5.98913482534484e-06	0.0559218624145	0.944072148451	0.398182304821	9.02578002115e-13
CKDGen	CKDGen_eGFRcrea_nonDM	Creatinine (without Diabetes Mellitus)	MAP1LC3A	Adipose_Visceral_Omentum	-6.20673161159	5.40978696969e-10	1.4092246708325576e-05	0.132940342307	0.867045565447	0.20284126124	1.25634203372e-10
CKDGen	CKDGen_eGFRcrea_nonDM	Creatinine (without Diabetes Mellitus)	MAP1LC3A	Uterus	-6.19445991221	5.84852232001e-10	0.4904217067983213	0.107545742188	0.402032551014	0.118447710345	0.00353067080892
CKDGen	CKDGen_eGFRcrea_nonDM	Creatinine (without Diabetes Mellitus)	MAP1LC3A	Muscle_Skeletal	-6.17685200318	6.53923176636e-10	3.715170223028391e-05	0.168027576004	0.831935272293	0.0807574080686	3.92149368862e-08
CKDGen	CKDGen_eGFRcrea_nonDM	Creatinine (without Diabetes Mellitus)	MAP1LC3A	Brain_Anterior_cingulate_cortex_BA24	-6.14767327276	7.86277863323e-10	0.06464320341613985	0.128038564252	0.807318232331	0.141224516144	0.00114165732216
CKDGen	CKDGen_eGFRcrea_nonDM	Creatinine (without Diabetes Mellitus)	MAP1LC3A	Skin_Sun_Exposed_Lower_leg	-6.12889723954	8.84902537737e-10	0.0008888114301244357	0.248377452806	0.750733735763	0.0387390231414	0.000581861498047
CKDGen	CKDGen_eGFRcrea_nonDM	Creatinine (without Diabetes Mellitus)	MAP1LC3A	Artery_Aorta	-6.00226825277	1.94579875074e-09	2.773691325277933e-05	0.262648913722	0.737323349365	0.207320207851	1.7865738666e-11
CKDGen	CKDGen_eGFRcrea_nonDM	Creatinine (without Diabetes Mellitus)	MAP1LC3A	Thyroid	-5.98315908993	2.18850818648e-09	9.09292045457e-06	0.0854307958805	0.914560111199	0.28969921194	2.78872336411e-22
CKDGen	CKDGen_eGFRcrea_nonDM	Creatinine (without Diabetes Mellitus)	MAP1LC3A	Small_Intestine_Terminal_Ileum	-5.9395187516	2.85859979909e-09	0.2608362051243978	0.144164589458	0.594999205417	0.0681261241441	0.0218601498887
CKDGen	CKDGen_eGFRcrea_nonDM	Creatinine (without Diabetes Mellitus)	MAP1LC3A	Brain_Nucleus_accumbens_basal_ganglia	-5.88406778314	4.00303769659e-09	0.1125720082927898	0.171195959353	0.716232032355	0.0611656302956	0.016846743978
CKDGen	CKDGen_eGFRcrea_nonDM	Creatinine (without Diabetes Mellitus)	MAP1LC3A	Prostate	-5.83418422368	5.40543728062e-09	0.002096777848585652	0.437204318584	0.560698903568	0.289736020563	7.56485687861e-08
CKDGen	CKDGen_eGFRcrea_nonDM	Creatinine (without Diabetes Mellitus)	MAP1LC3A	Lung	-5.81315146698	6.13075412013e-09	2.703321261199053e-05	0.0982070970101	0.901765869777	0.0786323619589	2.03394855164e-06
CKDGen	CKDGen_eGFRcrea_nonDM	Creatinine (without Diabetes Mellitus)	MAP1LC3A	Nerve_Tibial	-5.81201135612	6.17266520854e-09	4.014491225403978e-05	0.380592230681	0.619367624407	0.249409854209	1.48537915867e-17
CKDGen	CKDGen_eGFRcrea_nonDM	Creatinine (without Diabetes Mellitus)	MAP1LC3A	Colon_Sigmoid	-5.78744851823	7.14635791006e-09	0.1916630779205714	0.228795151612	0.579541770467	0.0575992115434	0.00725732560624
CKDGen	CKDGen_eGFRcrea_nonDM	Creatinine (without Diabetes Mellitus)	MAP1LC3A	Pancreas	-5.74379437786	9.2578199082e-09	0.02546920155301294	0.192430560748	0.782100237699	0.0523509428581	0.0050050210834
CKDGen	CKDGen_eGFRcrea_nonDM	Creatinine (without Diabetes Mellitus)	MAP1LC3A	Brain_Hippocampus	-5.74082882244	9.42142888335e-09	0.4709411875999837	0.203975096065	0.325083716335	0.0631281364066	0.0236629529092
CKDGen	CKDGen_eGFRcrea_nonDM	Creatinine (without Diabetes Mellitus)	MAP1LC3A	Testis	-5.71865525025	1.07370388525e-08	1.5309352916801623e-05	0.144520439366	0.855464251281	0.403607989541	4.00694038299e-19
CKDGen	CKDGen_eGFRcrea_nonDM	Creatinine (without Diabetes Mellitus)	MAP1LC3A	Cells_Transformed_fibroblasts	-5.70830636289	1.14105895305e-08	0.001492318285194453	0.181359040498	0.817148641217	0.0731092869987	6.0871133449e-06
CKDGen	CKDGen_eGFRcrea_nonDM	Creatinine (without Diabetes Mellitus)	MAP1LC3A	Pituitary	-5.58742306306	2.3046380471e-08	0.0003033308509100719	0.316025654195	0.683671014954	0.210804181445	7.71478218876e-06
CKDGen	CKDGen_eGFRcrea_nonDM	Creatinine (without Diabetes Mellitus)	MAP1LC3A	Heart_Left_Ventricle	-5.56941139122	2.55601335816e-08	6.719042989269078e-05	0.591555711469	0.408377098101	0.175443909284	1.80617496717e-09
CKDGen	CKDGen_eGFRcrea_nonDM	Creatinine (without Diabetes Mellitus)	MAP1LC3A	Colon_Transverse	-5.53718960855	3.07363746633e-08	0.00023680066847836688	0.164872871258	0.834890328073	0.119069968886	4.33852049773e-06
CKDGen	CKDGen_eGFRcrea_nonDM	Creatinine (without Diabetes Mellitus)	MAP1LC3A	Esophagus_Gastroesophageal_Junction	-5.4974595571	3.8530164265e-08	0.032643417690901795	0.24831099877	0.719045583539	0.106764931269	0.000177316745943
CKDGen	CKDGen_eGFRcrea_nonDM	Creatinine (without Diabetes Mellitus)	MAP1LC3A	Brain_Cortex	-5.48807735832	4.06332121686e-08	6.217810954095331e-05	0.43452191703	0.56541590486	0.328962290576	1.00916357012e-09
CKDGen	CKDGen_eGFRcrea_nonDM	Creatinine (without Diabetes Mellitus)	MAP1LC3A	Stomach	-5.45152298035	4.99402667272e-08	0.002407112423119118	0.240529040655	0.757063846922	0.140240035754	4.88005421502e-07
CKDGen	CKDGen_eGFRcrea_nonDM	Creatinine (without Diabetes Mellitus)	MAP1LC3A	Brain_Cerebellar_Hemisphere	-5.35541085168	8.53622267527e-08	2.9700538974084232e-05	0.280854519278	0.719115780183	0.416470038764	8.67551659823e-12
CKDGen	CKDGen_eGFRcrea_nonDM	Creatinine (without Diabetes Mellitus)	MAP1LC3A	Artery_Coronary	-5.25075281469	1.51478842408e-07	4.325178027685018e-05	0.405904740458	0.594052007762	0.234441914346	2.7745699295e-08
CKDGen	CKDGen_eGFRcrea_nonDM	Creatinine (without Diabetes Mellitus)	MAP1LC3A	Brain_Caudate_basal_ganglia	-5.20185904821	1.97304846467e-07	0.12873282797166322	0.192954776504	0.678312395524	0.072816030908	0.00662599420763
CKDGen	CKDGen_eGFRcrea_nonDM	Creatinine (without Diabetes Mellitus)	MAP3K11	Colon_Sigmoid	-5.51478448477	3.49207614183e-08	0.005664779743765361	0.0271816776064	0.96715354265	0.141770374355	1.63221438416e-05
CKDGen	CKDGen_eGFRcrea_nonDM	Creatinine (without Diabetes Mellitus)	MAP3K11	Adipose_Visceral_Omentum	-5.26139156191	1.42969198654e-07	0.0001037941968480652	0.00358731645508	0.996308889348	0.0783864885569	0.000113502129988
CKDGen	CKDGen_eGFRcrea_nonDM	Creatinine (without Diabetes Mellitus)	MAP3K11	Heart_Atrial_Appendage	-5.22126415539	1.77705842603e-07	0.000648596896015414	0.00848145669278	0.990869946411	0.0643488493026	0.00125371718497
CKDGen	CKDGen_eGFRcrea_nonDM	Creatinine (without Diabetes Mellitus)	MED1	Esophagus_Mucosa	6.50060033798	8.00001090176e-11	0.7031268773984096	0.068839272436	0.228033850166	0.00861200033724	0.150926152198
CKDGen	CKDGen_eGFRcrea_nonDM	Creatinine (without Diabetes Mellitus)	MED1	Adrenal_Gland	6.24131018208	4.33920790787e-10	0.6247429001506475	0.242456384915	0.132800714935	0.0424018637514	0.0207102071895
CKDGen	CKDGen_eGFRcrea_nonDM	Creatinine (without Diabetes Mellitus)	MOB1A	Cells_EBV-transformed_lymphocytes	7.61096065918	2.72066043966e-14	0.08227188021190013	0.157037682405	0.760690437383	0.0903670092684	0.00115492544069
CKDGen	CKDGen_eGFRcrea_nonDM	Creatinine (without Diabetes Mellitus)	MPPED2	Testis	-5.42611617224	5.7593481218e-08	0.008686215669286129	0.990567346666	0.000746437664423	0.104774668928	3.54504879698e-05
CKDGen	CKDGen_eGFRcrea_nonDM	Creatinine (without Diabetes Mellitus)	MXD3	Muscle_Skeletal	6.17809385953	6.48801415884e-10	0.005387576542650146	0.988216653557	0.00639576990081	0.0606013177987	2.20004052007e-06
CKDGen	CKDGen_eGFRcrea_nonDM	Creatinine (without Diabetes Mellitus)	MXD3	Heart_Atrial_Appendage	6.04651176646	1.48015427376e-09	0.04006131012450015	0.954159420579	0.00577926929659	0.10582435525	2.86460680606e-05
CKDGen	CKDGen_eGFRcrea_nonDM	Creatinine (without Diabetes Mellitus)	MXD3	Artery_Aorta	5.27302968185	1.34189850406e-07	0.001479955527010146	0.998101253655	0.000418790818305	0.193342608697	1.01538674508e-10
CKDGen	CKDGen_eGFRcrea_nonDM	Creatinine (without Diabetes Mellitus)	MYH7B	Thyroid	-5.79350508882	6.89323957011e-09	0.002503419533498018	0.420009100177	0.57748748029	0.081370451369	1.32769389245e-06
CKDGen	CKDGen_eGFRcrea_nonDM	Creatinine (without Diabetes Mellitus)	MYH7B	Colon_Transverse	-5.58981218996	2.27315336707e-08	0.01512521226265716	0.0891243237401	0.895750463997	0.0715528817573	0.00043826573677
CKDGen	CKDGen_eGFRcrea_nonDM	Creatinine (without Diabetes Mellitus)	MYH7B	Small_Intestine_Terminal_Ileum	-5.56901015909	2.56190550313e-08	0.3812687158293208	0.26239127198	0.356340012191	0.14496859537	0.000635413868207
CKDGen	CKDGen_eGFRcrea_nonDM	Creatinine (without Diabetes Mellitus)	NACA2	DGN_WB	-5.37651896236	7.59397046982e-08	NA	NA	NA	0.00803136909547	0.00646944441109
CKDGen	CKDGen_eGFRcrea_nonDM	Creatinine (without Diabetes Mellitus)	NAT8	Adipose_Subcutaneous	8.94253015026	3.80360000467e-19	2.0589234691192667e-07	0.0949934680004	0.905006326107	0.0798644039627	7.06968791011e-07
CKDGen	CKDGen_eGFRcrea_nonDM	Creatinine (without Diabetes Mellitus)	NAT8	Esophagus_Gastroesophageal_Junction	8.90174076195	5.49775541753e-19	0.0001218077962080425	0.0759534655973	0.923924726607	0.171919876461	1.25694067508e-06
CKDGen	CKDGen_eGFRcrea_nonDM	Creatinine (without Diabetes Mellitus)	NAT8	Thyroid	8.87480568577	7.00556167356e-19	3.051090372760542e-08	0.107470209513	0.892529759976	0.153903954118	1.15658628376e-11
CKDGen	CKDGen_eGFRcrea_nonDM	Creatinine (without Diabetes Mellitus)	NAT8	Skin_Sun_Exposed_Lower_leg	8.70896431945	3.0666378089e-18	0.000226982841211081	0.14563971078	0.854133306379	0.0466743141935	0.000154560366185
CKDGen	CKDGen_eGFRcrea_nonDM	Creatinine (without Diabetes Mellitus)	NAT8	Artery_Tibial	8.64756628437	5.26093448164e-18	0.0004912596549430503	0.0897351813099	0.909773559035	0.0651995786553	1.27538252105e-05
CKDGen	CKDGen_eGFRcrea_nonDM	Creatinine (without Diabetes Mellitus)	NAT8	Heart_Atrial_Appendage	8.49940904134	1.90558306111e-17	0.16246209300200015	0.110362527661	0.727175379337	0.0260300832505	0.0421862527039
CKDGen	CKDGen_eGFRcrea_nonDM	Creatinine (without Diabetes Mellitus)	NAT8	Brain_Cerebellum	8.17147391768	3.04644373448e-16	0.13472795344400013	0.114196223173	0.751075823383	0.0611064919251	0.0118238555045
CKDGen	CKDGen_eGFRcrea_nonDM	Creatinine (without Diabetes Mellitus)	NAT8	Prostate	7.76546055816	8.13490776377e-15	0.16910501295000016	0.173089292241	0.65780569481	0.153841040228	0.000171787083521
CKDGen	CKDGen_eGFRcrea_nonDM	Creatinine (without Diabetes Mellitus)	NAT8	Pancreas	7.72861892751	1.08719587137e-14	0.004046203678820071	0.123897386303	0.872056410018	0.0915752763206	0.000176055636392
CKDGen	CKDGen_eGFRcrea_nonDM	Creatinine (without Diabetes Mellitus)	NAT8	Skin_Not_Sun_Exposed_Suprapubic	7.65774473012	1.89226527378e-14	0.1120317964720001	0.0844697998934	0.803498403635	0.0216787488483	0.0394586977548
CKDGen	CKDGen_eGFRcrea_nonDM	Creatinine (without Diabetes Mellitus)	NAT8	Brain_Cortex	6.23053702069	4.64838962616e-10	0.11339771759800017	0.172485941978	0.714116340423	0.062933093926	0.0136889709518
CKDGen	CKDGen_eGFRcrea_nonDM	Creatinine (without Diabetes Mellitus)	NAT8	Artery_Aorta	5.86885684142	4.38810113625e-09	0.13784281415500016	0.140714077986	0.721443107858	0.0527603889846	0.0011664921557
CKDGen	CKDGen_eGFRcrea_nonDM	Creatinine (without Diabetes Mellitus)	NAT8	Brain_Cerebellar_Hemisphere	5.8046038933	6.45183455556e-09	0.09391829663860014	0.15427782725	0.751803876111	0.0856814326668	0.00537480268997
CKDGen	CKDGen_eGFRcrea_nonDM	Creatinine (without Diabetes Mellitus)	NCOA6	Brain_Putamen_basal_ganglia	-5.2814251887	1.28182822999e-07	0.2284509768613831	0.678003779111	0.0935452440279	0.0743684828092	0.013185460658
CKDGen	CKDGen_eGFRcrea_nonDM	Creatinine (without Diabetes Mellitus)	NFATC1	Muscle_Skeletal	6.08750800105	1.14681646824e-09	3.23829014424799e-05	7.15617486825e-05	0.99989605535	0.118612800475	1.72159716844e-11
CKDGen	CKDGen_eGFRcrea_nonDM	Creatinine (without Diabetes Mellitus)	NFATC1	Heart_Left_Ventricle	5.82682426833	5.64920430198e-09	0.053732711090925	0.0080542004574	0.938213088452	0.0211942348674	0.0450526068971
CKDGen	CKDGen_eGFRcrea_nonDM	Creatinine (without Diabetes Mellitus)	NFKB1	Testis	-5.94941370496	2.69104674268e-09	0.39892805518543417	0.183125465096	0.417946479719	0.0225581053851	0.0604433035733
CKDGen	CKDGen_eGFRcrea_nonDM	Creatinine (without Diabetes Mellitus)	ORC4	Cells_Transformed_fibroblasts	-5.6364550784	1.73586289581e-08	0.019867742646873902	0.0944518435595	0.885680413794	0.0471238592878	0.000310000885015
CKDGen	CKDGen_eGFRcrea_nonDM	Creatinine (without Diabetes Mellitus)	ORC4	Lung	-5.35306916161	8.64747775832e-08	0.06533776567865	0.0968132711135	0.837848963208	0.0219796987348	0.0133435883998
CKDGen	CKDGen_eGFRcrea_nonDM	Creatinine (without Diabetes Mellitus)	ORC4	Whole_Blood	-5.33085437305	9.77517837558e-08	0.074532316569548	0.117912938204	0.807554745226	0.0116814126114	0.0470893167536
CKDGen	CKDGen_eGFRcrea_nonDM	Creatinine (without Diabetes Mellitus)	OVOL1	Brain_Cerebellum	-5.8741070664	4.25128558303e-09	0.0001429832312430087	0.00232790322528	0.997529113543	0.178383184887	8.83444842315e-06
CKDGen	CKDGen_eGFRcrea_nonDM	Creatinine (without Diabetes Mellitus)	OVOL1	Thyroid	5.83210352604	5.47329410442e-09	3.38570126361472e-05	0.00661375941461	0.993352383573	0.103466673524	4.12323952526e-08
CKDGen	CKDGen_eGFRcrea_nonDM	Creatinine (without Diabetes Mellitus)	OVOL1	Brain_Cerebellar_Hemisphere	-5.75364116481	8.73414496782e-09	0.01163585928196839	0.00791066614158	0.980453474576	0.130438491202	0.000506714299972
CKDGen	CKDGen_eGFRcrea_nonDM	Creatinine (without Diabetes Mellitus)	PCNXL3	Thyroid	-5.69477826639	1.23532357903e-08	0.06587758185493561	0.0856929765564	0.848429441589	0.0307499987388	0.0033530322624
CKDGen	CKDGen_eGFRcrea_nonDM	Creatinine (without Diabetes Mellitus)	PCNXL3	Heart_Atrial_Appendage	-5.56609068867	2.60517696857e-08	0.00608677680643228	0.073147815421	0.920765407773	0.103983085436	3.393423047e-05
CKDGen	CKDGen_eGFRcrea_nonDM	Creatinine (without Diabetes Mellitus)	PDILT	Testis	6.93457460592	4.07445337339e-12	0.0175897004973	0.978784161815	0.00362613768731	0.121303776831	7.82511592033e-06
CKDGen	CKDGen_eGFRcrea_nonDM	Creatinine (without Diabetes Mellitus)	PGAP3	Esophagus_Mucosa	7.10357565335	1.21569749933e-12	0.31488962018971484	0.446033380813	0.239076998996	0.0169069246521	0.0437340861571
CKDGen	CKDGen_eGFRcrea_nonDM	Creatinine (without Diabetes Mellitus)	PGAP3	Artery_Aorta	6.77567954262	1.23822864099e-11	0.0660092262719931	0.26278232678	0.671208446948	0.0366951201954	0.00700561922629
CKDGen	CKDGen_eGFRcrea_nonDM	Creatinine (without Diabetes Mellitus)	PGAP3	Nerve_Tibial	6.76550059325	1.32849051095e-11	9.984502514621485e-07	0.999939144619	5.98569310414e-05	0.120765465874	1.11646234581e-08
CKDGen	CKDGen_eGFRcrea_nonDM	Creatinine (without Diabetes Mellitus)	PGAP3	Colon_Transverse	6.28371996277	3.30565935214e-10	0.00015478248930778798	0.975809310756	0.024035906755	0.154909959365	1.19741492208e-07
CKDGen	CKDGen_eGFRcrea_nonDM	Creatinine (without Diabetes Mellitus)	PGAP3	Heart_Left_Ventricle	5.84014891537	5.21541827475e-09	4.4214301891952226e-10	0.999998986238	1.01331996101e-06	0.194594800856	1.88832151586e-10
CKDGen	CKDGen_eGFRcrea_nonDM	Creatinine (without Diabetes Mellitus)	PGAP3	Heart_Atrial_Appendage	5.7966979101	6.7633359787e-09	8.391389648245979e-08	0.999998322283	1.59380342391e-06	0.232928794321	1.17682469194e-10
CKDGen	CKDGen_eGFRcrea_nonDM	Creatinine (without Diabetes Mellitus)	PGAP3	Skin_Not_Sun_Exposed_Suprapubic	5.74525179539	9.17843005012e-09	0.0007671508915864943	0.99786877662	0.00136407248847	0.146224608891	3.18567684915e-08
CKDGen	CKDGen_eGFRcrea_nonDM	Creatinine (without Diabetes Mellitus)	PGAP3	Stomach	5.72259309394	1.0491032389e-08	5.236762981521594e-09	0.999998901196	1.09356752566e-06	0.256698147073	1.7976133185e-12
CKDGen	CKDGen_eGFRcrea_nonDM	Creatinine (without Diabetes Mellitus)	PGAP3	Thyroid	5.70845500746	1.14006305747e-08	4.4294338786471855e-11	0.999999603358	3.96598109037e-07	0.223320648238	7.15675892536e-17
CKDGen	CKDGen_eGFRcrea_nonDM	Creatinine (without Diabetes Mellitus)	PGAP3	Adipose_Visceral_Omentum	5.49121388659	3.99180577845e-08	0.007410245332280559	0.954774822205	0.0378149324627	0.0723688515019	0.00021332854545
CKDGen	CKDGen_eGFRcrea_nonDM	Creatinine (without Diabetes Mellitus)	PGAP3	Muscle_Skeletal	5.36851549411	7.93873720349e-08	9.542131713518897e-09	0.999993977233	6.01322504764e-06	0.118065259619	1.92888625148e-11
CKDGen	CKDGen_eGFRcrea_nonDM	Creatinine (without Diabetes Mellitus)	PGAP3	Skin_Sun_Exposed_Lower_leg	5.36371268047	8.15285532408e-08	1.204536088583734e-10	0.99999930344	6.96439494572e-07	0.15367408304	1.55873907696e-12
CKDGen	CKDGen_eGFRcrea_nonDM	Creatinine (without Diabetes Mellitus)	PIGU	Esophagus_Gastroesophageal_Junction	-5.4372883063	5.40975650568e-08	0.6910596424951916	0.134063046994	0.17487731051	0.0410445694379	0.0223543115985
CKDGen	CKDGen_eGFRcrea_nonDM	Creatinine (without Diabetes Mellitus)	PIGU	Artery_Tibial	-5.27721042841	1.31165238529e-07	0.029964802081604458	0.667625916425	0.302409281494	0.0259812831921	0.00639039493306
CKDGen	CKDGen_eGFRcrea_nonDM	Creatinine (without Diabetes Mellitus)	PIP5K1B	Artery_Aorta	7.28638179678	3.1838987906e-13	0.0030623644350629767	0.00444831797237	0.992489317593	0.0604113665439	0.000498811125821
CKDGen	CKDGen_eGFRcrea_nonDM	Creatinine (without Diabetes Mellitus)	PIP5K1B	Testis	6.23491410815	4.52026039799e-10	0.007670564500337268	0.00605049162229	0.986278943877	0.077181453493	0.000426998803994
CKDGen	CKDGen_eGFRcrea_nonDM	Creatinine (without Diabetes Mellitus)	PNMT	Heart_Atrial_Appendage	6.9247438076	4.36765217446e-12	0.004138327814784458	0.282211546891	0.713650125294	0.145644558951	6.92637943803e-07
CKDGen	CKDGen_eGFRcrea_nonDM	Creatinine (without Diabetes Mellitus)	PNMT	Nerve_Tibial	6.49560587856	8.26999004169e-11	0.10375849560506603	0.190303594398	0.705937909997	0.0200308661527	0.0235238890226
CKDGen	CKDGen_eGFRcrea_nonDM	Creatinine (without Diabetes Mellitus)	PPP1R1B	Esophagus_Mucosa	-6.12642123188	8.98776688021e-10	1.546435167991131e-05	0.999604614104	0.000379921544708	0.114380377987	7.34800588278e-08
CKDGen	CKDGen_eGFRcrea_nonDM	Creatinine (without Diabetes Mellitus)	PPP1R1B	DGN_WB	6.00961620045	1.85963035984e-09	NA	NA	NA	0.335516584225	9.97356647951e-84
CKDGen	CKDGen_eGFRcrea_nonDM	Creatinine (without Diabetes Mellitus)	PROCR	Adipose_Visceral_Omentum	5.82193274285	5.81709598576e-09	0.5976733347649875	0.14140426099	0.260922404246	0.0291195677714	0.0202143374236
CKDGen	CKDGen_eGFRcrea_nonDM	Creatinine (without Diabetes Mellitus)	PROCR	Skin_Sun_Exposed_Lower_leg	5.35069774104	8.76157565262e-08	0.0005493915774957834	0.970032175933	0.02941843249	0.0977976419923	2.82528165005e-08
CKDGen	CKDGen_eGFRcrea_nonDM	Creatinine (without Diabetes Mellitus)	PROCR	Skin_Not_Sun_Exposed_Suprapubic	5.26809118903	1.37849630103e-07	0.5981807435940938	0.156955199592	0.244864056814	0.0529514021112	0.00117611159429
CKDGen	CKDGen_eGFRcrea_nonDM	Creatinine (without Diabetes Mellitus)	PTPN12	Nerve_Tibial	7.08045135506	1.43685696735e-12	1.9934036689357186e-05	0.158556180021	0.841423885942	0.124576503065	6.33704698289e-09
CKDGen	CKDGen_eGFRcrea_nonDM	Creatinine (without Diabetes Mellitus)	PTPN12	Heart_Left_Ventricle	5.64030272005	1.69751458494e-08	8.057031003500882e-05	0.633112409345	0.366807020345	0.164168202293	6.68132465515e-09
CKDGen	CKDGen_eGFRcrea_nonDM	Creatinine (without Diabetes Mellitus)	PTPN12	Brain_Cortex	5.4158449173	6.09999566634e-08	0.6970934295892196	0.113334010685	0.189572559726	0.0693446775736	0.00953478026137
CKDGen	CKDGen_eGFRcrea_nonDM	Creatinine (without Diabetes Mellitus)	PTPN12	Artery_Coronary	5.36093053572	8.27943525214e-08	0.0037294238719746135	0.652355581111	0.343914995017	0.156768590374	9.0803304976e-06
CKDGen	CKDGen_eGFRcrea_nonDM	Creatinine (without Diabetes Mellitus)	PTPN12	Adipose_Visceral_Omentum	5.2665555915	1.39007166048e-07	0.0018954564647195439	0.0615900395358	0.936514503999	0.109591990115	4.17142505499e-06
CKDGen	CKDGen_eGFRcrea_nonDM	Creatinine (without Diabetes Mellitus)	RASIP1	Esophagus_Mucosa	-5.19657466288	2.02994093152e-07	0.00020144006965939915	0.0233855789337	0.976412980997	0.216323792796	2.44210486625e-14
CKDGen	CKDGen_eGFRcrea_nonDM	Creatinine (without Diabetes Mellitus)	RASIP1	Testis	-5.17890392709	2.23193368837e-07	0.00011512790272610568	0.0129367053285	0.986948166769	0.307104492005	5.10677520604e-14
CKDGen	CKDGen_eGFRcrea_nonDM	Creatinine (without Diabetes Mellitus)	RGS14	Esophagus_Mucosa	7.99219871364	1.32553153824e-15	1.0436779175412202e-07	0.266515433636	0.733484461996	0.196560950085	5.01573599587e-13
CKDGen	CKDGen_eGFRcrea_nonDM	Creatinine (without Diabetes Mellitus)	RGS14	Muscle_Skeletal	7.90961932432	2.58177135604e-15	1.4242991859554575e-10	0.995320448768	0.00467955108981	0.139067679362	2.3564638233e-13
CKDGen	CKDGen_eGFRcrea_nonDM	Creatinine (without Diabetes Mellitus)	RGS14	Artery_Tibial	7.8438831322	4.36823663245e-15	1.4638797522802201e-16	0.999999711099	2.88901062042e-07	0.350461208376	2.42205374084e-28
CKDGen	CKDGen_eGFRcrea_nonDM	Creatinine (without Diabetes Mellitus)	RGS14	Adipose_Subcutaneous	7.72201207077	1.14507546626e-14	3.177983062638761e-08	0.999998035214	1.93300618872e-06	0.168348576916	1.57476353282e-13
CKDGen	CKDGen_eGFRcrea_nonDM	Creatinine (without Diabetes Mellitus)	RGS14	Heart_Left_Ventricle	7.67307650313	1.67919267126e-14	5.470178617319104e-09	0.832203674482	0.167796320048	0.262746460007	4.02073643464e-14
CKDGen	CKDGen_eGFRcrea_nonDM	Creatinine (without Diabetes Mellitus)	RGS14	Brain_Cortex	7.65171699632	1.98313309769e-14	0.48877624413200005	0.0678315104445	0.443392245424	0.0441658157254	0.0398650749539
CKDGen	CKDGen_eGFRcrea_nonDM	Creatinine (without Diabetes Mellitus)	RGS14	Stomach	7.64449639913	2.0976467988e-14	0.000542068137009145	0.989664156214	0.00979377564902	0.174667773928	1.4223769081e-08
CKDGen	CKDGen_eGFRcrea_nonDM	Creatinine (without Diabetes Mellitus)	RGS14	Cells_Transformed_fibroblasts	7.61731209307	2.59012562968e-14	1.46387888641e-16	0.999999988399	1.1600782073e-08	0.544373541141	5.35534693294e-48
CKDGen	CKDGen_eGFRcrea_nonDM	Creatinine (without Diabetes Mellitus)	RGS14	Heart_Atrial_Appendage	7.51097978272	5.86864562666e-14	6.636904949634341e-10	0.999990042161	9.9571751128e-06	0.301360807834	6.78409907115e-14
CKDGen	CKDGen_eGFRcrea_nonDM	Creatinine (without Diabetes Mellitus)	RGS14	Colon_Transverse	7.45194678485	9.19728260067e-14	1.7898644735575929e-09	0.999997964651	2.03355871015e-06	0.253273873601	3.08911286319e-12
CKDGen	CKDGen_eGFRcrea_nonDM	Creatinine (without Diabetes Mellitus)	RGS14	Thyroid	7.41020839644	1.26101103119e-13	1.519606769822367e-08	0.998877022656	0.00112296214781	0.179352499368	1.58846940592e-13
CKDGen	CKDGen_eGFRcrea_nonDM	Creatinine (without Diabetes Mellitus)	RGS14	Adrenal_Gland	7.39541335493	1.40969055815e-13	1.7415140736363743e-06	0.999949551036	4.87074495313e-05	0.283378650549	1.40543452428e-10
CKDGen	CKDGen_eGFRcrea_nonDM	Creatinine (without Diabetes Mellitus)	RGS14	Lung	7.27066800691	3.57714104461e-13	7.108129176546275e-06	0.999221972394	0.000770919476758	0.120418446718	2.7548675333e-09
CKDGen	CKDGen_eGFRcrea_nonDM	Creatinine (without Diabetes Mellitus)	RGS14	Brain_Frontal_Cortex_BA9	7.25096745852	4.13805104772e-13	0.31119861137700017	0.603433998799	0.0853673898243	0.148151816171	0.000151590576251
CKDGen	CKDGen_eGFRcrea_nonDM	Creatinine (without Diabetes Mellitus)	RGS14	Artery_Aorta	7.22828054041	4.89147477619e-13	1.4643416531025168e-16	0.999999802241	1.97758892038e-07	0.372678729633	1.66855056181e-21
CKDGen	CKDGen_eGFRcrea_nonDM	Creatinine (without Diabetes Mellitus)	RGS14	Breast_Mammary_Tissue	7.18991132217	6.48334169865e-13	1.1340465968746383e-05	0.999949135021	3.95245131217e-05	0.153145080786	4.30925113674e-08
CKDGen	CKDGen_eGFRcrea_nonDM	Creatinine (without Diabetes Mellitus)	RGS14	Colon_Sigmoid	6.99104272412	2.72850647186e-12	0.3443654078960002	0.598422304608	0.0572122874962	0.100453221932	0.000335128769714
CKDGen	CKDGen_eGFRcrea_nonDM	Creatinine (without Diabetes Mellitus)	RGS14	Small_Intestine_Terminal_Ileum	6.9746525751	3.06627611171e-12	0.3862494488350001	0.348372533323	0.265378017842	0.129563554	0.00130270126776
CKDGen	CKDGen_eGFRcrea_nonDM	Creatinine (without Diabetes Mellitus)	RGS14	Skin_Sun_Exposed_Lower_leg	6.95692560169	3.47778495106e-12	8.225279013029001e-15	0.999987216844	1.27831562627e-05	0.239959859138	1.24161135654e-19
CKDGen	CKDGen_eGFRcrea_nonDM	Creatinine (without Diabetes Mellitus)	RGS14	DGN_WB	-6.88719751307	5.69021943459e-12	NA	NA	NA	0.0678172888215	9.30011364042e-16
CKDGen	CKDGen_eGFRcrea_nonDM	Creatinine (without Diabetes Mellitus)	RGS14	Testis	6.79839170097	1.05793494615e-11	1.46387888641e-16	0.999999988399	1.16010495185e-08	0.534602635334	1.57049259687e-27
CKDGen	CKDGen_eGFRcrea_nonDM	Creatinine (without Diabetes Mellitus)	RGS14	Pancreas	6.78383333414	1.17028329935e-11	0.04017662197930014	0.879659695634	0.080163682387	0.128075736947	7.43034013397e-06
CKDGen	CKDGen_eGFRcrea_nonDM	Creatinine (without Diabetes Mellitus)	RGS14	Brain_Cerebellum	6.52499468455	6.80039457775e-11	0.0027679139666100857	0.58209148665	0.415140599383	0.159477589212	2.93184488671e-05
CKDGen	CKDGen_eGFRcrea_nonDM	Creatinine (without Diabetes Mellitus)	RGS14	Pituitary	6.44320120731	1.16979445257e-10	8.197711590983391e-09	0.999999443928	5.47874306283e-07	0.369109419679	4.38798065192e-10
CKDGen	CKDGen_eGFRcrea_nonDM	Creatinine (without Diabetes Mellitus)	RGS14	Skin_Not_Sun_Exposed_Suprapubic	6.41123188932	1.44348437879e-10	0.0029465921630501455	0.988088499031	0.00896490880572	0.163472878022	4.17477621864e-09
CKDGen	CKDGen_eGFRcrea_nonDM	Creatinine (without Diabetes Mellitus)	RGS14	Nerve_Tibial	5.69242729142	1.25245938943e-08	7.416773234236359e-06	0.999792833346	0.000199749881162	0.174390122422	3.16994426237e-12
CKDGen	CKDGen_eGFRcrea_nonDM	Creatinine (without Diabetes Mellitus)	RGS14	Artery_Coronary	5.55435027373	2.78646234533e-08	0.0064856123076201455	0.987867970189	0.00564641750297	0.26315934125	2.86133588155e-09
CKDGen	CKDGen_eGFRcrea_nonDM	Creatinine (without Diabetes Mellitus)	ROMO1	Pancreas	5.47015234701	4.49648898568e-08	0.8029124284752779	0.064123607435	0.132963964089	0.025820597636	0.050269052184
CKDGen	CKDGen_eGFRcrea_nonDM	Creatinine (without Diabetes Mellitus)	RP11-368I7.4	Thyroid	-5.16283301532	2.43240111995e-07	0.00047520109054379004	0.0459445458536	0.953580253056	0.0845226166513	8.11791921304e-07
CKDGen	CKDGen_eGFRcrea_nonDM	Creatinine (without Diabetes Mellitus)	RPL22L1	Adipose_Visceral_Omentum	-5.23611634842	1.6399059831e-07	0.460112005438705	0.0563185664835	0.483569428078	0.0212411806014	0.0477627948953
CKDGen	CKDGen_eGFRcrea_nonDM	Creatinine (without Diabetes Mellitus)	RSBN1L	Brain_Cerebellum	-6.18369068888	6.26200088515e-10	0.08463413672695361	0.63800933828	0.277356524994	0.114467140621	0.000473275701076
CKDGen	CKDGen_eGFRcrea_nonDM	Creatinine (without Diabetes Mellitus)	SDCCAG8	Thyroid	-5.43995129539	5.32951391917e-08	0.1260826501334	0.0529040247335	0.821013325133	0.0107512857836	0.084402122324
CKDGen	CKDGen_eGFRcrea_nonDM	Creatinine (without Diabetes Mellitus)	SDCCAG8	Spleen	-5.40292797503	6.55617900931e-08	0.014124945429454	0.0502543776933	0.935620676877	0.160717899227	9.89278218533e-05
CKDGen	CKDGen_eGFRcrea_nonDM	Creatinine (without Diabetes Mellitus)	SHF	Muscle_Skeletal	11.3622521802	6.44610556369e-30	0.0146511619643	0.0777061172422	0.907642720793	0.0301509678136	0.000923255484
CKDGen	CKDGen_eGFRcrea_nonDM	Creatinine (without Diabetes Mellitus)	SHF	Cells_Transformed_fibroblasts	10.9704637527	5.2999856841e-28	0.398511431056	0.0865285587872	0.514960010157	0.0280707402147	0.00560432543346
CKDGen	CKDGen_eGFRcrea_nonDM	Creatinine (without Diabetes Mellitus)	SHF	Adipose_Subcutaneous	5.52841345954	3.23139759622e-08	0.604026101409	0.0837854305241	0.312188468066	0.016367631383	0.0272220436168
CKDGen	CKDGen_eGFRcrea_nonDM	Creatinine (without Diabetes Mellitus)	SKIL	Muscle_Skeletal	-5.16638824184	2.38660794202e-07	0.035906666368033004	0.0140364410841	0.950056892548	0.0160450786766	0.0160368987591
CKDGen	CKDGen_eGFRcrea_nonDM	Creatinine (without Diabetes Mellitus)	SLC22A3	Heart_Left_Ventricle	-7.57102417158	3.70293137916e-14	0.4211573423700069	0.524369369252	0.0544732883779	0.0310851304353	0.0149611588
CKDGen	CKDGen_eGFRcrea_nonDM	Creatinine (without Diabetes Mellitus)	SLC28A2	Nerve_Tibial	11.3480201039	7.58610250995e-30	1.77447646882e-13	0.355589545749	0.64441045425	0.189472433198	2.92990424977e-13
CKDGen	CKDGen_eGFRcrea_nonDM	Creatinine (without Diabetes Mellitus)	SLC28A2	Adrenal_Gland	10.4910060165	9.50113209025e-26	0.00024345176287	0.412247787784	0.587508760453	0.166023327481	2.18743079205e-06
CKDGen	CKDGen_eGFRcrea_nonDM	Creatinine (without Diabetes Mellitus)	SLC28A2	Thyroid	9.45159933045	3.33692526128e-21	1.91515975564e-13	0.999972656727	2.73432725547e-05	0.216425642979	2.46050016725e-16
CKDGen	CKDGen_eGFRcrea_nonDM	Creatinine (without Diabetes Mellitus)	SLC28A2	Colon_Transverse	-8.02281139795	1.03351973607e-15	0.0016730388038	0.0552758967832	0.943051064413	0.0742507130621	0.000338185966508
CKDGen	CKDGen_eGFRcrea_nonDM	Creatinine (without Diabetes Mellitus)	SLC28A2	Pituitary	7.76911785891	7.90346035755e-15	0.0170518314953	0.86722837713	0.115719791375	0.117406675567	0.00115930491853
CKDGen	CKDGen_eGFRcrea_nonDM	Creatinine (without Diabetes Mellitus)	SLC30A4	Uterus	6.05073200675	1.44189141824e-09	0.768429421008	0.112243693967	0.119326885025	0.0863234270312	0.0135617556585
CKDGen	CKDGen_eGFRcrea_nonDM	Creatinine (without Diabetes Mellitus)	SLC34A1	Skin_Sun_Exposed_Lower_leg	-9.07100747627	1.17921557717e-19	0.5331532914870001	0.115070402021	0.351776306493	0.0218394497609	0.0101212699544
CKDGen	CKDGen_eGFRcrea_nonDM	Creatinine (without Diabetes Mellitus)	SLC34A1	Esophagus_Mucosa	-9.04360389643	1.51589799558e-19	0.00014525621516404253	0.289601264856	0.710253478929	0.101629854804	4.28544305852e-07
CKDGen	CKDGen_eGFRcrea_nonDM	Creatinine (without Diabetes Mellitus)	SLC47A1	Cells_Transformed_fibroblasts	7.49719268121	6.51991046395e-14	7.33387707609e-10	0.00304372262372	0.996956276643	0.379319396377	8.53065186535e-30
CKDGen	CKDGen_eGFRcrea_nonDM	Creatinine (without Diabetes Mellitus)	SLC47A1	Skin_Sun_Exposed_Lower_leg	7.37328043776	1.66479769193e-13	0.005853004115468825	0.00353954510106	0.990607450783	0.0304891190207	0.00232474552371
CKDGen	CKDGen_eGFRcrea_nonDM	Creatinine (without Diabetes Mellitus)	SLC47A1	Esophagus_Mucosa	7.36506517979	1.77060334604e-13	1.992168075242552e-08	0.00244626451036	0.997553715568	0.189646883747	1.42071032529e-12
CKDGen	CKDGen_eGFRcrea_nonDM	Creatinine (without Diabetes Mellitus)	SLC47A1	Esophagus_Gastroesophageal_Junction	7.33019470321	2.29818597696e-13	0.045386012634505604	0.00619976279464	0.948414224571	0.0527807740146	0.00936870567482
CKDGen	CKDGen_eGFRcrea_nonDM	Creatinine (without Diabetes Mellitus)	SLC47A1	Adipose_Visceral_Omentum	7.31513635568	2.57120165861e-13	0.3295080766144589	0.018112804855	0.652379118531	0.0218943027994	0.0444302247248
CKDGen	CKDGen_eGFRcrea_nonDM	Creatinine (without Diabetes Mellitus)	SLC47A1	Colon_Sigmoid	7.22598752648	4.97473408943e-13	0.008213065787425273	0.00448301468138	0.987303919531	0.115901833891	0.000109349866645
CKDGen	CKDGen_eGFRcrea_nonDM	Creatinine (without Diabetes Mellitus)	SLC47A1	Brain_Putamen_basal_ganglia	-7.15826182661	8.17063909385e-13	0.0019404464008590584	0.00242825781639	0.995631295783	0.24292307963	2.55095474135e-06
CKDGen	CKDGen_eGFRcrea_nonDM	Creatinine (without Diabetes Mellitus)	SLC47A1	Nerve_Tibial	7.15555533351	8.33348651732e-13	1.820235948889139e-09	0.00329987770319	0.996700120477	0.143952167999	3.44883246005e-10
CKDGen	CKDGen_eGFRcrea_nonDM	Creatinine (without Diabetes Mellitus)	SLC47A1	Ovary	7.04358328906	1.87357920027e-12	0.17061608657844754	0.0130276591793	0.816356254242	0.0542445050319	0.0319470044239
CKDGen	CKDGen_eGFRcrea_nonDM	Creatinine (without Diabetes Mellitus)	SLC47A1	Heart_Atrial_Appendage	7.03273022236	2.02530734288e-12	7.182090674418995e-08	0.0034038849682	0.996596043211	0.242331884879	4.3856592941e-11
CKDGen	CKDGen_eGFRcrea_nonDM	Creatinine (without Diabetes Mellitus)	SLC47A1	Esophagus_Muscularis	6.95804951903	3.45015954398e-12	1.440040521225921e-05	0.00316040255721	0.996825197038	0.123624239939	9.67349248549e-08
CKDGen	CKDGen_eGFRcrea_nonDM	Creatinine (without Diabetes Mellitus)	SLC47A1	Artery_Tibial	6.87179213242	6.34002953143e-12	8.411960147389424e-10	0.00307813136723	0.996921867792	0.164878057428	9.71152323812e-13
CKDGen	CKDGen_eGFRcrea_nonDM	Creatinine (without Diabetes Mellitus)	SLC47A1	Thyroid	6.79818736076	1.05943620725e-11	1.7972163292486926e-09	0.00305047894618	0.996949519257	0.200899798823	3.82442426482e-15
CKDGen	CKDGen_eGFRcrea_nonDM	Creatinine (without Diabetes Mellitus)	SLC6A13	Thyroid	-7.0186517246	2.24019404785e-12	2.7924408409493783e-07	0.0119013653477	0.988098355408	0.141308626701	9.25765995325e-11
CKDGen	CKDGen_eGFRcrea_nonDM	Creatinine (without Diabetes Mellitus)	SLC7A9	Skin_Sun_Exposed_Lower_leg	6.65084002087	2.91424913044e-11	2.994801433871945e-06	0.863529273312	0.136467731887	0.326744996458	1.34876705646e-27
CKDGen	CKDGen_eGFRcrea_nonDM	Creatinine (without Diabetes Mellitus)	SLC7A9	Artery_Tibial	6.17149593619	6.7646870361e-10	4.028927410235926e-05	0.864646437825	0.135313272901	0.151538509669	9.52132600346e-12
CKDGen	CKDGen_eGFRcrea_nonDM	Creatinine (without Diabetes Mellitus)	SLC7A9	Esophagus_Mucosa	6.14250464872	8.12302996897e-10	3.7116051310591376e-06	0.955821563055	0.04417472534	0.226827163915	4.75938203615e-15
CKDGen	CKDGen_eGFRcrea_nonDM	Creatinine (without Diabetes Mellitus)	SLC7A9	Artery_Aorta	5.98814226746	2.12251369728e-09	0.0035487329836596535	0.519300552581	0.477150714436	0.191873188363	1.21694970927e-10
CKDGen	CKDGen_eGFRcrea_nonDM	Creatinine (without Diabetes Mellitus)	SLC7A9	Nerve_Tibial	5.94051009704	2.84136556116e-09	2.9558726960841256e-06	0.852287730807	0.147709313321	0.414786363391	2.1714778226e-31
CKDGen	CKDGen_eGFRcrea_nonDM	Creatinine (without Diabetes Mellitus)	SLC7A9	Lung	5.90366292494	3.5551818375e-09	3.0496296653911466e-06	0.853084924463	0.146912025907	0.245846352085	1.1763863248e-18
CKDGen	CKDGen_eGFRcrea_nonDM	Creatinine (without Diabetes Mellitus)	SLC7A9	Adipose_Visceral_Omentum	5.74427992547	9.23129682344e-09	0.028791779044639587	0.0672091986486	0.903999022307	0.0741005529058	0.000177927834027
CKDGen	CKDGen_eGFRcrea_nonDM	Creatinine (without Diabetes Mellitus)	SLC7A9	Skin_Not_Sun_Exposed_Suprapubic	5.73148543354	9.95548998436e-09	5.527355907438173e-06	0.887432278995	0.112562193649	0.286984462225	5.94032565371e-16
CKDGen	CKDGen_eGFRcrea_nonDM	Creatinine (without Diabetes Mellitus)	SLC7A9	Breast_Mammary_Tissue	5.62165046211	1.89141661124e-08	0.0015389497971159682	0.611286721077	0.387174329126	0.195927696592	3.51891455806e-10
CKDGen	CKDGen_eGFRcrea_nonDM	Creatinine (without Diabetes Mellitus)	SLC7A9	Esophagus_Gastroesophageal_Junction	5.58575053271	2.32693064182e-08	0.32649357292020886	0.28074918553	0.39275724155	0.115624705118	9.17876189581e-05
CKDGen	CKDGen_eGFRcrea_nonDM	Creatinine (without Diabetes Mellitus)	SLC7A9	Esophagus_Muscularis	5.46867386494	4.53415160565e-08	6.1469831425250256e-06	0.945270046059	0.0547238069581	0.329529984943	1.6606196954e-20
CKDGen	CKDGen_eGFRcrea_nonDM	Creatinine (without Diabetes Mellitus)	SLC7A9	Adipose_Subcutaneous	5.38791573628	7.12794547201e-08	2.9335222622515514e-06	0.845106037539	0.154891028938	0.236798449273	4.02502742013e-19
CKDGen	CKDGen_eGFRcrea_nonDM	Creatinine (without Diabetes Mellitus)	SLC7A9	Brain_Cortex	5.30075759891	1.15323122127e-07	0.26572337410985986	0.590715028634	0.143561597257	0.190844655613	8.58874424115e-06
CKDGen	CKDGen_eGFRcrea_nonDM	Creatinine (without Diabetes Mellitus)	SLC7A9	Thyroid	5.2216502926	1.77335620032e-07	3.46753862162e-06	0.999993269452	3.26300980774e-06	0.404211076203	6.89079885755e-33
CKDGen	CKDGen_eGFRcrea_nonDM	Creatinine (without Diabetes Mellitus)	SLC7A9	DGN_WB	5.20723944029	1.91670700923e-07	NA	NA	NA	0.376010463198	2.588876684e-96
CKDGen	CKDGen_eGFRcrea_nonDM	Creatinine (without Diabetes Mellitus)	SNX17	DGN_WB	-5.42991491157	5.63809268139e-08	NA	NA	NA	0.0118551541987	0.000928012328128
CKDGen	CKDGen_eGFRcrea_nonDM	Creatinine (without Diabetes Mellitus)	SORD	Brain_Nucleus_accumbens_basal_ganglia	-11.6658936989	1.90393259201e-31	0.4246252138	0.0515143270632	0.523860459137	0.0489505621246	0.0330671367955
CKDGen	CKDGen_eGFRcrea_nonDM	Creatinine (without Diabetes Mellitus)	SORD	Brain_Frontal_Cortex_BA9	-6.4695715536	9.82811830842e-11	0.862727730898	0.0736928891123	0.0635793799893	0.051130970044	0.0302056343781
CKDGen	CKDGen_eGFRcrea_nonDM	Creatinine (without Diabetes Mellitus)	SPAG4	Brain_Cerebellum	-5.6031875467	2.10445303265e-08	0.46077061316951856	0.125305600764	0.413923786067	0.0393803504559	0.044489702911
CKDGen	CKDGen_eGFRcrea_nonDM	Creatinine (without Diabetes Mellitus)	SPATA2L	Adipose_Subcutaneous	5.60153577464	2.12460926312e-08	0.005759611796535	0.0291694767173	0.965070911486	0.0431449005376	0.000306110710955
CKDGen	CKDGen_eGFRcrea_nonDM	Creatinine (without Diabetes Mellitus)	SPATA2L	Cells_Transformed_fibroblasts	5.3733696839	7.72786615756e-08	0.000137170037543702	0.0163680425056	0.983494787457	0.0380349813321	0.00122614009296
CKDGen	CKDGen_eGFRcrea_nonDM	Creatinine (without Diabetes Mellitus)	SPATA5L1	Brain_Frontal_Cortex_BA9	-12.7393793658	3.5722521566e-37	0.125725984446	0.596571806292	0.277702209262	0.170354305967	4.3403612984e-05
CKDGen	CKDGen_eGFRcrea_nonDM	Creatinine (without Diabetes Mellitus)	SPATA5L1	Artery_Tibial	-12.7207313599	4.53594633744e-37	3.48029278146e-10	0.999981453294	1.85463578245e-05	0.159954973498	2.26365851743e-12
CKDGen	CKDGen_eGFRcrea_nonDM	Creatinine (without Diabetes Mellitus)	SPATA5L1	Cells_EBV-transformed_lymphocytes	-12.7099074229	5.20960785741e-37	0.0383058524644	0.954053783845	0.00764036369011	0.113135842691	0.000253264858393
CKDGen	CKDGen_eGFRcrea_nonDM	Creatinine (without Diabetes Mellitus)	SPATA5L1	Heart_Left_Ventricle	-12.6988561755	6.00002279973e-37	0.000971334419052	0.854347608392	0.144681057189	0.0771267026197	0.000104717142109
CKDGen	CKDGen_eGFRcrea_nonDM	Creatinine (without Diabetes Mellitus)	SPATA5L1	Artery_Aorta	-12.6708433003	8.57871488359e-37	1.72296664252e-15	0.999981708037	1.82919629918e-05	0.286386036745	5.43543544405e-16
CKDGen	CKDGen_eGFRcrea_nonDM	Creatinine (without Diabetes Mellitus)	SPATA5L1	Nerve_Tibial	-12.6572132313	1.0205828329e-36	7.810146112270108e-26	0.999982293429	1.77065706144e-05	0.335464582629	2.47045373982e-24
CKDGen	CKDGen_eGFRcrea_nonDM	Creatinine (without Diabetes Mellitus)	SPATA5L1	Esophagus_Mucosa	-12.6372575056	1.31563226637e-36	6.88739406161e-06	0.95583490041	0.0441582121964	0.116921300018	5.15919732886e-08
CKDGen	CKDGen_eGFRcrea_nonDM	Creatinine (without Diabetes Mellitus)	SPATA5L1	Heart_Atrial_Appendage	-12.5637394215	3.3415846402e-36	0.000206301834561	0.98778007935	0.0120136188157	0.156268068355	2.51036533822e-07
CKDGen	CKDGen_eGFRcrea_nonDM	Creatinine (without Diabetes Mellitus)	SPATA5L1	Brain_Cerebellum	-12.5626198441	3.38921594653e-36	0.231669365318	0.254794723297	0.513535911385	0.0694876643497	0.00713641119613
CKDGen	CKDGen_eGFRcrea_nonDM	Creatinine (without Diabetes Mellitus)	SPATA5L1	Lung	-12.5482208971	4.06541636813e-36	4.62911271762e-06	0.999886558448	0.000108812438839	0.102140383968	5.08703939894e-08
CKDGen	CKDGen_eGFRcrea_nonDM	Creatinine (without Diabetes Mellitus)	SPATA5L1	Whole_Blood	-12.5321103459	4.98191332417e-36	7.670606871030001e-24	0.999982189161	1.78108387961e-05	0.272533691599	5.03427359116e-25
CKDGen	CKDGen_eGFRcrea_nonDM	Creatinine (without Diabetes Mellitus)	SPATA5L1	Thyroid	-12.4884532336	8.63154282826e-36	1.61547076562e-19	0.999982019249	1.79807505835e-05	0.258065485362	1.20585447194e-19
CKDGen	CKDGen_eGFRcrea_nonDM	Creatinine (without Diabetes Mellitus)	SPATA5L1	Small_Intestine_Terminal_Ileum	-12.4579315819	1.26611998663e-35	0.0448422507403	0.943886242838	0.0112715064217	0.249123029176	3.82790321042e-06
CKDGen	CKDGen_eGFRcrea_nonDM	Creatinine (without Diabetes Mellitus)	SPATA5L1	Stomach	-12.455485153	1.30555140991e-35	0.350369065958	0.409264453111	0.240366480932	0.0429703522321	0.00668071657131
CKDGen	CKDGen_eGFRcrea_nonDM	Creatinine (without Diabetes Mellitus)	SPATA5L1	DGN_WB	-12.3684683677	3.87133089481e-35	NA	NA	NA	0.69839284111	1.09858093791e-241
CKDGen	CKDGen_eGFRcrea_nonDM	Creatinine (without Diabetes Mellitus)	SPATA5L1	Cells_Transformed_fibroblasts	-12.3423653193	5.3558973411e-35	1.077762460579721e-39	0.999981785908	1.82140916029e-05	0.397677687171	1.44748181698e-31
CKDGen	CKDGen_eGFRcrea_nonDM	Creatinine (without Diabetes Mellitus)	SPATA5L1	Adipose_Subcutaneous	-12.3092115461	8.08087490785e-35	4.27314855667e-18	0.999983704768	1.6295231973e-05	0.257737470167	6.29148613051e-21
CKDGen	CKDGen_eGFRcrea_nonDM	Creatinine (without Diabetes Mellitus)	SPATA5L1	Colon_Transverse	-12.1120761295	9.11572238303e-34	0.00252424805144	0.994473696045	0.00300205590354	0.152127726401	1.58894443723e-07
CKDGen	CKDGen_eGFRcrea_nonDM	Creatinine (without Diabetes Mellitus)	SPATA5L1	Testis	-11.9375731197	7.53909139363e-33	0.0271310860613	0.759913138749	0.21295577519	0.0994656453895	5.73854369234e-05
CKDGen	CKDGen_eGFRcrea_nonDM	Creatinine (without Diabetes Mellitus)	SPATA5L1	Adrenal_Gland	-11.9173446766	9.61234783052e-33	0.0472148084936	0.795998342205	0.156786849302	0.149656093231	7.65407264778e-06
CKDGen	CKDGen_eGFRcrea_nonDM	Creatinine (without Diabetes Mellitus)	SPATA5L1	Prostate	-11.8954922502	1.24914319082e-32	0.605905121724	0.193583013976	0.2005118643	0.0599892697833	0.0222291680079
CKDGen	CKDGen_eGFRcrea_nonDM	Creatinine (without Diabetes Mellitus)	SPATA5L1	Pancreas	-11.8626638955	1.84994175565e-32	0.0698074124915	0.665322404184	0.264870183324	0.0948229869019	0.000133230493844
CKDGen	CKDGen_eGFRcrea_nonDM	Creatinine (without Diabetes Mellitus)	SPATA5L1	Breast_Mammary_Tissue	-11.6965863313	1.32684398948e-31	0.000237580114857	0.999314377883	0.00044804200201	0.157256123277	2.73994467589e-08
CKDGen	CKDGen_eGFRcrea_nonDM	Creatinine (without Diabetes Mellitus)	SPATA5L1	Muscle_Skeletal	-11.6299724527	2.90191206248e-31	3.57519037887e-07	0.999376051634	0.000623590847064	0.107182052259	1.82586777328e-10
CKDGen	CKDGen_eGFRcrea_nonDM	Creatinine (without Diabetes Mellitus)	SPATA5L1	Esophagus_Muscularis	-11.4607479016	2.07713316129e-30	4.81485598923e-15	0.999982107772	1.78922279021e-05	0.25308640035	2.1881718769e-15
CKDGen	CKDGen_eGFRcrea_nonDM	Creatinine (without Diabetes Mellitus)	SPATA5L1	Colon_Sigmoid	-11.2740737693	1.76223424398e-29	5.15887436787e-05	0.998948359982	0.0010000512747	0.158240903505	4.76083271124e-06
CKDGen	CKDGen_eGFRcrea_nonDM	Creatinine (without Diabetes Mellitus)	SPATA5L1	Brain_Cerebellar_Hemisphere	-11.268858847	1.86977468729e-29	0.161637962143	0.208934941557	0.6294270963	0.101613097549	0.00233002133922
CKDGen	CKDGen_eGFRcrea_nonDM	Creatinine (without Diabetes Mellitus)	SPATA5L1	Esophagus_Gastroesophageal_Junction	-11.119860707	1.00428665753e-28	0.0120549414141	0.977778962396	0.0101660961901	0.13024810098	3.06901991676e-05
CKDGen	CKDGen_eGFRcrea_nonDM	Creatinine (without Diabetes Mellitus)	SPATA5L1	Skin_Not_Sun_Exposed_Suprapubic	-10.9578350854	6.0939721998e-28	0.0144386694733	0.943103354349	0.0424579761774	0.0541146852527	0.00103418897925
CKDGen	CKDGen_eGFRcrea_nonDM	Creatinine (without Diabetes Mellitus)	SPATA5L1	Skin_Sun_Exposed_Lower_leg	-10.9348426343	7.85421294486e-28	4.66995532934e-05	0.997901503443	0.0020517970033	0.0784705381738	7.5256438276e-07
CKDGen	CKDGen_eGFRcrea_nonDM	Creatinine (without Diabetes Mellitus)	SPATA5L1	Artery_Coronary	-10.3750004007	3.22211031801e-25	3.73768132101e-05	0.999739986885	0.000222636301562	0.242243366591	1.50844354994e-08
CKDGen	CKDGen_eGFRcrea_nonDM	Creatinine (without Diabetes Mellitus)	SPATA5L1	Adipose_Visceral_Omentum	-10.0498784888	9.19807674273e-24	4.99230414535e-13	0.999984333556	1.56664433886e-05	0.296013486794	1.20555369965e-15
CKDGen	CKDGen_eGFRcrea_nonDM	Creatinine (without Diabetes Mellitus)	SQRDL	Heart_Atrial_Appendage	8.51265129478	1.70000729944e-17	0.726883064559	0.122011226244	0.151105709197	0.030165008145	0.02856642184
CKDGen	CKDGen_eGFRcrea_nonDM	Creatinine (without Diabetes Mellitus)	SRCIN1	Esophagus_Mucosa	6.33530271615	2.36875733393e-10	0.20791216399099746	0.0593854229296	0.73270241308	0.036601122541	0.0028623372407
CKDGen	CKDGen_eGFRcrea_nonDM	Creatinine (without Diabetes Mellitus)	STARD3	Cells_Transformed_fibroblasts	5.62511734946	1.85381907109e-08	0.17307125490836026	0.622221980606	0.204706764486	0.0107591110799	0.0877430082473
CKDGen	CKDGen_eGFRcrea_nonDM	Creatinine (without Diabetes Mellitus)	STBD1	DGN_WB	-6.08426821371	1.17024561673e-09	NA	NA	NA	0.27785991629	4.59904213933e-67
CKDGen	CKDGen_eGFRcrea_nonDM	Creatinine (without Diabetes Mellitus)	STC1	Stomach	-5.32770375025	9.94621765098e-08	0.7009545659501626	0.206646086387	0.0923993476629	0.0212311301105	0.0579695404562
CKDGen	CKDGen_eGFRcrea_nonDM	Creatinine (without Diabetes Mellitus)	TBX2	Brain_Cortex	-9.65062614291	4.88564975913e-22	0.804857205113	0.132636855821	0.0625059390668	0.0499965395007	0.0285298571157
CKDGen	CKDGen_eGFRcrea_nonDM	Creatinine (without Diabetes Mellitus)	TBX2	Brain_Putamen_basal_ganglia	-7.52584702627	5.23796374129e-14	0.640573124046	0.0595082457305	0.299918630224	0.172275684123	0.000105633072204
CKDGen	CKDGen_eGFRcrea_nonDM	Creatinine (without Diabetes Mellitus)	TBX2	Testis	-5.38026469593	7.43763973477e-08	0.0001852476478450154	0.999688796366	0.00012595598637	0.225777154296	3.21606707273e-10
CKDGen	CKDGen_eGFRcrea_nonDM	Creatinine (without Diabetes Mellitus)	TBX2	Lung	-5.35303273244	8.64921957151e-08	0.653973376801	0.103806832482	0.242219790716	0.0586987587593	4.45787935705e-05
CKDGen	CKDGen_eGFRcrea_nonDM	Creatinine (without Diabetes Mellitus)	TFDP2	Cells_Transformed_fibroblasts	-6.13924146977	8.29164475809e-10	0.46017723141879385	0.10396700123	0.435855767352	0.00814312296255	0.137692208043
CKDGen	CKDGen_eGFRcrea_nonDM	Creatinine (without Diabetes Mellitus)	TMEM60	Pancreas	6.46047480518	1.04374970658e-10	0.04245754468128458	0.550736892881	0.406805562438	0.0717314016991	0.000959103542464
CKDGen	CKDGen_eGFRcrea_nonDM	Creatinine (without Diabetes Mellitus)	TMEM60	Adipose_Subcutaneous	6.1517168333	7.66486402554e-10	6.708546131502862e-05	0.983727529026	0.0162053855122	0.066653656809	6.33738017481e-06
CKDGen	CKDGen_eGFRcrea_nonDM	Creatinine (without Diabetes Mellitus)	TMEM60	Pituitary	6.07032424991	1.27652247339e-09	0.07976115497041715	0.455187184892	0.465051660138	0.125898747474	0.000745919188904
CKDGen	CKDGen_eGFRcrea_nonDM	Creatinine (without Diabetes Mellitus)	TMEM60	Nerve_Tibial	5.99333817481	2.05576726807e-09	8.810371606679213e-07	0.9748125237	0.0251865952629	0.132190428056	2.03186286859e-09
CKDGen	CKDGen_eGFRcrea_nonDM	Creatinine (without Diabetes Mellitus)	TMEM60	Muscle_Skeletal	-5.94370989363	2.78642561156e-09	1.7692745939420808e-07	0.974571493071	0.0254283300014	0.126544419368	3.29423688693e-12
CKDGen	CKDGen_eGFRcrea_nonDM	Creatinine (without Diabetes Mellitus)	TMEM60	Cells_Transformed_fibroblasts	5.91066483525	3.40729695019e-09	1.7914932028232157e-07	0.98693126525	0.013068555601	0.198266987653	1.18854368622e-14
CKDGen	CKDGen_eGFRcrea_nonDM	Creatinine (without Diabetes Mellitus)	TMEM60	DGN_WB	5.8544713483	4.78529695406e-09	NA	NA	NA	0.279902429214	1.24520366262e-67
CKDGen	CKDGen_eGFRcrea_nonDM	Creatinine (without Diabetes Mellitus)	TMEM60	Artery_Aorta	5.66983762932	1.42932914594e-08	0.2031652150116208	0.69593404258	0.100900742408	0.0455720341224	0.00259523961407
CKDGen	CKDGen_eGFRcrea_nonDM	Creatinine (without Diabetes Mellitus)	TMEM60	Esophagus_Mucosa	5.57485528027	2.47735725341e-08	0.0006536295505574511	0.981819813464	0.0175265569851	0.0672192347205	4.62416146389e-05
CKDGen	CKDGen_eGFRcrea_nonDM	Creatinine (without Diabetes Mellitus)	TMEM60	Whole_Blood	5.45949231061	4.77498015337e-08	1.192040788651838e-06	0.983162971474	0.0168358364856	0.0910506709458	1.51869790899e-08
CKDGen	CKDGen_eGFRcrea_nonDM	Creatinine (without Diabetes Mellitus)	TMEM60	Lung	5.44104329427	5.29694380068e-08	0.014799606591136901	0.974594527572	0.0106058658373	0.0580353470848	4.9383256696e-05
CKDGen	CKDGen_eGFRcrea_nonDM	Creatinine (without Diabetes Mellitus)	TMEM60	Skin_Sun_Exposed_Lower_leg	5.21820690588	1.80663582958e-07	6.871392577599015e-06	0.97964586778	0.0203472608271	0.0814359724523	4.56128906105e-07
CKDGen	CKDGen_eGFRcrea_nonDM	Creatinine (without Diabetes Mellitus)	TPRKB	Artery_Tibial	-7.57863854029	3.49199887654e-14	1.3735872888331282e-05	0.963957825796	0.0360284383313	0.103662116377	2.6933911922e-08
CKDGen	CKDGen_eGFRcrea_nonDM	Creatinine (without Diabetes Mellitus)	TPRKB	Testis	-6.35333772669	2.10692435418e-10	1.9894111769110943e-06	0.999952629146	4.53814423356e-05	0.196100135882	6.34304219155e-09
CKDGen	CKDGen_eGFRcrea_nonDM	Creatinine (without Diabetes Mellitus)	TPRKB	DGN_WB	-6.29187127311	3.1366155123e-10	NA	NA	NA	0.0216052542519	7.41218123636e-06
CKDGen	CKDGen_eGFRcrea_nonDM	Creatinine (without Diabetes Mellitus)	TPRKB	Stomach	-6.08166860778	1.18938201414e-09	0.21731528583400053	0.762726119119	0.0199585950475	0.0359500857282	0.0132709471311
CKDGen	CKDGen_eGFRcrea_nonDM	Creatinine (without Diabetes Mellitus)	TPRKB	Colon_Transverse	-6.01576835892	1.79035434878e-09	0.04652260573190055	0.946312154198	0.00716524006976	0.0705851452315	0.000480955672986
CKDGen	CKDGen_eGFRcrea_nonDM	Creatinine (without Diabetes Mellitus)	TPRKB	Muscle_Skeletal	-6.00846437267	1.87288760092e-09	1.1466676049951086e-05	0.999922336059	6.61972648904e-05	0.0777416009912	7.18701977981e-08
CKDGen	CKDGen_eGFRcrea_nonDM	Creatinine (without Diabetes Mellitus)	TPRKB	Pancreas	-5.96821055325	2.39869705411e-09	0.13672603585500057	0.84328574101	0.0199882231353	0.0627393914132	0.0020630932296
CKDGen	CKDGen_eGFRcrea_nonDM	Creatinine (without Diabetes Mellitus)	TPRKB	Thyroid	-5.81466289634	6.07561965375e-09	0.05446936374600054	0.92688236152	0.0186482747341	0.0278655567767	0.00526527004048
CKDGen	CKDGen_eGFRcrea_nonDM	Creatinine (without Diabetes Mellitus)	TRIM69	Testis	12.3806951091	3.32450897857e-35	0.0156358964222	0.982420984049	0.00194311952862	0.416484084375	7.27051842843e-20
CKDGen	CKDGen_eGFRcrea_nonDM	Creatinine (without Diabetes Mellitus)	TSPAN9	DGN_WB	-5.89469236892	3.75380055972e-09	NA	NA	NA	0.0195548919869	2.03220269463e-05
CKDGen	CKDGen_eGFRcrea_nonDM	Creatinine (without Diabetes Mellitus)	TSPAN9	Muscle_Skeletal	-5.22906542764	1.70369069002e-07	0.0955108999492202	0.0253868448483	0.879102255202	0.00935347166794	0.0664337803451
CKDGen	CKDGen_eGFRcrea_nonDM	Creatinine (without Diabetes Mellitus)	UBE2D3	Stomach	-5.56849795253	2.56944647865e-08	0.062255628824513805	0.17588099399	0.761863377186	0.0595633636523	0.00134003676494
CKDGen	CKDGen_eGFRcrea_nonDM	Creatinine (without Diabetes Mellitus)	UBE2Q2	Nerve_Tibial	-5.37635532172	7.60087217722e-08	0.026886814890665595	0.373065610102	0.600047575007	0.0960371787493	4.20993761362e-07
CKDGen	CKDGen_eGFRcrea_nonDM	Creatinine (without Diabetes Mellitus)	UQCC	Colon_Transverse	5.83639889566	5.33411050831e-09	0.591212613134703	0.186627619389	0.222159767476	0.0896283715398	7.68120119739e-05
CKDGen	CKDGen_eGFRcrea_nonDM	Creatinine (without Diabetes Mellitus)	UQCC	Breast_Mammary_Tissue	5.6135171272	1.98254968681e-08	0.42445744483483566	0.446782812315	0.12875974285	0.0536746934594	0.0016013887098
CKDGen	CKDGen_eGFRcrea_nonDM	Creatinine (without Diabetes Mellitus)	USP32	Uterus	-8.00445175171	1.20000093269e-15	0.864356029461	0.059881448745	0.0757625217938	0.0783682353986	0.0189180890548
CKDGen	CKDGen_eGFRcrea_nonDM	Creatinine (without Diabetes Mellitus)	USP32	Breast_Mammary_Tissue	-6.88349497262	5.84016600332e-12	0.583377490997	0.0340861055343	0.382536403469	0.0308083018573	0.0174710777812
CKDGen	CKDGen_eGFRcrea_nonDM	Creatinine (without Diabetes Mellitus)	WDR72	Testis	5.28637804633	1.24761924359e-07	0.0014069295712876185	0.98169316574	0.0168999046883	0.125621875615	5.25697595627e-06
CKDGen	CKDGen_eGFRcrea_nonDM	Creatinine (without Diabetes Mellitus)	ZFP36L2	DGN_WB	-5.36648521734	8.0285777378e-08	NA	NA	NA	0.00652078714251	0.0141807542389
CKDGen	CKDGen_eGFRcrea_nonDM	Creatinine (without Diabetes Mellitus)	ZNF512	DGN_WB	5.67808544154	1.362106779e-08	NA	NA	NA	0.00602312753701	0.0184278231748
COG	dbGAP_COG_Neuroblastoma	Neuroblastoma	BARD1	Nerve_Tibial	6.96220706828	3.34982633086e-12	1.68646030986e-07	0.825877899029	0.174121932325	0.366525094468	5.41745238579e-27
COG	dbGAP_COG_Neuroblastoma	Neuroblastoma	BARD1	Adrenal_Gland	-6.12852048874	8.87000081921e-10	0.06838555865777786	0.0320075554503	0.899606885892	0.141965848614	1.37004707472e-05
COG	dbGAP_COG_Neuroblastoma	Neuroblastoma	BARD1	Adipose_Visceral_Omentum	-5.96302434228	2.476115173e-09	0.004629919346194341	0.0129095241011	0.982460556553	0.0768909603387	0.000132790041126
COG	dbGAP_COG_Neuroblastoma	Neuroblastoma	BARD1	Pituitary	5.648661102	1.61702272499e-08	0.000607726430415283	0.823124271931	0.176268001638	0.186779016661	2.91468734292e-05
COG	dbGAP_COG_Neuroblastoma	Neuroblastoma	BARD1	Heart_Left_Ventricle	5.44454143621	5.19390129551e-08	5.451574884820854e-09	0.0256792445872	0.974320749961	0.332998806947	2.92751269553e-18
COG	dbGAP_COG_Neuroblastoma	Neuroblastoma	BARD1	Artery_Tibial	5.31127687327	1.08859795319e-07	1.6607398533179933e-07	0.813267030503	0.186732803423	0.312659053977	7.66845915447e-25
COG	dbGAP_COG_Neuroblastoma	Neuroblastoma	SPAG16	Thyroid	7.22255870404	5.10183683764e-13	0.9598231944042	0.0194964127686	0.0206803928268	0.0405271472653	0.000735283080793
COG	dbGAP_COG_Neuroblastoma	Neuroblastoma	TDRP	Adipose_Subcutaneous	-5.30609273911	1.1199999157e-07	0.012833256703404	0.00500120429617	0.982165539	0.0275656228015	0.00405267311624
DIAGRAM	DIAGRAM_T2D_TRANS_ETHNIC	Type 2 Diabetes	CAMK1D	Whole_Blood	5.41318272071	6.19142527512e-08	5.014148712912901e-05	0.0078904376959	0.992059420817	0.132616959565	4.88145810137e-12
DIAGRAM	DIAGRAM_T2D_TRANS_ETHNIC	Type 2 Diabetes	CCNE2	DGN_WB	-5.58181582223	2.38020360128e-08	NA	NA	NA	0.0354809114312	8.24013446938e-09
DIAGRAM	DIAGRAM_T2D_TRANS_ETHNIC	Type 2 Diabetes	CDKN2A	Adrenal_Gland	-5.46152441592	4.72063307208e-08	0.589607947504	0.105796467007	0.304595585489	0.0404067984894	0.0240091272502
DIAGRAM	DIAGRAM_T2D_TRANS_ETHNIC	Type 2 Diabetes	CYP26C1	Adipose_Subcutaneous	-7.09646491031	1.27988423635e-12	0.06085301012920008	0.0162939323779	0.922853057493	0.0155244857938	0.0315371111452
DIAGRAM	DIAGRAM_T2D_TRANS_ETHNIC	Type 2 Diabetes	DCLRE1A	Thyroid	-7.66516012641	1.78608228612e-14	0.751725149352	0.147957446247	0.100317404402	0.0200482677528	0.0181725157132
DIAGRAM	DIAGRAM_T2D_TRANS_ETHNIC	Type 2 Diabetes	DCLRE1A	Cells_Transformed_fibroblasts	6.76274867943	1.35397995354e-11	0.766500774574	0.14076514814	0.0927340772864	0.00775908268892	0.147372997858
DIAGRAM	DIAGRAM_T2D_TRANS_ETHNIC	Type 2 Diabetes	GPAM	Breast_Mammary_Tissue	-5.1650708092	2.40347917981e-07	0.638610901797	0.116168399831	0.245220698372	0.0368343551487	0.00924835518486
DIAGRAM	DIAGRAM_T2D_TRANS_ETHNIC	Type 2 Diabetes	HHEX	Cells_Transformed_fibroblasts	-6.78545222905	1.15723439056e-11	2.190998638803289e-10	0.999949978333	5.0021447536e-05	0.167628721497	2.03652850405e-12
DIAGRAM	DIAGRAM_T2D_TRANS_ETHNIC	Type 2 Diabetes	HHEX	DGN_WB	-6.22986149932	4.6684771395e-10	NA	NA	NA	0.0862255680579	8.57422412183e-20
DIAGRAM	DIAGRAM_T2D_TRANS_ETHNIC	Type 2 Diabetes	HLA-A	Skin_Sun_Exposed_Lower_leg	5.179878695	2.22030235895e-07	0.913876725795	0.0691206398547	0.0170026343503	0.423072636867	1.03762676854e-37
DIAGRAM	DIAGRAM_T2D_TRANS_ETHNIC	Type 2 Diabetes	HMG20A	Pituitary	5.50270343101	3.74011273068e-08	0.038955487825804914	0.200581952287	0.760462559888	0.116059228412	0.001243089137
DIAGRAM	DIAGRAM_T2D_TRANS_ETHNIC	Type 2 Diabetes	ID4	Vagina	-6.75089317682	1.46937757655e-11	0.680146762026	0.171355452408	0.148497785566	0.0625063045697	0.0262725664924
DIAGRAM	DIAGRAM_T2D_TRANS_ETHNIC	Type 2 Diabetes	IGF2BP2	Thyroid	6.80084835388	1.0400485648e-11	0.0006768072730480116	0.0184273548482	0.980895837879	0.0754686543403	3.32660037599e-06
DIAGRAM	DIAGRAM_T2D_TRANS_ETHNIC	Type 2 Diabetes	JAZF1	Muscle_Skeletal	-6.85908291841	6.93040059958e-12	5.3417215735585634e-06	0.00638853236292	0.993606125916	0.0678427838867	5.20529466961e-07
DIAGRAM	DIAGRAM_T2D_TRANS_ETHNIC	Type 2 Diabetes	JAZF1	Adipose_Visceral_Omentum	-6.78576628644	1.15471952634e-11	0.00022632302558205027	0.00913291524705	0.990640761727	0.0703610897352	0.000263249772442
DIAGRAM	DIAGRAM_T2D_TRANS_ETHNIC	Type 2 Diabetes	JAZF1	Adipose_Subcutaneous	-6.73190326958	1.6745796147e-11	0.0007921582186618975	0.00487047829598	0.994337363485	0.00860043172017	0.110125033974
DIAGRAM	DIAGRAM_T2D_TRANS_ETHNIC	Type 2 Diabetes	JAZF1	Artery_Tibial	-6.65218277722	2.88777758375e-11	4.902200087724365e-06	0.00358159516753	0.996413502632	0.0672072092851	9.27905298519e-06
DIAGRAM	DIAGRAM_T2D_TRANS_ETHNIC	Type 2 Diabetes	JAZF1	Pancreas	-6.44469567712	1.15832601063e-10	1.5664497321142592e-06	0.00675051570529	0.993247917845	0.229217590597	6.57048603875e-10
DIAGRAM	DIAGRAM_T2D_TRANS_ETHNIC	Type 2 Diabetes	JAZF1	Cells_Transformed_fibroblasts	-6.36268633622	1.98255295295e-10	0.0180838868317876	0.379843049277	0.602073063891	0.0610363852919	3.79169147329e-05
DIAGRAM	DIAGRAM_T2D_TRANS_ETHNIC	Type 2 Diabetes	JAZF1	Artery_Aorta	-5.43403323916	5.50943110535e-08	0.00303192657931015	0.00668066774899	0.990287405672	0.0573106625303	0.000703764037005
DIAGRAM	DIAGRAM_T2D_TRANS_ETHNIC	Type 2 Diabetes	NCR3LG1	Breast_Mammary_Tissue	-5.21753405058	1.81320898267e-07	0.02023358985477582	0.043007157055	0.93675925309	0.0418527744155	0.00546979944829
DIAGRAM	DIAGRAM_T2D_TRANS_ETHNIC	Type 2 Diabetes	NUDT5	DGN_WB	5.26105602213	1.43230381821e-07	NA	NA	NA	0.167898664013	1.21944282843e-38
DIAGRAM	DIAGRAM_T2D_TRANS_ETHNIC	Type 2 Diabetes	RCCD1	Stomach	5.27347952911	1.3386119149e-07	0.0003523622225951037	0.0153948713349	0.984252766442	0.203502823201	6.67335653667e-10
DIAGRAM	DIAGRAM_T2D_TRANS_ETHNIC	Type 2 Diabetes	RCCD1	Nerve_Tibial	5.25007291992	1.52039012299e-07	0.0003488885075356371	0.0152381241413	0.984412987351	0.175818410452	2.53426899702e-12
DIAGRAM	DIAGRAM_T2D_TRANS_ETHNIC	Type 2 Diabetes	RCCD1	Brain_Cortex	5.18311546056	2.18209859113e-07	0.0026466952088145613	0.121875947377	0.875477357415	0.312198556471	3.2984451293e-09
DIAGRAM	DIAGRAM_T2D_TRANS_ETHNIC	Type 2 Diabetes	TCF7L2	Artery_Aorta	-9.64877517437	4.97463241567e-22	0.0128958932548	0.968471251158	0.0186328555877	0.092504795725	1.39205523074e-05
DIAGRAM	DIAGRAM_T2D_TRANS_ETHNIC	Type 2 Diabetes	TP53INP1	Testis	-5.34746538697	8.91944618919e-08	8.2392132076786e-05	0.0147689935648	0.985148614303	0.112270815092	1.79070308714e-05
DIAGRAM	DIAGRAM_T2D_TRANS_ETHNIC	Type 2 Diabetes	TP53INP1	DGN_WB	5.34163017786	9.21144306419e-08	NA	NA	NA	0.0385231118098	1.85304616726e-09
DIAGRAM	DIAGRAM_T2D_TRANS_ETHNIC	Type 2 Diabetes	TP53INP1	Skin_Sun_Exposed_Lower_leg	-5.29644952465	1.18075957119e-07	4.97092941772677e-05	0.0153938843184	0.984556406387	0.0802156518197	5.60563193007e-07
DIAGRAM	DIAGRAM_T2D_TRANS_ETHNIC	Type 2 Diabetes	VPS33B	Testis	-5.39104783252	7.00480245632e-08	0.012209333545604	0.0238914064025	0.963899260052	0.0319432063276	0.0251164572265
DIAGRAM	DIAGRAM_T2D_TRANS_ETHNIC	Type 2 Diabetes	WFS1	Skin_Sun_Exposed_Lower_leg	5.40314149069	6.54837644683e-08	4.86995504044e-05	0.838699852905	0.161251447545	0.350040723757	6.62597116129e-30
DIAGRAM	DIAGRAM_T2D_TRANS_ETHNIC	Type 2 Diabetes	WFS1	Nerve_Tibial	5.35814618867	8.40801971817e-08	3.152375504405098e-05	0.0976445477761	0.902323928469	0.0743096181678	9.67567372967e-06
DIAGRAM	DIAGRAM_T2D_TRANS_ETHNIC	Type 2 Diabetes	WFS1	Thyroid	5.20457199143	1.94444234911e-07	3.247881435713545e-05	0.534710435742	0.465257085444	0.0993767168064	7.87489159524e-08
Duerr	dbGAP_Duerr_InflammatoryBowelDisease	Inflammatory Bowel Disease	ATG16L1	Skin_Not_Sun_Exposed_Suprapubic	5.47399568558	4.39999780678e-08	5.7428026242605e-05	1.06958729743e-05	0.999931876101	0.0796093167644	6.16093118796e-05
Duerr	dbGAP_Duerr_InflammatoryBowelDisease	Inflammatory Bowel Disease	C1orf141	Lung	-6.63959778322	3.14540279782e-11	0.0004834385890003428	0.998710335403	0.000806226008264	0.0926661126285	2.26646855305e-07
Duerr	dbGAP_Duerr_InflammatoryBowelDisease	Inflammatory Bowel Disease	CYLD	Esophagus_Mucosa	7.03689485011	1.96571077482e-12	0.009433638308409965	0.0479449678253	0.942621393866	0.0566370937156	0.000192211535219
Duerr	dbGAP_Duerr_InflammatoryBowelDisease	Inflammatory Bowel Disease	KLHDC8B	DGN_WB	-5.20247141159	1.96655618479e-07	NA	NA	NA	0.0825728838868	5.48716333686e-19
Duerr	dbGAP_Duerr_InflammatoryBowelDisease	Inflammatory Bowel Disease	TCTEX1D1	Vagina	6.04393529892	1.50399844575e-09	0.9024160492204844	0.0304850750372	0.0670988757425	0.212404112543	1.91835369717e-05
Duerr	dbGAP_Duerr_InflammatoryBowelDisease	Inflammatory Bowel Disease	ZNF514	Thyroid	6.45240518188	1.10088763109e-10	0.8163543274689137	0.00311559957388	0.180530072957	0.54498139944	4.16513705795e-49
Duerr	dbGAP_Duerr_InflammatoryBowelDisease	Inflammatory Bowel Disease	ZNF514	Nerve_Tibial	5.52879131286	3.22444636912e-08	0.805839907838475	0.00260775095676	0.191552341205	0.314304724232	1.36600187191e-22
EAGLE	EAGLE_Eczema	Eczema	ADAMTSL4	Artery_Aorta	-5.21153774372	1.872817292e-07	0.001053986031901205	0.911490958173	0.087455055795	0.113232988476	1.33346334394e-06
EAGLE	EAGLE_Eczema	Eczema	ANKRD20A1	Skin_Sun_Exposed_Lower_leg	-5.41907142768	5.99093804928e-08	0.9984598662717801	8.04006495616e-05	0.00145973307871	0.00946761303392	0.0914270309104
EAGLE	EAGLE_Eczema	Eczema	AP5B1	Cells_EBV-transformed_lymphocytes	-5.59522949578	2.20330125413e-08	0.13705984386204392	0.0548694958819	0.808070660256	0.0471952255859	0.0202449635589
EAGLE	EAGLE_Eczema	Eczema	AP5B1	Thyroid	-5.53864614149	3.04818828093e-08	0.03469586403689101	0.0351623551148	0.930141780848	0.0193236636343	0.0204179421838
EAGLE	EAGLE_Eczema	Eczema	ARFRP1	Whole_Blood	-5.28201337862	1.2777186534e-07	0.285494018749384	0.226936694871	0.487569286379	0.0323925151108	0.000887993001348
EAGLE	EAGLE_Eczema	Eczema	BAG6	Breast_Mammary_Tissue	5.52104078583	3.36997538056e-08	0.22781307906987	0.178256712645	0.593930208285	0.021266705341	0.0488622242809
EAGLE	EAGLE_Eczema	Eczema	BAG6	Brain_Frontal_Cortex_BA9	5.24425125352	1.56918246274e-07	0.0063668957914279	0.0116064907372	0.982026613471	0.17697935337	2.97438022e-05
EAGLE	EAGLE_Eczema	Eczema	BNIPL	Heart_Atrial_Appendage	5.85444950032	4.78592601573e-09	0.6078980003049975	0.326664225736	0.0654377739591	0.0288377728165	0.0323562151701
EAGLE	EAGLE_Eczema	Eczema	C11orf68	Stomach	5.22906157575	1.70372618235e-07	0.05788542160263062	0.0168494066292	0.925265171768	0.0287991274145	0.026938696249
EAGLE	EAGLE_Eczema	Eczema	CD248	Brain_Hippocampus	6.10733276991	1.01309871114e-09	0.7353722850035324	0.18347369324	0.081154021757	0.0556981868089	0.0339142918779
EAGLE	EAGLE_Eczema	Eczema	CGN	Artery_Aorta	-6.3094536346	2.80022237804e-10	0.634599111784	0.301593525107	0.0638073631088	0.0554222365391	0.000867930968511
EAGLE	EAGLE_Eczema	Eczema	CRNN	Skin_Not_Sun_Exposed_Suprapubic	5.64211100884	1.67977733184e-08	0.389166307092	0.258458380042	0.352375312866	0.104217458363	3.93404004924e-06
EAGLE	EAGLE_Eczema	Eczema	FLG	Muscle_Skeletal	-7.7988987684	6.24497345278e-15	0.0782414504977	0.87552371047	0.0462348390321	0.0392931396398	0.000150104606459
EAGLE	EAGLE_Eczema	Eczema	FLG	Stomach	-7.21997187099	5.19983290087e-13	0.122780989573	0.826585500604	0.0506335098233	0.0531412572603	0.00249185723221
EAGLE	EAGLE_Eczema	Eczema	FLG	Ovary	-7.18467919542	6.73651744777e-13	0.000630000753868	0.999203804469	0.000166194776651	0.291036720245	9.96154367429e-08
EAGLE	EAGLE_Eczema	Eczema	FLG	Heart_Atrial_Appendage	-7.15494446377	8.37068037199e-13	9.62055242387e-05	0.99988182532	2.19691560071e-05	0.180636075455	2.35076242744e-08
EAGLE	EAGLE_Eczema	Eczema	FLG	Lung	-6.74929785114	1.48562334669e-11	2.6326760187500524e-07	0.999999680339	5.63931143735e-08	0.129037455284	6.84996128929e-10
EAGLE	EAGLE_Eczema	Eczema	FLG	Brain_Anterior_cingulate_cortex_BA24	-6.58043754624	4.69065832444e-11	0.678211733197	0.260490929798	0.0612973370054	0.112449024512	0.00398329352664
EAGLE	EAGLE_Eczema	Eczema	FLG	Colon_Sigmoid	-5.76179638187	8.32233636102e-09	2.220626362310524e-08	0.999999960562	1.72313798402e-08	0.298077021153	5.4509065426e-11
EAGLE	EAGLE_Eczema	Eczema	FLG	Artery_Coronary	-5.75298078647	8.76834542816e-09	3.2292940718300006e-05	0.999964671823	3.03523673153e-06	0.257998875294	4.32927135157e-09
EAGLE	EAGLE_Eczema	Eczema	FLG	Brain_Hypothalamus	-5.62924013427	1.81005252786e-08	0.473773457174	0.458619758168	0.067606784659	0.346390465567	7.54129824687e-09
EAGLE	EAGLE_Eczema	Eczema	FLG	Esophagus_Muscularis	-5.57113549205	2.53084404148e-08	3.5227272585914974e-14	1.0	7.72340435211e-15	0.280613074314	3.60698603234e-17
EAGLE	EAGLE_Eczema	Eczema	FLG	Esophagus_Gastroesophageal_Junction	-5.56244570313	2.66019814289e-08	0.0004416505263	0.999493048454	6.53010196948e-05	0.181403315131	5.96892784002e-07
EAGLE	EAGLE_Eczema	Eczema	FLG	Adrenal_Gland	-5.24295824229	1.58022311972e-07	0.00215138246333	0.997582974732	0.000265642804355	0.228962313986	1.45288261512e-08
EAGLE	EAGLE_Eczema	Eczema	FLG	Artery_Tibial	-5.2116203235	1.87198366076e-07	1.2739153121089901e-18	1.0	1.61406498364e-17	0.268975808985	5.04778899635e-21
EAGLE	EAGLE_Eczema	Eczema	FLG	Adipose_Subcutaneous	-5.17883203578	2.23279385217e-07	1.9163245839924286e-10	0.999999999798	1.0490402093e-11	0.16402274432	3.43652520822e-13
EAGLE	EAGLE_Eczema	Eczema	FLG2	Colon_Transverse	-6.47556717881	9.44564499082e-11	0.691796218129	0.254655369093	0.0535484127771	0.0599270489862	0.00133786504094
EAGLE	EAGLE_Eczema	Eczema	FNIP1	Esophagus_Gastroesophageal_Junction	6.67866368532	2.41130804729e-11	0.32227919847275954	0.250190864606	0.427529936922	0.042138777123	0.0206021095033
EAGLE	EAGLE_Eczema	Eczema	FOXD4L6	Brain_Nucleus_accumbens_basal_ganglia	5.88231089574	4.04577465701e-09	0.9991157399569001	0.00014236848269	0.000741891560501	0.0750483156887	0.00787972494218
EAGLE	EAGLE_Eczema	Eczema	IL18R1	Lung	6.3824356848	1.7429323651e-10	0.0013725107733086792	0.19204836383	0.806579125397	0.0900891107181	3.39655995048e-07
EAGLE	EAGLE_Eczema	Eczema	IL18R1	Heart_Left_Ventricle	5.55864703538	2.71873870187e-08	0.023808944428986508	0.226080754114	0.750110301457	0.0707664934142	0.000207504666154
EAGLE	EAGLE_Eczema	Eczema	IL18R1	Brain_Hippocampus	5.31374725315	1.07393548649e-07	5.1804676996937345e-05	0.973192294272	0.0267559010513	0.381382968839	8.20212580601e-10
EAGLE	EAGLE_Eczema	Eczema	IL18RAP	Whole_Blood	-5.70277721474	1.17870996356e-08	2.68442827382e-06	0.0494279677896	0.950569347782	0.304078758739	2.78071839345e-28
EAGLE	EAGLE_Eczema	Eczema	IL18RAP	Lung	-5.48186328122	4.2086943399e-08	0.04695949966832582	0.0937690801662	0.859271420165	0.0104373220633	0.0890975734517
EAGLE	EAGLE_Eczema	Eczema	IL18RAP	DGN_WB	-5.27687300959	1.31406881093e-07	NA	NA	NA	0.706436175929	4.34873420144e-247
EAGLE	EAGLE_Eczema	Eczema	IL1RL1	DGN_WB	-6.18703588691	6.13060124802e-10	NA	NA	NA	0.0285081428442	2.50998965613e-07
EAGLE	EAGLE_Eczema	Eczema	IL4	Nerve_Tibial	-6.59561079309	4.23508623944e-11	0.21369732097259936	0.758230630789	0.0280720482385	0.00952016921279	0.119418372517
EAGLE	EAGLE_Eczema	Eczema	IL4	Pituitary	-6.32542676851	2.52533650177e-10	0.03179069118139395	0.950582428443	0.0176268803753	0.08054717629	0.00772373894973
EAGLE	EAGLE_Eczema	Eczema	IL4	Skin_Sun_Exposed_Lower_leg	-6.23044865712	4.65101242905e-10	0.2838595127282051	0.684825655045	0.0313148322271	0.00783041835535	0.124926230529
EAGLE	EAGLE_Eczema	Eczema	IL4	Adipose_Subcutaneous	-5.81736107307	5.97839123929e-09	0.0004064460446993527	0.986040417837	0.0135531361179	0.0706163300283	3.28784387223e-06
EAGLE	EAGLE_Eczema	Eczema	IL4	DGN_WB	-5.5923327369	2.2403894548e-08	NA	NA	NA	0.0422571156293	2.9607296771e-10
EAGLE	EAGLE_Eczema	Eczema	LCE1A	Colon_Sigmoid	-6.75679552123	1.41077068379e-11	0.529558404218	0.41846031235	0.0519812834325	0.0716954222577	0.00264229979781
EAGLE	EAGLE_Eczema	Eczema	LELP1	Skin_Not_Sun_Exposed_Suprapubic	5.71498507035	1.09713656179e-08	0.660877363452	0.277852218323	0.0612704182254	0.0363342492541	0.00744779836471
EAGLE	EAGLE_Eczema	Eczema	LIME1	DGN_WB	-5.19201887942	2.08025902927e-07	NA	NA	NA	0.181995443825	4.52312191304e-42
EAGLE	EAGLE_Eczema	Eczema	LINGO4	Heart_Atrial_Appendage	5.50736698413	3.6424043575e-08	0.591937247436	0.308102853181	0.0999598993837	0.0779853467637	0.000364245351495
EAGLE	EAGLE_Eczema	Eczema	LINGO4	Pancreas	5.22322314161	1.75835285789e-07	0.589315105731	0.241003889472	0.169681004797	0.0763733414634	0.000645706139074
EAGLE	EAGLE_Eczema	Eczema	MAP3K11	Adipose_Visceral_Omentum	6.11853669009	9.44385401353e-10	0.0037278897494868943	0.98965531385	0.00661679640044	0.0783864885569	0.000113502129988
EAGLE	EAGLE_Eczema	Eczema	MAP3K11	Colon_Sigmoid	6.01486627931	1.80035251751e-09	0.03078832499073826	0.587987616794	0.381224058216	0.141770374355	1.63221438416e-05
EAGLE	EAGLE_Eczema	Eczema	MAP3K11	Heart_Atrial_Appendage	5.6685437987	1.44016258092e-08	0.014369596236903105	0.976507518701	0.00912288506201	0.0643488493026	0.00125371718497
EAGLE	EAGLE_Eczema	Eczema	MAP3K11	Brain_Nucleus_accumbens_basal_ganglia	5.34963143668	8.81335332053e-08	0.5884674529692747	0.338966180563	0.0725663664675	0.136562790579	0.000266884275172
EAGLE	EAGLE_Eczema	Eczema	MEN1	Heart_Left_Ventricle	-7.68412733591	1.54043390556e-14	0.12778669810515816	0.0660025784524	0.806210723442	0.0202354298296	0.0502502715562
EAGLE	EAGLE_Eczema	Eczema	MRPL9	Pancreas	6.83760512282	8.05279948708e-12	0.477026471694	0.293634685614	0.229338842691	0.0547738971328	0.00406916773955
EAGLE	EAGLE_Eczema	Eczema	OAZ3	Skin_Sun_Exposed_Lower_leg	-5.79806911841	6.70828049007e-09	0.48898683307	0.366828878553	0.144184288377	0.0151755815425	0.0323482929072
EAGLE	EAGLE_Eczema	Eczema	OVOL1	Cells_EBV-transformed_lymphocytes	-8.41225989966	4.02185502071e-17	1.1032481736868838e-09	0.00167620301169	0.998323795885	0.321713968877	4.72118285795e-11
EAGLE	EAGLE_Eczema	Eczema	OVOL1	Brain_Cerebellum	6.57547099785	4.84993965617e-11	0.00666560376902942	0.985778656802	0.00755573942919	0.178383184887	8.83444842315e-06
[truncated: 20,584 more rows]
