# Supplementary material for: Exploring the phenotypic consequences of tissue specific gene expression variation inferred from GWAS summary statistics
Source: Nat Commun. 2018 May 8;9:1825. doi: 10.1038/s41467-018-03621-1 (PMC5940825; doi:10.1038/s41467-018-03621-1)
Supplement: Supplementary file 7 — Supplementary Data 4 [file 41467_2018_3621_MOESM7_ESM.csv]

gene_name	phenotype	pheno_tag	tissue	effect_size	zscore	pval	p_h0	p_h1	p_h2	p_h3	p_h4	pred_perf_r2	pred_perf_pval	pred_perf_qval	n_snps_used	n_snps_model	p_smr	p_heidi	twas_pvalue
C4A	Schizophrenia	pgc.scz2	Pancreas	0.154718680059	9.24789877799	2.28949011166e-20	1.22315950706e-20	2.13181799895e-07	3.76660041816e-15	0.0647119684878	0.93528781833	0.266125062571	1.66157674877e-11	1.03488651978e-10	32	32	1.857831e-09	0.4768491	NA
C4A	Schizophrenia	pgc.scz2	Artery_Aorta	0.158607411077	9.1170225335	7.72165369787e-20	4.7397386739e-20	8.26069447405e-07	2.50063673264e-14	0.435260893895	0.564738280036	0.233839149412	6.11160626584e-13	2.32210537938e-12	21	21	1.104589e-09	0.8643129	NA
C4A	Schizophrenia	pgc.scz2	Testis	0.116621365136	9.0475296406	1.46239197603e-19	7.06635515281e-23	1.23168330218e-09	3.45192415587e-15	0.0592271248789	0.940772873889	0.347435977576	4.61187984521e-16	2.87766331677e-15	34	34	5.38554e-11	0.2403111	NA
C4A	Schizophrenia	pgc.scz2	Thyroid	0.13350059588	8.98404384085	2.60993690402e-19	1.49660935625e-24	2.60824928245e-11	2.63486877964e-14	0.458656280239	0.541343719735	0.2764640766	3.64560175718e-21	1.25528988514e-20	31	31	1.025871e-10	0.7598736	NA
C4A	Schizophrenia	pgc.scz2	Heart_Atrial_Appendage	0.122281803763	8.87844202	6.78033240428e-19	2.79115586777e-22	4.86498264536e-09	3.97665825601e-14	0.692824068568	0.307175926566	0.393885712034	8.5513804459e-19	1.7723322968e-17	25	25	1.268724e-10	0.7649763	NA
C4A	Schizophrenia	pgc.scz2	Adipose_Subcutaneous	0.152122772111	8.85391696396	8.45002615727e-19	8.38299054094e-23	1.4609405727e-09	5.70409969728e-15	0.0985063565493	0.90149364199	0.220912536273	8.78173614043e-18	2.81209999424e-17	19	19	1.51726e-10	0.2037656	NA
C4A	Schizophrenia	pgc.scz2	Colon_Sigmoid	0.222037368887	8.84376178895	9.25488090946e-19	1.41959642203e-15	0.0247497084113	8.58967772169e-15	0.148928929961	0.826321361627	0.164636553902	2.935943671e-06	1.2824989695e-05	16	16	2.020286e-07	0.9750535	NA
C4A	Schizophrenia	pgc.scz2	Heart_Left_Ventricle	0.148723212026	8.83417444699	1.00840182166e-18	4.17723134933e-21	7.28055403926e-08	6.85048956369e-15	0.118516642634	0.88148328456	0.260183120096	5.5981845233e-14	4.04766230822e-13	36	37	1.115054e-09	0.7878069	NA
C4A	Schizophrenia	pgc.scz2	Liver	0.13118413608	8.81922529413	1.15254335659e-18	5.20628846491e-20	9.07876677076e-07	1.89002898194e-14	0.328913654876	0.671085437248	0.379537520396	1.85889747233e-11	5.29062647929e-10	34	34	7.074817e-10	0.6326001	NA
C4A	Schizophrenia	pgc.scz2	Cells_EBV-transformed_lymphocytes	0.189543606615	8.75830397307	1.98210054401e-18	4.22881942484e-17	0.000737314292779	4.33468601796e-15	0.0746526524287	0.924610033279	0.228890841063	7.29492386181e-08	4.26588765007e-07	24	24	3.540407e-08	0.868016	NA
C4A	Schizophrenia	pgc.scz2	Stomach	0.150088631535	8.74487420143	2.23264253615e-18	1.05040309041e-22	1.83069351417e-09	9.40376706871e-15	0.163056475477	0.836943522693	0.304559189204	6.18025098497e-15	9.15217074286e-14	16	16	1.064616e-10	0.1556436	NA
C4A	Schizophrenia	pgc.scz2	Brain_Hypothalamus	0.336582545772	8.69269428437	3.5394385117e-18	1.92397776921e-14	0.336678155645	1.56375720296e-14	0.273252849023	0.390068995332	0.094463539145	0.00525377812808	0.0145208125767	6	6	4.812772e-06	0.2052005	NA
C4A	Schizophrenia	pgc.scz2	Lung	0.153301109272	8.57194809638	1.01748949284e-17	1.59034104071e-22	2.77163041629e-09	4.09192818222e-15	0.070384098083	0.929615899145	0.19646805347	8.29295247846e-15	3.18914344478e-14	27	27	2.155767e-10	0.2761458	NA
C4A	Schizophrenia	pgc.scz2	Colon_Transverse	0.157373819229	8.45893807625	2.69823263318e-17	1.64544457548e-19	2.8679695616e-06	4.21280454679e-15	0.0725006541214	0.927496477909	0.202277444869	8.55029435576e-10	4.20405782447e-09	22	22	2.640393e-09	0.8912383	NA
C4A	Schizophrenia	pgc.scz2	Muscle_Skeletal	0.17520873838	8.4212135004	3.72604544036e-17	9.98495177057e-25	1.74014053933e-11	5.76556137557e-15	0.0995796551945	0.900420344788	0.184243356132	1.29226757332e-17	4.32914472436e-17	22	22	6.43611e-11	0.2070049	NA
C4A	Schizophrenia	pgc.scz2	Nerve_Tibial	0.106324232337	8.393052125	4.73681464332e-17	3.09371093962e-26	5.39157913994e-13	1.07179175232e-14	0.18597297949	0.81402702051	0.327219925334	1.19712919898e-23	5.22482633254e-23	54	54	7.313589e-12	0.09960482	NA
C4A	Schizophrenia	pgc.scz2	Adipose_Visceral_Omentum	0.177299393196	8.31641138196	9.06667277078e-17	6.71313061981e-18	0.000116999984051	4.40872136142e-15	0.0759135536383	0.923969446378	0.219249188992	1.80528477055e-11	1.10487105151e-10	22	22	2.405518e-08	0.7345655	NA
C4A	Schizophrenia	pgc.scz2	Brain_Putamen_basal_ganglia	0.127910329487	8.15009944167	3.63625135886e-16	1.17720818219e-14	0.205424944745	1.00455424035e-14	0.174676622982	0.619898432273	0.188466262955	4.60519628446e-05	0.000267536385847	39	39	NA	NA	NA
C4A	Schizophrenia	pgc.scz2	Artery_Coronary	0.207258383795	8.13900962004	3.98524313845e-16	8.59399342456e-15	0.149834821668	2.12998188329e-14	0.370879452726	0.479285725606	0.0989966619681	0.000520426227466	0.00142275025353	24	24	NA	NA	NA
C4A	Schizophrenia	pgc.scz2	Brain_Frontal_Cortex_BA9	0.150189549106	8.00853919545	1.16078967631e-15	4.78429963717e-16	0.00834950012377	6.76345326122e-15	0.117160453675	0.874490046202	0.17624596112	3.10180823832e-05	0.000146984862339	21	21	1.461369e-07	0.3836476	NA
C4A	Schizophrenia	pgc.scz2	Esophagus_Gastroesophageal_Junction	0.157359172139	7.95843507789	1.74228773676e-15	8.54329519495e-18	0.000148914103001	7.57496874136e-15	0.131166982421	0.868684103476	0.223508413054	1.99685096049e-08	1.46617336557e-07	25	25	2.072514e-08	0.7406297	NA
C4A	Schizophrenia	pgc.scz2	Prostate	0.119881730642	7.85150510498	4.1107377358e-15	1.4153928844e-14	0.246820636661	2.39114894581e-14	0.416639489653	0.336539873686	0.214638963637	6.22097213767e-06	6.09250907236e-05	34	34	3.319857e-06	0.08447486	NA
C4A	Schizophrenia	pgc.scz2	Esophagus_Mucosa	0.123897377231	7.80067522931	6.15767982828e-15	2.28843675207e-22	3.98824672644e-09	3.6622754883e-15	0.0628883719263	0.937111624085	0.262834501454	1.48438671232e-17	5.45034183581e-17	39	39	2.305482e-10	0.01588252	NA
C4A	Schizophrenia	pgc.scz2	Breast_Mammary_Tissue	0.128204643961	7.68469723448	1.5335924003e-14	1.27269796987e-19	2.21826562711e-06	1.50522684913e-14	0.261617108176	0.738380673558	0.256936390799	2.44808429527e-13	2.2470316055e-12	35	35	1.060172e-08	0.9977965	NA
C4A	Schizophrenia	pgc.scz2	Skin_Sun_Exposed_Lower_leg	0.140561727848	7.61955664765	2.54548484503e-14	1.13635994812e-22	1.98038517441e-09	6.18915159418e-15	0.106968073878	0.893031924142	0.236786019931	2.33490172939e-19	8.1499422123e-19	15	15	3.120296e-10	0.09796549	NA
C4A	Schizophrenia	pgc.scz2	Brain_Cerebellum	0.137309614814	7.41946238329	1.17596692669e-13	1.04667742373e-15	0.0182542340944	6.01286554497e-15	0.103987650029	0.877758115876	0.231059648455	2.76284665007e-07	9.0358982588e-07	26	26	2.133662e-07	0.7668242	NA
C4A	Schizophrenia	pgc.scz2	Whole_Blood	0.119259578704	7.19348590487	6.31576756724e-13	5.41974865813e-23	9.44529047477e-10	3.09692546074e-15	0.0530248275828	0.946975171473	0.204595935716	1.89186487954e-18	6.11378489343e-18	42	43	2.810154e-10	0.511867	NA
C4A	Schizophrenia	pgc.scz2	Brain_Cerebellar_Hemisphere	0.0959146984492	7.02118448768	2.19995135716e-12	4.8220296271e-16	0.00841411381073	1.34967730449e-14	0.234752678886	0.756833207304	0.166188440941	7.3333798007e-05	0.000182168475177	47	47	1.383195e-06	0.02300109	NA
C4A	Schizophrenia	pgc.scz2	Skin_Not_Sun_Exposed_Suprapubic	0.0817265399577	6.92565664045	4.339578569e-12	3.44673444087e-21	6.00723934932e-08	1.26446095139e-14	0.21959978036	0.780400159567	0.349723394658	7.11390624488e-20	8.28495745991e-19	93	93	9.02281e-10	0.8888281	NA
C4A	Schizophrenia	pgc.scz2	Cells_Transformed_fibroblasts	0.102391414477	6.80557351832	1.0064746426e-11	2.69356593798e-23	4.69437901538e-10	6.72477239826e-15	0.116316456184	0.883683543347	0.232938089871	2.81341332647e-17	6.59532331619e-17	29	29	7.953771e-11	0.1572154	NA
C4A	Schizophrenia	pgc.scz2	Adrenal_Gland	0.142195617181	6.52457401018	6.81950709301e-11	2.13763765643e-15	0.0372670555001	1.06918082951e-14	0.185621276258	0.777111668242	0.16885957611	1.75720559631e-06	6.69311102193e-06	20	20	3.994132e-07	0.007802532	NA
C4A	Schizophrenia	pgc.scz2	Artery_Tibial	0.0902295249604	6.28936685694	3.18763364897e-10	6.52251729557e-18	0.000113670836129	1.02227003949e-14	0.1773330343	0.822553294864	0.168543779769	5.15657074059e-13	1.06274132339e-12	41	42	7.501726e-09	0.0448327	NA
C4A	Schizophrenia	pgc.scz2	Brain_Caudate_basal_ganglia	0.0771859060575	6.19836869867	5.70513704784e-10	2.10988725314e-14	0.368175815131	1.7003044764e-14	0.296368069457	0.335456115412	0.12592957633	0.000291556477302	0.000869419709934	55	55	3.112454e-06	0.4775868	NA
C4A	Schizophrenia	pgc.scz2	Uterus	0.112810534331	6.09576309549	1.08916615387e-09	3.35508452016e-14	0.581927717855	1.98525866611e-14	0.344262387294	0.0738098948506	0.101448250887	0.0072046891869	0.0188780430146	22	22	NA	NA	NA
C4A	Schizophrenia	pgc.scz2	Spleen	0.0819691167624	5.83520450122	5.37246321211e-09	1.25922166519e-16	0.0021953859399	3.92365318475e-15	0.0674764764225	0.930328137638	0.279595045976	1.00107135883e-07	7.19131243502e-07	43	44	6.081422e-08	0.2560371	NA
C4A	Schizophrenia	pgc.scz2	Brain_Anterior_cingulate_cortex_BA24	0.0572229782975	5.54412945253	2.95420223046e-08	1.5238017588e-14	0.266100924529	1.7809831553e-14	0.310589104512	0.423309970959	0.246196717453	9.31889276503e-06	9.21267261847e-05	41	41	5.973251e-06	0.7069387	NA
C4A	Schizophrenia	pgc.scz2	Small_Intestine_Terminal_Ileum	0.11909330653	3.87001166736	0.000108830144796	2.56386524104e-14	0.447117946729	2.23653823565e-14	0.389871679318	0.163010373953	0.0833429646441	0.010887475573	0.0213780769599	8	8	NA	NA	NA
C4A	Schizophrenia	pgc.scz2	Pituitary	0.0487751279391	3.65151561907	0.000260697240606	2.17510800372e-14	0.379422597147	1.74119868263e-14	0.303414939659	0.317162463194	0.144881007114	0.000275983477789	0.000988394886469	41	41	NA	NA	NA
C4A	Schizophrenia	pgc.scz2	Brain_Hippocampus	0.0307555338595	2.31167362268	0.0207956760485	NA	NA	NA	NA	NA	0.124861188308	0.00121281755267	0.00430553560338	34	34	NA	NA	NA
C4A	Schizophrenia	pgc.scz2	Brain_Cortex	0.0327137692166	2.11489458489	0.0344389328276	NA	NA	NA	NA	NA	0.0989145969426	0.00180388610638	0.00382349339239	47	47	NA	NA	NA
PCSK9	Coronary Artery Disease	CARDIoGRAM_C4D_CAD_ADDITIVE	Nerve_Tibial	0.127137450386	5.72432177285	1.03847761611e-08	1.82238716402e-25	5.50594861443e-24	0.000379424264641	0.0104743371827	0.989146238553	0.179245707325	1.47908303146e-12	2.44377417152e-12	13	14	1.346391e-06	0.2686599	NA
PCSK9	Coronary Artery Disease	CARDIoGRAM_C4D_CAD_ADDITIVE	Lung	0.493242029268	5.06248100831	4.13835301563e-07	0.000112909426819	0.00341139721256	0.000455420248709	0.0127766292983	0.983243643814	0.00965201772735	0.102124059709	0.0492978056612	3	4	0.000149882	0.01006218	NA
PCSK9	Coronary Artery Disease	CARDIoGRAM_C4D_CAD_ADDITIVE	Whole_Blood	0.353777690443	4.07502281204	4.60098366237e-05	0.00242338800217	0.0732294737994	0.0028863746693	0.0863848401743	0.835075923355	0.00721200259494	0.119154530183	0.0461550923468	6	7	NA	NA	NA
PCSK9	Coronary Artery Disease	CARDIoGRAM_C4D_CAD_ADDITIVE	Testis	0.102155030766	2.83866310632	0.00453029594588	NA	NA	NA	NA	NA	0.043133524964	0.00905350567112	0.00609309918913	19	19	NA	NA	NA
PCSK9	Coronary Artery Disease	CARDIoGRAM_C4D_CAD_ADDITIVE	Colon_Transverse	-0.168379329011	-2.50083896979	0.0123899500484	NA	NA	NA	NA	NA	0.0220775776526	0.0538565720191	0.0380866607437	7	7	NA	NA	NA
PCSK9	Coronary Artery Disease	CARDIoGRAM_C4D_CAD_ADDITIVE	Adipose_Visceral_Omentum	0.0659424785092	2.32649660601	0.0199920733202	NA	NA	NA	NA	NA	0.0564579865578	0.00112717867943	0.00158005118853	17	17	NA	NA	NA
PCSK9	Coronary Artery Disease	CARDIoGRAM_C4D_CAD_ADDITIVE	Brain_Cerebellum	0.0405661470841	2.0626763528	0.0391433880835	NA	NA	NA	NA	NA	0.0721362633849	0.00608552733651	0.00574924208085	37	37	NA	NA	NA
PCSK9	Coronary Artery Disease	CARDIoGRAM_C4D_CAD_ADDITIVE	Skin_Sun_Exposed_Lower_leg	-0.0589273226626	-1.198202627	0.230838142946	NA	NA	NA	NA	NA	0.0102122885438	0.0795381532303	0.0291241785976	12	14	NA	NA	NA
PCSK9	Coronary Artery Disease	CARDIoGRAM_C4D_CAD_ADDITIVE	Artery_Tibial	0.0715608518978	0.937043596082	0.34873613304	NA	NA	NA	NA	NA	0.0234335195199	0.00964777561709	0.0049379147067	7	7	NA	NA	NA
PCSK9	Coronary Artery Disease	CARDIoGRAM_C4D_CAD_ADDITIVE	Vagina	-0.0243066657734	-0.713451533127	0.475566394171	NA	NA	NA	NA	NA	0.0793827308473	0.0118859461598	0.0281732066257	19	19	NA	NA	NA
PCSK9	Coronary Artery Disease	CARDIoGRAM_C4D_CAD_ADDITIVE	Artery_Coronary	-0.149826888349	-0.519093990326	0.603695198959	NA	NA	NA	NA	NA	0.0364403463382	0.0383922442885	0.0425340592707	1	1	NA	NA	NA
PCSK9	Coronary Artery Disease	CARDIoGRAM_C4D_CAD_ADDITIVE	Brain_Cortex	-0.00143693405217	-0.0574492136455	0.954187360885	NA	NA	NA	NA	NA	0.0444317944427	0.0392586283434	0.0426964388873	56	56	NA	NA	NA
PCSK9	Myocardial Infarction	CARDIoGRAM_C4D_MI_ADDITIVE	Nerve_Tibial	0.120703517585	4.92083238914	8.6176909393e-07	4.25768775333e-24	4.95905912901e-24	0.00886237884575	0.00934048652399	0.98179713463	0.179245707325	1.47908303146e-12	2.44377417152e-12	13	14	1.544892e-05	0.189267	NA
PCSK9	Myocardial Infarction	CARDIoGRAM_C4D_MI_ADDITIVE	Lung	0.478719377335	4.46826757131	7.88556315518e-06	0.00266351988204	0.00310236752214	0.0107380523085	0.011535317674	0.971960742613	0.00965201772735	0.102124059709	0.0492978056612	3	4	0.0004167351	0.02546298	NA
PCSK9	Myocardial Infarction	CARDIoGRAM_C4D_MI_ADDITIVE	Whole_Blood	0.344190638698	3.61140714349	0.000304540124782	0.0535093487828	0.0626456997495	0.0636339311772	0.0737525260213	0.746458494269	0.00721200259494	0.119154530183	0.0461550923468	6	7	NA	NA	NA
PCSK9	Myocardial Infarction	CARDIoGRAM_C4D_MI_ADDITIVE	Testis	0.0921021209352	2.30707284718	0.021050759373	NA	NA	NA	NA	NA	0.043133524964	0.00905350567112	0.00609309918913	19	19	NA	NA	NA
PCSK9	Myocardial Infarction	CARDIoGRAM_C4D_MI_ADDITIVE	Skin_Sun_Exposed_Lower_leg	-0.098027158137	-1.72352312447	0.0847939670856	NA	NA	NA	NA	NA	0.0102122885438	0.0795381532303	0.0291241785976	12	14	NA	NA	NA
PCSK9	Myocardial Infarction	CARDIoGRAM_C4D_MI_ADDITIVE	Adipose_Visceral_Omentum	0.0528698781646	1.70542982322	0.0881142901431	NA	NA	NA	NA	NA	0.0564579865578	0.00112717867943	0.00158005118853	17	17	NA	NA	NA
PCSK9	Myocardial Infarction	CARDIoGRAM_C4D_MI_ADDITIVE	Colon_Transverse	-0.110803697513	-1.44381280939	0.148791637818	NA	NA	NA	NA	NA	0.0220775776526	0.0538565720191	0.0380866607437	7	7	NA	NA	NA
PCSK9	Myocardial Infarction	CARDIoGRAM_C4D_MI_ADDITIVE	Brain_Cerebellum	0.0255084414809	1.15499291239	0.248093328896	NA	NA	NA	NA	NA	0.0721362633849	0.00608552733651	0.00574924208085	37	37	NA	NA	NA
PCSK9	Myocardial Infarction	CARDIoGRAM_C4D_MI_ADDITIVE	Brain_Cortex	-0.00823097592377	-0.550998500561	0.581634702447	NA	NA	NA	NA	NA	0.0444317944427	0.0392586283434	0.0426964388873	56	56	NA	NA	NA
PCSK9	Myocardial Infarction	CARDIoGRAM_C4D_MI_ADDITIVE	Artery_Tibial	0.0307891311273	0.362458062566	0.71700975716	NA	NA	NA	NA	NA	0.0234335195199	0.00964777561709	0.0049379147067	7	7	NA	NA	NA
PCSK9	Myocardial Infarction	CARDIoGRAM_C4D_MI_ADDITIVE	Vagina	-0.0104211660913	-0.190077126142	0.849248694007	NA	NA	NA	NA	NA	0.0793827308473	0.0118859461598	0.0281732066257	19	19	NA	NA	NA
PCSK9	Myocardial Infarction	CARDIoGRAM_C4D_MI_ADDITIVE	Artery_Coronary	0.038601861921	0.12051627785	0.904074185765	NA	NA	NA	NA	NA	0.0364403463382	0.0383922442885	0.0425340592707	1	1	NA	NA	NA
PCSK9	LDL Cholesterol	GLGC_Mc_LDL	Nerve_Tibial	0.128144624384	10.8793361804	1.44612230323791e-27	1.72244112445e-62	3.42924412078e-08	7.33908712122e-56	0.145260683795	0.854739281912	0.179245707325	1.47908303146e-12	2.44377417152e-12	12	14	5.869096e-13	0.001776307	NA
PCSK9	LDL Cholesterol	GLGC_Mc_LDL	Colon_Transverse	-0.27897457768	-9.40812710246	5.05055802127029e-21	3.8352093969e-55	0.763593029156	6.55660930102e-56	0.130436606038	0.105970364806	0.0220775776526	0.0538565720191	0.0380866607437	5	7	NA	NA	NA
PCSK9	LDL Cholesterol	GLGC_Mc_LDL	Lung	0.425294154122	7.33667983231	2.18957548783e-13	3.8684107202e-56	0.0770174682468	9.00427208678e-57	0.0170209414634	0.90596159029	0.00965201772735	0.102124059709	0.0492978056612	3	4	NA	NA	NA
PCSK9	LDL Cholesterol	GLGC_Mc_LDL	Adipose_Visceral_Omentum	0.131403667713	7.32371948794	2.41190589986677e-13	1.27846169628e-55	0.254544448403	3.48022474441e-55	0.692867575735	0.0525879758624	0.0564579865578	0.00112717867943	0.00158005118853	16	17	7.624251e-06	0.2267232	NA
PCSK9	LDL Cholesterol	GLGC_Mc_LDL	Skin_Sun_Exposed_Lower_leg	-0.159521726873	-6.92809584776	4.26542729331723e-12	3.78866751044e-55	0.754296039177	7.43206217667e-56	0.147869096711	0.0978348641128	0.0102122885438	0.0795381532303	0.0291241785976	10	14	NA	NA	NA
PCSK9	LDL Cholesterol	GLGC_Mc_LDL	Whole_Blood	0.385047770755	6.45908234761	1.05339783030025e-10	1.68971748788e-55	0.336410774246	3.37164913682e-56	0.0665300851744	0.597059140579	0.00721200259494	0.119154530183	0.0461550923468	4	7	NA	NA	NA
PCSK9	LDL Cholesterol	GLGC_Mc_LDL	Brain_Cerebellum	0.0629297040595	6.32837123965	2.47762476637562e-10	3.02254623984e-55	0.601868641379	6.83294240215e-56	0.135799565491	0.26233179313	0.0721362633849	0.00608552733651	0.00574924208085	34	37	NA	NA	NA
PCSK9	LDL Cholesterol	GLGC_Mc_LDL	Brain_Cortex	0.0254885616502	2.90713178711	0.00364759490368239	NA	NA	NA	NA	NA	0.0444317944427	0.0392586283434	0.0426964388873	45	56	NA	NA	NA
PCSK9	LDL Cholesterol	GLGC_Mc_LDL	Vagina	-0.0208098050829	-0.771641015792	0.440327074515798	NA	NA	NA	NA	NA	0.0793827308473	0.0118859461598	0.0281732066257	19	19	NA	NA	NA
PCSK9	LDL Cholesterol	GLGC_Mc_LDL	Testis	0.0507593246897	0.719485577902	0.47184178519027	NA	NA	NA	NA	NA	0.043133524964	0.00905350567112	0.00609309918913	13	19	NA	NA	NA
PCSK9	LDL Cholesterol	GLGC_Mc_LDL	Artery_Coronary	-0.0986535310755	-0.654328763485	0.512900018472	NA	NA	NA	NA	NA	0.0364403463382	0.0383922442885	0.0425340592707	1	1	NA	NA	NA
PCSK9	LDL Cholesterol	GLGC_Mc_LDL	Artery_Tibial	0.0165909080393	0.0168678419537	0.986542047519	NA	NA	NA	NA	NA	0.0234335195199	0.00964777561709	0.0049379147067	7	7	NA	NA	NA
SORT1	Coronary Artery Disease	CARDIoGRAM_C4D_CAD_ADDITIVE	Liver	-0.0888851633813	-8.54506565223	1.28463224036e-17	2.65272224168e-64	3.87913616348e-48	1.24264752479e-19	0.000817969752978	0.999182030247	0.492478131846	1.17582575707e-15	1.05822683756e-13	26	26	6.908693e-18	0.3682576	NA
SORT1	Coronary Artery Disease	CARDIoGRAM_C4D_CAD_ADDITIVE	Pancreas	-0.14158138752	-5.0899455443	3.58166356656e-07	3.54644167128e-18	0.0518474216012	4.57727309464e-18	0.0660356078698	0.882116970529	0.11410421647	2.51909128354e-05	5.05362972913e-05	17	17	NA	NA	NA
SORT1	Coronary Artery Disease	CARDIoGRAM_C4D_CAD_ADDITIVE	DGN_WB	-0.249736276598506	-3.31106935666693	0.000929401701166745	NA	NA	NA	NA	NA	0.0167112681761	8.2685868195e-05	0.000133479050128	11	11	NA	NA	NA
SORT1	Coronary Artery Disease	CARDIoGRAM_C4D_CAD_ADDITIVE	Esophagus_Mucosa	-0.0578009282163	-2.62236228231	0.0087322551719	NA	NA	NA	NA	NA	0.0510454273871	0.000407781845999	0.000267899742865	39	39	NA	NA	NA
SORT1	Coronary Artery Disease	CARDIoGRAM_C4D_CAD_ADDITIVE	Small_Intestine_Terminal_Ileum	0.0308976994224	1.91079433114	0.0560310165081	NA	NA	NA	NA	NA	0.172808215599	0.000170070505422	0.000921113672243	38	38	NA	NA	NA
SORT1	Coronary Artery Disease	CARDIoGRAM_C4D_CAD_ADDITIVE	Spleen	-0.0509631526646	-1.44730440238	0.147811686677	NA	NA	NA	NA	NA	0.091869475024	0.00388609700955	0.00629774321421	19	19	NA	NA	NA
SORT1	Coronary Artery Disease	CARDIoGRAM_C4D_CAD_ADDITIVE	Testis	-0.0209309567696	-1.16553459654	0.243802664564	NA	NA	NA	NA	NA	0.177717887847	3.83127454271e-08	7.8309919372e-08	25	25	NA	NA	NA
SORT1	Coronary Artery Disease	CARDIoGRAM_C4D_CAD_ADDITIVE	Brain_Hippocampus	0.0831996502759	0.61969752344	0.535456946473	NA	NA	NA	NA	NA	0.0871017522832	0.00747860181589	0.0162840612409	2	2	NA	NA	NA
SORT1	Coronary Artery Disease	CARDIoGRAM_C4D_CAD_ADDITIVE	Brain_Anterior_cingulate_cortex_BA24	-0.00326125453422	-0.557476962333	0.577201594945	NA	NA	NA	NA	NA	0.171935263197	0.000293102597087	0.00148230699584	64	64	NA	NA	NA
SORT1	Coronary Artery Disease	CARDIoGRAM_C4D_CAD_ADDITIVE	Breast_Mammary_Tissue	0.00729604443196	0.132708769154	0.894423707431	NA	NA	NA	NA	NA	0.0277922751455	0.0240976926454	0.0230499610545	12	12	NA	NA	NA
SORT1	Coronary Artery Disease	CARDIoGRAM_C4D_CAD_ADDITIVE	Pituitary	0.00321985994492	-0.0076403099213	0.993903973983	NA	NA	NA	NA	NA	0.0642127921533	0.0178755198265	0.0266007371626	40	40	NA	NA	NA
SORT1	Myocardial Infarction	CARDIoGRAM_C4D_MI_ADDITIVE	Liver	-0.0786336437732	-6.9008245255	5.17015651952e-12	9.71530887879e-57	4.06126380461e-48	4.54793876101e-12	0.000902064374926	0.999097935621	0.492478131846	1.17582575707e-15	1.05822683756e-13	26	26	3.673804e-13	0.1869124	NA
SORT1	Myocardial Infarction	CARDIoGRAM_C4D_MI_ADDITIVE	Pancreas	-0.124787862907	-4.08496920514	4.40826626082e-05	1.2409426496e-10	0.0518658393688	1.60110165456e-10	0.0660367737275	0.88209738662	0.11410421647	2.51909128354e-05	5.05362972913e-05	17	17	NA	NA	NA
SORT1	Myocardial Infarction	CARDIoGRAM_C4D_MI_ADDITIVE	DGN_WB	-0.212994091881854	-2.52020773672039	0.0117285592591099	NA	NA	NA	NA	NA	0.0167112681761	8.2685868195e-05	0.000133479050128	11	11	NA	NA	NA
SORT1	Myocardial Infarction	CARDIoGRAM_C4D_MI_ADDITIVE	Esophagus_Mucosa	-0.0512815630741	-2.20299957511	0.0275947785887	NA	NA	NA	NA	NA	0.0510454273871	0.000407781845999	0.000267899742865	39	39	NA	NA	NA
SORT1	Myocardial Infarction	CARDIoGRAM_C4D_MI_ADDITIVE	Small_Intestine_Terminal_Ileum	0.0280319728029	1.56400018408	0.117817525189	NA	NA	NA	NA	NA	0.172808215599	0.000170070505422	0.000921113672243	38	38	NA	NA	NA
SORT1	Myocardial Infarction	CARDIoGRAM_C4D_MI_ADDITIVE	Testis	-0.0238746804633	-1.17425934886	0.240291160572	NA	NA	NA	NA	NA	0.177717887847	3.83127454271e-08	7.8309919372e-08	25	25	NA	NA	NA
SORT1	Myocardial Infarction	CARDIoGRAM_C4D_MI_ADDITIVE	Brain_Anterior_cingulate_cortex_BA24	-0.010476058391	-1.06465392973	0.287032565379	NA	NA	NA	NA	NA	0.171935263197	0.000293102597087	0.00148230699584	64	64	NA	NA	NA
SORT1	Myocardial Infarction	CARDIoGRAM_C4D_MI_ADDITIVE	Spleen	-0.0440585805517	-0.976100977844	0.329014426845	NA	NA	NA	NA	NA	0.091869475024	0.00388609700955	0.00629774321421	19	19	NA	NA	NA
SORT1	Myocardial Infarction	CARDIoGRAM_C4D_MI_ADDITIVE	Pituitary	0.0149063714215	0.635056335817	0.52539167343	NA	NA	NA	NA	NA	0.0642127921533	0.0178755198265	0.0266007371626	40	40	NA	NA	NA
SORT1	Myocardial Infarction	CARDIoGRAM_C4D_MI_ADDITIVE	Brain_Hippocampus	0.036197025402	0.221953371671	0.824350181965	NA	NA	NA	NA	NA	0.0871017522832	0.00747860181589	0.0162840612409	2	2	NA	NA	NA
SORT1	Myocardial Infarction	CARDIoGRAM_C4D_MI_ADDITIVE	Breast_Mammary_Tissue	-0.00530400895578	-0.0832717218969	0.93363548484	NA	NA	NA	NA	NA	0.0277922751455	0.0240976926454	0.0230499610545	12	12	NA	NA	NA
SORT1	LDL Cholesterol	GLGC_Mc_LDL	Liver	-0.135752082606	-28.8366557462	7.44897940977685e-183	0	1.52367427298e-47	3.08158737684e-288	0.00187927931564	0.998120720684	0.492478131846	1.17582575707e-15	1.05822683756e-13	22	26	8.035222e-49	0.08904193	NA
SORT1	LDL Cholesterol	GLGC_Mc_LDL	Pancreas	-0.237116232064	-20.7806463304	6.47806651599e-96	6.01549075749e-287	0.0561634761163	4.9175776668e-287	0.0450140160241	0.89882250786	0.11410421647	2.51909128354e-05	5.05362972913e-05	15	17	NA	NA	NA
SORT1	LDL Cholesterol	GLGC_Mc_LDL	Esophagus_Mucosa	-0.107003104053	-11.6293137213	2.92439170942257e-31	3.29540770118e-286	0.307673576422	3.01604352982e-286	0.281179777334	0.411146646244	0.0510454273871	0.000407781845999	0.000267899742865	30	39	NA	NA	NA
SORT1	LDL Cholesterol	GLGC_Mc_LDL	DGN_WB	-0.335926859967214	-10.8203771284665	2.7564081306771e-27	NA	NA	NA	NA	NA	0.0167112681761	8.2685868195e-05	0.000133479050128	10	11	NA	NA	NA
SORT1	LDL Cholesterol	GLGC_Mc_LDL	Brain_Hippocampus	0.355415324387	6.54600591306	5.90962415203995e-11	8.98227333836e-286	0.838899315805	1.03178929371e-286	0.0962991477601	0.0648015364351	0.0871017522832	0.00747860181589	0.0162840612409	2	2	NA	NA	NA
SORT1	LDL Cholesterol	GLGC_Mc_LDL	Spleen	-0.078465052367	-4.63574944245	3.55646554359e-06	8.85986989283e-286	0.827326632332	1.17794610751e-286	0.109932800901	0.0627405667678	0.091869475024	0.00388609700955	0.00629774321421	14	19	NA	NA	NA
SORT1	LDL Cholesterol	GLGC_Mc_LDL	Testis	-0.0301147724815	-3.45569206851	0.000548881981816388	9.20428951863999e-291	8.59353046025e-06	1.07106209693e-285	0.999990790217	6.16252930726e-07	0.177717887847	3.83127454271e-08	7.8309919372e-08	22	25	0.5428773	2.860797e-08	NA
SORT1	LDL Cholesterol	GLGC_Mc_LDL	Small_Intestine_Terminal_Ileum	0.0176409065414	2.18079991411	0.0291982189377	NA	NA	NA	NA	NA	0.172808215599	0.000170070505422	0.000921113672243	35	38	NA	NA	NA
SORT1	LDL Cholesterol	GLGC_Mc_LDL	Brain_Anterior_cingulate_cortex_BA24	-0.0065534231212	-1.44155791609	0.149427127772	NA	NA	NA	NA	NA	0.171935263197	0.000293102597087	0.00148230699584	51	64	NA	NA	NA
SORT1	LDL Cholesterol	GLGC_Mc_LDL	Pituitary	-0.0066690765969	-1.29332456147	0.195898829222	NA	NA	NA	NA	NA	0.0642127921533	0.0178755198265	0.0266007371626	35	40	NA	NA	NA
SORT1	LDL Cholesterol	GLGC_Mc_LDL	Breast_Mammary_Tissue	-0.0105337398748	-0.199193185231	0.842111630007178	NA	NA	NA	NA	NA	0.0277922751455	0.0240976926454	0.0230499610545	12	12	NA	NA	NA
